# Supplementary material for: Using a mixed opinion dynamics and innovation diffusion model to explore the ‘best game no one played’ phenomenon
Source: PLoS One. 2026 May 19;21(5):e0349217. doi: 10.1371/journal.pone.0349217 (PMC13186339; doi:10.1371/journal.pone.0349217)
Supplement: S1 File — Raw simulation output data used for Table 3 and Figs 7–9, covering regular lattice, small-world, random, and scale-free networks (N = 100,548 total observations across four topologies). (XLSX) [file pone.0349217.s001.xlsx]

## Sheet: Regular Lattice
序號	no-of-pioneers	clustered-pioneers	max-opinion-distance	convergence-rate	avg-of-attitudes	std-of-attitudes	avg-of-thresholds	std-of-thresholds	network-type	rewiring-probability	max-time	no-of-experiments	叫好次數	叫座次數	採用人數比例的平均值	Unnamed: 16	Unnamed: 17	Unnamed: 18	Unnamed: 19	Unnamed: 20	Unnamed: 21	Unnamed: 22	Unnamed: 23	Unnamed: 24	Unnamed: 25	Unnamed: 26	Unnamed: 27	Unnamed: 28	Unnamed: 29	Unnamed: 30	Unnamed: 31	Unnamed: 32	Unnamed: 33	Unnamed: 34	Unnamed: 35	Unnamed: 36	Unnamed: 37	Unnamed: 38	Unnamed: 39	Unnamed: 40	Unnamed: 41	Unnamed: 42	Unnamed: 43	Unnamed: 44	Unnamed: 45	Unnamed: 46	Unnamed: 47	Unnamed: 48	Unnamed: 49
1	5	TRUE	50	0.1	10	5	10	5	CA	0	300	100	0	0	1.25
2	5	TRUE	50	0.1	10	5	20	5	CA	0	300	100	0	0	1.25
3	5	TRUE	50	0.1	10	5	30	5	CA	0	300	100	0	0	1.25										新版	Percent (%)		std-of-attitudes
4	5	TRUE	50	0.1	10	5	40	5	CA	0	300	100	0	0	1.25													5	10	15	20	25	30
5	5	TRUE	50	0.1	10	5	50	5	CA	0	300	100	0	0	1.25											std-of-thresholds	5	18.5941	18.8209	18.1406	19.5011	18.5941	17.4603
6	5	TRUE	50	0.1	10	5	60	5	CA	0	300	100	0	0	1.25												10	15.873	17.0068	16.5533	15.873	15.1927	15.4195
7	5	TRUE	50	0.1	10	5	70	5	CA	0	300	100	0	0	1.25												15	15.4195	16.5533	16.0998	15.4195	15.6463	14.7392
8	5	TRUE	50	0.1	10	5	10	10	CA	0	300	100	0	0	1.25												20	14.966	15.6463	15.873	14.7392	14.5125	14.7392
9	5	TRUE	50	0.1	10	5	20	10	CA	0	300	100	0	0	1.25												25	14.5125	14.5125	14.5125	14.5125	13.1519	14.2857
10	5	TRUE	50	0.1	10	5	30	10	CA	0	300	100	0	0	1.25												30	12.4717	11.5646	11.7914	9.07029	9.97732	11.5646
11	5	TRUE	50	0.1	10	5	40	10	CA	0	300	100	0	0	1.25
12	5	TRUE	50	0.1	10	5	50	10	CA	0	300	100	0	0	1.25											圖15：CA採用門檻平均值與初始態度平均值比較結果
13	5	TRUE	50	0.1	10	5	60	10	CA	0	300	100	0	0	1.25
14	5	TRUE	50	0.1	10	5	70	10	CA	0	300	100	0	0	1.25
15	5	TRUE	50	0.1	10	5	10	15	CA	0	300	100	0	0	1.25
16	5	TRUE	50	0.1	10	5	20	15	CA	0	300	100	0	0	1.25								100		舊版	百分比(%)		採用門檻標準差										Percent (%)		avg-of-attitudes
17	5	TRUE	50	0.1	10	5	30	15	CA	0	300	100	0	0	1.25								90					5	10	15	20	25	30							10	20	30	40	50	60	70
18	5	TRUE	50	0.1	10	5	40	15	CA	0	300	100	0	0	1.25								80			初 始 態 度 標 準 差	5	18.5941	15.873	15.4195	14.966	14.5125	12.4717					avg-of-thresholds	10	16.6667	25	34.2593	44.4444	79.0123	92.9012	92.284
19	5	TRUE	50	0.1	10	5	50	15	CA	0	300	100	0	0	1.25								70				10	18.8209	17.0068	16.5533	15.6463	14.5125	11.5646						20	14.8148	22.8395	32.4074	39.8148	59.5679	82.716	79.6296
20	5	TRUE	50	0.1	10	5	60	15	CA	0	300	100	0	0	1.25								60				15	18.1406	16.5533	16.0998	15.873	14.5125	11.7914						30	1.23457	1.23457	1.85185	5.24691	4.93827	3.7037	4.93827
21	5	TRUE	50	0.1	10	5	70	15	CA	0	300	100	0	0	1.25								50				20	19.5011	15.873	15.4195	14.7392	14.5125	9.07029						40	0	0	0	0	0	0	0
22	5	TRUE	50	0.1	10	5	10	20	CA	0	300	100	0	0	1.25								40				25	18.5941	15.1927	15.6463	14.5125	13.1519	9.97732						50	0	0	0	0	0	0	0
23	5	TRUE	50	0.1	10	5	20	20	CA	0	300	100	0	0	1.25								30				30	17.4603	15.4195	14.7392	14.7392	14.2857	11.5646						60	0	0	0	0	0	0	0
24	5	TRUE	50	0.1	10	5	30	20	CA	0	300	100	0	0	1.25								20																70	0	0	0	0	0	0	0
25	5	TRUE	50	0.1	10	5	40	20	CA	0	300	100	0	0	1.25								10
26	5	TRUE	50	0.1	10	5	50	20	CA	0	300	100	0	0	1.25								0			圖15：CA採用門檻平均值與初始態度平均值比較結果												圖8：CA初始態度平均值與採用門檻平均值比較結果
27	5	TRUE	50	0.1	10	5	60	20	CA	0	300	100	0	0	1.25
28	5	TRUE	50	0.1	10	5	70	20	CA	0	300	100	0	0	1.25
29	5	TRUE	50	0.1	10	5	10	25	CA	0	300	100	0	0	1.25
30	5	TRUE	50	0.1	10	5	20	25	CA	0	300	100	0	0	1.25
31	5	TRUE	50	0.1	10	5	30	25	CA	0	300	100	0	0	1.25
32	5	TRUE	50	0.1	10	5	40	25	CA	0	300	100	0	0	1.25
33	5	TRUE	50	0.1	10	5	50	25	CA	0	300	100	0	0	1.25
34	5	TRUE	50	0.1	10	5	60	25	CA	0	300	100	0	0	1.25
35	5	TRUE	50	0.1	10	5	70	25	CA	0	300	100	0	0	1.25
36	5	TRUE	50	0.1	10	5	10	30	CA	0	300	100	0	0	1.25
37	5	TRUE	50	0.1	10	5	20	30	CA	0	300	100	0	0	1.25
38	5	TRUE	50	0.1	10	5	30	30	CA	0	300	100	0	0	1.25
39	5	TRUE	50	0.1	10	5	40	30	CA	0	300	100	0	0	1.25
40	5	TRUE	50	0.1	10	5	50	30	CA	0	300	100	0	0	1.25
41	5	TRUE	50	0.1	10	5	60	30	CA	0	300	100	0	0	1.25											Percent (%)		avg-of-thresholds										Percent (%)		avg-of-attitudes
42	5	TRUE	50	0.1	10	5	70	30	CA	0	300	100	0	0	1.25													10	20	30	40	50	60	70						10	20	30	40	50	60	70
43	5	TRUE	50	0.1	10	10	10	5	CA	0	300	100	0	0	1.25											std-of-thresholds	5	58.7302	53.4392	17.4603	0	0	0	0				std-of-thresholds	5	5.82011	8.20106	11.1111	16.6667	26.7196	30.1587	30.9524
44	5	TRUE	50	0.1	10	10	20	5	CA	0	300	100	0	0	1.25												10	57.9365	52.1164	1.85185	0	0	0	0					10	4.49735	6.87831	9.78836	12.6984	23.0159	27.5132	27.5132
45	5	TRUE	50	0.1	10	10	30	5	CA	0	300	100	0	0	1.25												15	57.1429	51.8519	0.529101	0	0	0	0					15	4.49735	7.40741	9.52381	13.2275	21.4286	26.7196	26.7196
46	5	TRUE	50	0.1	10	10	40	5	CA	0	300	100	0	0	1.25												20	54.7619	50.7937	0	0	0	0	0					20	4.7619	7.14286	10.0529	12.6984	20.1058	25.6614	25.1323
47	5	TRUE	50	0.1	10	10	50	5	CA	0	300	100	0	0	1.25												25	53.7037	46.0317	0	0	0	0	0					25	4.7619	6.87831	10.3175	11.6402	17.7249	24.3386	24.0741
48	5	TRUE	50	0.1	10	10	60	5	CA	0	300	100	0	0	1.25												30	47.3545	30.1587	0	0	0	0	0					30	3.7037	5.55556	7.93651	9.78836	14.0212	19.3122	17.1958
49	5	TRUE	50	0.1	10	10	70	5	CA	0	300	100	0	0	1.25
50	5	TRUE	50	0.1	10	10	10	10	CA	0	300	100	0	0	1.25											圖16：CA採用門檻平均值與採用門檻標準差比較結果												圖9：CA初始態度平均值與採用門檻標準差比較結果
51	5	TRUE	50	0.1	10	10	20	10	CA	0	300	100	0	0	1.25
52	5	TRUE	50	0.1	10	10	30	10	CA	0	300	100	0	0	1.25
53	5	TRUE	50	0.1	10	10	40	10	CA	0	300	100	0	0	1.25
54	5	TRUE	50	0.1	10	10	50	10	CA	0	300	100	0	0	1.25
55	5	TRUE	50	0.1	10	10	60	10	CA	0	300	100	0	0	1.25
56	5	TRUE	50	0.1	10	10	70	10	CA	0	300	100	0	0	1.25
57	5	TRUE	50	0.1	10	10	10	15	CA	0	300	100	0	0	1.25
58	5	TRUE	50	0.1	10	10	20	15	CA	0	300	100	0	0	1.25
59	5	TRUE	50	0.1	10	10	30	15	CA	0	300	100	0	0	1.25
60	5	TRUE	50	0.1	10	10	40	15	CA	0	300	100	0	0	1.25
61	5	TRUE	50	0.1	10	10	50	15	CA	0	300	100	0	0	1.25
62	5	TRUE	50	0.1	10	10	60	15	CA	0	300	100	0	0	1.25
63	5	TRUE	50	0.1	10	10	70	15	CA	0	300	100	0	0	1.25
64	5	TRUE	50	0.1	10	10	10	20	CA	0	300	100	0	0	1.25
65	5	TRUE	50	0.1	10	10	20	20	CA	0	300	100	0	0	1.25
66	5	TRUE	50	0.1	10	10	30	20	CA	0	300	100	0	0	1.25
67	5	TRUE	50	0.1	10	10	40	20	CA	0	300	100	0	0	1.25										舊版	百分比(%)		採用門檻平均值										Percent (%)		avg-of-attitudes
68	5	TRUE	50	0.1	10	10	50	20	CA	0	300	100	0	0	1.25													10	20	30	40	50	60	70						10	20	30	40	50	60	70
69	5	TRUE	50	0.1	10	10	60	20	CA	0	300	100	0	0	1.25											初 始 態 度 標 準 差	5	54.4974	49.2063	3.43915	0	0	0	0				std-of-attitudes	5	2.91005	6.08466	9.52381	12.6984	18.5185	29.1005	28.3069
70	5	TRUE	50	0.1	10	10	70	20	CA	0	300	100	0	0	1.25												10	56.6138	48.9418	4.2328	0	0	0	0					10	3.1746	6.08466	9.78836	12.963	21.6931	27.7778	28.3069
71	5	TRUE	50	0.1	10	10	10	25	CA	0	300	100	0	0	1.25												15	56.6138	49.4709	2.38095	0	0	0	0					15	3.43915	6.61376	8.99471	12.6984	23.545	26.455	26.7196
72	5	TRUE	50	0.1	10	10	20	25	CA	0	300	100	0	0	1.25												20	54.7619	45.7672	3.43915	0	0	0	0					20	5.02646	6.61376	8.99471	12.963	21.9577	24.6032	23.8095
73	5	TRUE	50	0.1	10	10	30	25	CA	0	300	100	0	0	1.25												25	53.9683	44.4444	3.1746	0	0	0	0					25	6.34921	7.14286	10.3175	12.1693	19.3122	24.0741	22.2222
74	5	TRUE	50	0.1	10	10	40	25	CA	0	300	100	0	0	1.25												30	53.1746	46.5608	3.1746	0	0	0	0					30	7.14286	9.52381	11.1111	13.2275	17.9894	21.6931	22.2222
75	5	TRUE	50	0.1	10	10	50	25	CA	0	300	100	0	0	1.25
76	5	TRUE	50	0.1	10	10	60	25	CA	0	300	100	0	0	1.25											圖17：CA採用門檻平均值與初始態度標準差比較結果												圖10：CA初始態度平均值與初始態度標準差比較結果
77	5	TRUE	50	0.1	10	10	70	25	CA	0	300	100	0	0	1.25
78	5	TRUE	50	0.1	10	10	10	30	CA	0	300	100	0	0	1.25
79	5	TRUE	50	0.1	10	10	20	30	CA	0	300	100	0	0	1.25
80	5	TRUE	50	0.1	10	10	30	30	CA	0	300	100	0	0	1.25
81	5	TRUE	50	0.1	10	10	40	30	CA	0	300	100	0	0	1.25
82	5	TRUE	50	0.1	10	10	50	30	CA	0	300	100	0	0	1.25										新版	Percent (%)		std-of-attitudes
83	5	TRUE	50	0.1	10	10	60	30	CA	0	300	100	0	0	1.25													5	10	15	20	25	30
84	5	TRUE	50	0.1	10	10	70	30	CA	0	300	100	0	0	1.25											avg-of-thresholds	10	54.4974	56.6138	56.6138	54.7619	53.9683	53.1746
85	5	TRUE	50	0.1	10	15	10	5	CA	0	300	100	0	0	1.26												20	49.2063	48.9418	49.4709	45.7672	44.4444	46.5608
86	5	TRUE	50	0.1	10	15	20	5	CA	0	300	100	0	0	1.255												30	3.43915	4.2328	2.38095	3.43915	3.1746	3.1746
87	5	TRUE	50	0.1	10	15	30	5	CA	0	300	100	0	0	1.25												40	0	0	0	0	0	0
88	5	TRUE	50	0.1	10	15	40	5	CA	0	300	100	0	0	1.25												50	0	0	0	0	0	0
89	5	TRUE	50	0.1	10	15	50	5	CA	0	300	100	0	0	1.2525												60	0	0	0	0	0	0
90	5	TRUE	50	0.1	10	15	60	5	CA	0	300	100	0	0	1.25												70	0	0	0	0	0	0
91	5	TRUE	50	0.1	10	15	70	5	CA	0	300	100	0	0	1.25
92	5	TRUE	50	0.1	10	15	10	10	CA	0	300	100	0	0	1.26											圖17：CA採用門檻平均值與初始態度標準差比較結果
93	5	TRUE	50	0.1	10	15	20	10	CA	0	300	100	0	0	1.255
94	5	TRUE	50	0.1	10	15	30	10	CA	0	300	100	0	0	1.25
95	5	TRUE	50	0.1	10	15	40	10	CA	0	300	100	0	0	1.25
96	5	TRUE	50	0.1	10	15	50	10	CA	0	300	100	0	0	1.25
97	5	TRUE	50	0.1	10	15	60	10	CA	0	300	100	0	0	1.25
98	5	TRUE	50	0.1	10	15	70	10	CA	0	300	100	0	0	1.25
99	5	TRUE	50	0.1	10	15	10	15	CA	0	300	100	0	0	1.26
100	5	TRUE	50	0.1	10	15	20	15	CA	0	300	100	0	0	1.255
101	5	TRUE	50	0.1	10	15	30	15	CA	0	300	100	0	0	1.25
102	5	TRUE	50	0.1	10	15	40	15	CA	0	300	100	0	0	1.2525
103	5	TRUE	50	0.1	10	15	50	15	CA	0	300	100	0	0	1.25
104	5	TRUE	50	0.1	10	15	60	15	CA	0	300	100	0	0	1.25
105	5	TRUE	50	0.1	10	15	70	15	CA	0	300	100	0	0	1.25
106	5	TRUE	50	0.1	10	15	10	20	CA	0	300	100	0	0	1.2525
107	5	TRUE	50	0.1	10	15	20	20	CA	0	300	100	0	0	1.2575
108	5	TRUE	50	0.1	10	15	30	20	CA	0	300	100	0	0	1.2525
109	5	TRUE	50	0.1	10	15	40	20	CA	0	300	100	0	0	1.2525
110	5	TRUE	50	0.1	10	15	50	20	CA	0	300	100	0	0	1.25
111	5	TRUE	50	0.1	10	15	60	20	CA	0	300	100	0	0	1.255
112	5	TRUE	50	0.1	10	15	70	20	CA	0	300	100	0	0	1.25
113	5	TRUE	50	0.1	10	15	10	25	CA	0	300	100	0	0	1.25
114	5	TRUE	50	0.1	10	15	20	25	CA	0	300	100	0	0	1.26
115	5	TRUE	50	0.1	10	15	30	25	CA	0	300	100	0	0	1.2525
116	5	TRUE	50	0.1	10	15	40	25	CA	0	300	100	0	0	1.2525
117	5	TRUE	50	0.1	10	15	50	25	CA	0	300	100	0	0	1.25
118	5	TRUE	50	0.1	10	15	60	25	CA	0	300	100	0	0	1.25
119	5	TRUE	50	0.1	10	15	70	25	CA	0	300	100	0	0	1.25
120	5	TRUE	50	0.1	10	15	10	30	CA	0	300	100	0	0	1.2575
121	5	TRUE	50	0.1	10	15	20	30	CA	0	300	100	0	0	1.2525
122	5	TRUE	50	0.1	10	15	30	30	CA	0	300	100	0	0	1.2525
123	5	TRUE	50	0.1	10	15	40	30	CA	0	300	100	0	0	1.25
124	5	TRUE	50	0.1	10	15	50	30	CA	0	300	100	0	0	1.2575
125	5	TRUE	50	0.1	10	15	60	30	CA	0	300	100	0	0	1.25
126	5	TRUE	50	0.1	10	15	70	30	CA	0	300	100	0	0	1.25
127	5	TRUE	50	0.1	10	20	10	5	CA	0	300	100	4	4	4.7275
128	5	TRUE	50	0.1	10	20	20	5	CA	0	300	100	0	0	1.28
129	5	TRUE	50	0.1	10	20	30	5	CA	0	300	100	0	0	1.2625
130	5	TRUE	50	0.1	10	20	40	5	CA	0	300	100	0	0	1.2525
131	5	TRUE	50	0.1	10	20	50	5	CA	0	300	100	0	0	1.25
132	5	TRUE	50	0.1	10	20	60	5	CA	0	300	100	0	0	1.25
133	5	TRUE	50	0.1	10	20	70	5	CA	0	300	100	0	0	1.25
134	5	TRUE	50	0.1	10	20	10	10	CA	0	300	100	0	0	1.305
135	5	TRUE	50	0.1	10	20	20	10	CA	0	300	100	0	0	1.29
136	5	TRUE	50	0.1	10	20	30	10	CA	0	300	100	0	0	1.2625
137	5	TRUE	50	0.1	10	20	40	10	CA	0	300	100	0	0	1.265
138	5	TRUE	50	0.1	10	20	50	10	CA	0	300	100	0	0	1.2575
139	5	TRUE	50	0.1	10	20	60	10	CA	0	300	100	0	0	1.25
140	5	TRUE	50	0.1	10	20	70	10	CA	0	300	100	0	0	1.25
141	5	TRUE	50	0.1	10	20	10	15	CA	0	300	100	2	2	2.595
142	5	TRUE	50	0.1	10	20	20	15	CA	0	300	100	1	1	2.1625
143	5	TRUE	50	0.1	10	20	30	15	CA	0	300	100	0	0	1.2675
144	5	TRUE	50	0.1	10	20	40	15	CA	0	300	100	0	0	1.26
145	5	TRUE	50	0.1	10	20	50	15	CA	0	300	100	0	0	1.2525
146	5	TRUE	50	0.1	10	20	60	15	CA	0	300	100	0	0	1.26
147	5	TRUE	50	0.1	10	20	70	15	CA	0	300	100	0	0	1.25
148	5	TRUE	50	0.1	10	20	10	20	CA	0	300	100	0	0	1.2725
149	5	TRUE	50	0.1	10	20	20	20	CA	0	300	100	1	1	1.98
150	5	TRUE	50	0.1	10	20	30	20	CA	0	300	100	0	0	1.27
151	5	TRUE	50	0.1	10	20	40	20	CA	0	300	100	0	0	1.255
152	5	TRUE	50	0.1	10	20	50	20	CA	0	300	100	0	0	1.275
153	5	TRUE	50	0.1	10	20	60	20	CA	0	300	100	0	0	1.2525
154	5	TRUE	50	0.1	10	20	70	20	CA	0	300	100	0	0	1.255
155	5	TRUE	50	0.1	10	20	10	25	CA	0	300	100	2	2	2.745
156	5	TRUE	50	0.1	10	20	20	25	CA	0	300	100	2	2	2.5625
157	5	TRUE	50	0.1	10	20	30	25	CA	0	300	100	0	0	1.605
158	5	TRUE	50	0.1	10	20	40	25	CA	0	300	100	0	0	1.27
159	5	TRUE	50	0.1	10	20	50	25	CA	0	300	100	0	0	1.255
160	5	TRUE	50	0.1	10	20	60	25	CA	0	300	100	0	0	1.2575
161	5	TRUE	50	0.1	10	20	70	25	CA	0	300	100	0	0	1.26
162	5	TRUE	50	0.1	10	20	10	30	CA	0	300	100	0	0	1.28
163	5	TRUE	50	0.1	10	20	20	30	CA	0	300	100	1	1	1.89
164	5	TRUE	50	0.1	10	20	30	30	CA	0	300	100	0	0	1.38
165	5	TRUE	50	0.1	10	20	40	30	CA	0	300	100	0	0	1.2625
166	5	TRUE	50	0.1	10	20	50	30	CA	0	300	100	0	0	1.2725
167	5	TRUE	50	0.1	10	20	60	30	CA	0	300	100	0	0	1.265
168	5	TRUE	50	0.1	10	20	70	30	CA	0	300	100	0	0	1.255
169	5	TRUE	50	0.1	10	25	10	5	CA	0	300	100	11	11	11.72
170	5	TRUE	50	0.1	10	25	20	5	CA	0	300	100	2	2	3.32
171	5	TRUE	50	0.1	10	25	30	5	CA	0	300	100	0	0	1.28
172	5	TRUE	50	0.1	10	25	40	5	CA	0	300	100	0	0	1.28
173	5	TRUE	50	0.1	10	25	50	5	CA	0	300	100	0	0	1.2575
174	5	TRUE	50	0.1	10	25	60	5	CA	0	300	100	0	0	1.25
175	5	TRUE	50	0.1	10	25	70	5	CA	0	300	100	0	0	1.2525
176	5	TRUE	50	0.1	10	25	10	10	CA	0	300	100	13	13	13.6325
177	5	TRUE	50	0.1	10	25	20	10	CA	0	300	100	4	4	4.59
178	5	TRUE	50	0.1	10	25	30	10	CA	0	300	100	1	1	2.29
179	5	TRUE	50	0.1	10	25	40	10	CA	0	300	100	0	0	1.2775
180	5	TRUE	50	0.1	10	25	50	10	CA	0	300	100	0	0	1.265
181	5	TRUE	50	0.1	10	25	60	10	CA	0	300	100	0	0	1.25
182	5	TRUE	50	0.1	10	25	70	10	CA	0	300	100	0	0	1.25
183	5	TRUE	50	0.1	10	25	10	15	CA	0	300	100	12	12	12.9025
184	5	TRUE	50	0.1	10	25	20	15	CA	0	300	100	5	5	6.1225
185	5	TRUE	50	0.1	10	25	30	15	CA	0	300	100	2	2	3.025
186	5	TRUE	50	0.1	10	25	40	15	CA	0	300	100	0	0	1.3225
187	5	TRUE	50	0.1	10	25	50	15	CA	0	300	100	0	0	1.28
188	5	TRUE	50	0.1	10	25	60	15	CA	0	300	100	0	0	1.2525
189	5	TRUE	50	0.1	10	25	70	15	CA	0	300	100	0	0	1.265
190	5	TRUE	50	0.1	10	25	10	20	CA	0	300	100	8	8	8.9425
191	5	TRUE	50	0.1	10	25	20	20	CA	0	300	100	2	2	3.1975
192	5	TRUE	50	0.1	10	25	30	20	CA	0	300	100	2	1	3.025
193	5	TRUE	50	0.1	10	25	40	20	CA	0	300	100	0	0	1.355
194	5	TRUE	50	0.1	10	25	50	20	CA	0	300	100	0	0	1.3075
195	5	TRUE	50	0.1	10	25	60	20	CA	0	300	100	0	0	1.2675
196	5	TRUE	50	0.1	10	25	70	20	CA	0	300	100	0	0	1.255
197	5	TRUE	50	0.1	10	25	10	25	CA	0	300	100	8	8	8.7025
198	5	TRUE	50	0.1	10	25	20	25	CA	0	300	100	4	4	5.125
199	5	TRUE	50	0.1	10	25	30	25	CA	0	300	100	2	0	2.1825
200	5	TRUE	50	0.1	10	25	40	25	CA	0	300	100	0	0	1.3
201	5	TRUE	50	0.1	10	25	50	25	CA	0	300	100	0	0	1.3025
202	5	TRUE	50	0.1	10	25	60	25	CA	0	300	100	0	0	1.2675
203	5	TRUE	50	0.1	10	25	70	25	CA	0	300	100	0	0	1.2875
204	5	TRUE	50	0.1	10	25	10	30	CA	0	300	100	8	8	7.9
205	5	TRUE	50	0.1	10	25	20	30	CA	0	300	100	6	6	5.9525
206	5	TRUE	50	0.1	10	25	30	30	CA	0	300	100	2	1	2.56
207	5	TRUE	50	0.1	10	25	40	30	CA	0	300	100	0	0	1.59
208	5	TRUE	50	0.1	10	25	50	30	CA	0	300	100	0	0	1.305
209	5	TRUE	50	0.1	10	25	60	30	CA	0	300	100	0	0	1.355
210	5	TRUE	50	0.1	10	25	70	30	CA	0	300	100	0	0	1.3025
211	5	TRUE	50	0.1	10	30	10	5	CA	0	300	100	45	45	45.6625
212	5	TRUE	50	0.1	10	30	20	5	CA	0	300	100	18	18	18.9775
213	5	TRUE	50	0.1	10	30	30	5	CA	0	300	100	2	2	3.28
214	5	TRUE	50	0.1	10	30	40	5	CA	0	300	100	0	0	1.2725
215	5	TRUE	50	0.1	10	30	50	5	CA	0	300	100	0	0	1.275
216	5	TRUE	50	0.1	10	30	60	5	CA	0	300	100	0	0	1.2675
217	5	TRUE	50	0.1	10	30	70	5	CA	0	300	100	0	0	1.25
218	5	TRUE	50	0.1	10	30	10	10	CA	0	300	100	48	48	48.4025
219	5	TRUE	50	0.1	10	30	20	10	CA	0	300	100	21	21	21.6675
220	5	TRUE	50	0.1	10	30	30	10	CA	0	300	100	8	8	8.665
221	5	TRUE	50	0.1	10	30	40	10	CA	0	300	100	0	0	1.32
222	5	TRUE	50	0.1	10	30	50	10	CA	0	300	100	0	0	1.2625
223	5	TRUE	50	0.1	10	30	60	10	CA	0	300	100	0	0	1.2575
224	5	TRUE	50	0.1	10	30	70	10	CA	0	300	100	0	0	1.2575
225	5	TRUE	50	0.1	10	30	10	15	CA	0	300	100	29	29	29.9575
226	5	TRUE	50	0.1	10	30	20	15	CA	0	300	100	31	31	31.1925
227	5	TRUE	50	0.1	10	30	30	15	CA	0	300	100	12	12	11.59
228	5	TRUE	50	0.1	10	30	40	15	CA	0	300	100	1	0	1.6675
229	5	TRUE	50	0.1	10	30	50	15	CA	0	300	100	0	0	1.285
230	5	TRUE	50	0.1	10	30	60	15	CA	0	300	100	0	0	1.2675
231	5	TRUE	50	0.1	10	30	70	15	CA	0	300	100	0	0	1.27
232	5	TRUE	50	0.1	10	30	10	20	CA	0	300	100	26	26	26.67
233	5	TRUE	50	0.1	10	30	20	20	CA	0	300	100	29	29	29.1
234	5	TRUE	50	0.1	10	30	30	20	CA	0	300	100	15	15	15.5925
235	5	TRUE	50	0.1	10	30	40	20	CA	0	300	100	1	0	1.8725
236	5	TRUE	50	0.1	10	30	50	20	CA	0	300	100	1	0	1.3125
237	5	TRUE	50	0.1	10	30	60	20	CA	0	300	100	0	0	1.285
238	5	TRUE	50	0.1	10	30	70	20	CA	0	300	100	0	0	1.3375
239	5	TRUE	50	0.1	10	30	10	25	CA	0	300	100	30	30	30.43
240	5	TRUE	50	0.1	10	30	20	25	CA	0	300	100	21	21	21
241	5	TRUE	50	0.1	10	30	30	25	CA	0	300	100	11	9	10.8275
242	5	TRUE	50	0.1	10	30	40	25	CA	0	300	100	4	0	2.135
243	5	TRUE	50	0.1	10	30	50	25	CA	0	300	100	0	0	1.45
244	5	TRUE	50	0.1	10	30	60	25	CA	0	300	100	0	0	1.3475
245	5	TRUE	50	0.1	10	30	70	25	CA	0	300	100	0	0	1.375
246	5	TRUE	50	0.1	10	30	10	30	CA	0	300	100	28	28	28.2975
247	5	TRUE	50	0.1	10	30	20	30	CA	0	300	100	17	17	17.0625
248	5	TRUE	50	0.1	10	30	30	30	CA	0	300	100	13	9	10.03
249	5	TRUE	50	0.1	10	30	40	30	CA	0	300	100	0	0	2.03
250	5	TRUE	50	0.1	10	30	50	30	CA	0	300	100	1	0	1.765
251	5	TRUE	50	0.1	10	30	60	30	CA	0	300	100	0	0	1.4425
252	5	TRUE	50	0.1	10	30	70	30	CA	0	300	100	0	0	1.5
1	5	TRUE	50	0.1	20	5	10	5	CA	0	300	100	0	0	1.25
2	5	TRUE	50	0.1	20	5	20	5	CA	0	300	100	0	0	1.25
3	5	TRUE	50	0.1	20	5	30	5	CA	0	300	100	0	0	1.25
4	5	TRUE	50	0.1	20	5	40	5	CA	0	300	100	0	0	1.25
5	5	TRUE	50	0.1	20	5	50	5	CA	0	300	100	0	0	1.25
6	5	TRUE	50	0.1	20	5	60	5	CA	0	300	100	0	0	1.25
7	5	TRUE	50	0.1	20	5	70	5	CA	0	300	100	0	0	1.25
8	5	TRUE	50	0.1	20	5	10	10	CA	0	300	100	0	0	1.25
9	5	TRUE	50	0.1	20	5	20	10	CA	0	300	100	0	0	1.25
10	5	TRUE	50	0.1	20	5	30	10	CA	0	300	100	0	0	1.25
11	5	TRUE	50	0.1	20	5	40	10	CA	0	300	100	0	0	1.25
12	5	TRUE	50	0.1	20	5	50	10	CA	0	300	100	0	0	1.25
13	5	TRUE	50	0.1	20	5	60	10	CA	0	300	100	0	0	1.25
14	5	TRUE	50	0.1	20	5	70	10	CA	0	300	100	0	0	1.25
15	5	TRUE	50	0.1	20	5	10	15	CA	0	300	100	0	0	1.25
16	5	TRUE	50	0.1	20	5	20	15	CA	0	300	100	0	0	1.25
17	5	TRUE	50	0.1	20	5	30	15	CA	0	300	100	0	0	1.25
18	5	TRUE	50	0.1	20	5	40	15	CA	0	300	100	0	0	1.25
19	5	TRUE	50	0.1	20	5	50	15	CA	0	300	100	0	0	1.25
20	5	TRUE	50	0.1	20	5	60	15	CA	0	300	100	0	0	1.25
21	5	TRUE	50	0.1	20	5	70	15	CA	0	300	100	0	0	1.25
22	5	TRUE	50	0.1	20	5	10	20	CA	0	300	100	0	0	1.25
23	5	TRUE	50	0.1	20	5	20	20	CA	0	300	100	0	0	1.25
24	5	TRUE	50	0.1	20	5	30	20	CA	0	300	100	0	0	1.25
25	5	TRUE	50	0.1	20	5	40	20	CA	0	300	100	0	0	1.25
26	5	TRUE	50	0.1	20	5	50	20	CA	0	300	100	0	0	1.25
27	5	TRUE	50	0.1	20	5	60	20	CA	0	300	100	0	0	1.25
28	5	TRUE	50	0.1	20	5	70	20	CA	0	300	100	0	0	1.25
29	5	TRUE	50	0.1	20	5	10	25	CA	0	300	100	0	0	1.25
30	5	TRUE	50	0.1	20	5	20	25	CA	0	300	100	0	0	1.25
31	5	TRUE	50	0.1	20	5	30	25	CA	0	300	100	0	0	1.25
32	5	TRUE	50	0.1	20	5	40	25	CA	0	300	100	0	0	1.25
33	5	TRUE	50	0.1	20	5	50	25	CA	0	300	100	0	0	1.25
34	5	TRUE	50	0.1	20	5	60	25	CA	0	300	100	0	0	1.25
35	5	TRUE	50	0.1	20	5	70	25	CA	0	300	100	0	0	1.25
36	5	TRUE	50	0.1	20	5	10	30	CA	0	300	100	0	0	1.25
37	5	TRUE	50	0.1	20	5	20	30	CA	0	300	100	0	0	1.25
38	5	TRUE	50	0.1	20	5	30	30	CA	0	300	100	0	0	1.25
39	5	TRUE	50	0.1	20	5	40	30	CA	0	300	100	0	0	1.25
40	5	TRUE	50	0.1	20	5	50	30	CA	0	300	100	0	0	1.25
41	5	TRUE	50	0.1	20	5	60	30	CA	0	300	100	0	0	1.25
42	5	TRUE	50	0.1	20	5	70	30	CA	0	300	100	0	0	1.25
43	5	TRUE	50	0.1	20	10	10	5	CA	0	300	100	0	0	1.25
44	5	TRUE	50	0.1	20	10	20	5	CA	0	300	100	0	0	1.25
45	5	TRUE	50	0.1	20	10	30	5	CA	0	300	100	0	0	1.25
46	5	TRUE	50	0.1	20	10	40	5	CA	0	300	100	0	0	1.25
47	5	TRUE	50	0.1	20	10	50	5	CA	0	300	100	0	0	1.25
48	5	TRUE	50	0.1	20	10	60	5	CA	0	300	100	0	0	1.25
49	5	TRUE	50	0.1	20	10	70	5	CA	0	300	100	0	0	1.25
50	5	TRUE	50	0.1	20	10	10	10	CA	0	300	100	0	0	1.25
51	5	TRUE	50	0.1	20	10	20	10	CA	0	300	100	0	0	1.25
52	5	TRUE	50	0.1	20	10	30	10	CA	0	300	100	0	0	1.25
53	5	TRUE	50	0.1	20	10	40	10	CA	0	300	100	0	0	1.25
54	5	TRUE	50	0.1	20	10	50	10	CA	0	300	100	0	0	1.25
55	5	TRUE	50	0.1	20	10	60	10	CA	0	300	100	0	0	1.25
56	5	TRUE	50	0.1	20	10	70	10	CA	0	300	100	0	0	1.25
57	5	TRUE	50	0.1	20	10	10	15	CA	0	300	100	0	0	1.25
58	5	TRUE	50	0.1	20	10	20	15	CA	0	300	100	0	0	1.25
59	5	TRUE	50	0.1	20	10	30	15	CA	0	300	100	0	0	1.25
60	5	TRUE	50	0.1	20	10	40	15	CA	0	300	100	0	0	1.25
61	5	TRUE	50	0.1	20	10	50	15	CA	0	300	100	0	0	1.25
62	5	TRUE	50	0.1	20	10	60	15	CA	0	300	100	0	0	1.25
63	5	TRUE	50	0.1	20	10	70	15	CA	0	300	100	0	0	1.25
64	5	TRUE	50	0.1	20	10	10	20	CA	0	300	100	0	0	1.25
65	5	TRUE	50	0.1	20	10	20	20	CA	0	300	100	0	0	1.25
66	5	TRUE	50	0.1	20	10	30	20	CA	0	300	100	0	0	1.25
67	5	TRUE	50	0.1	20	10	40	20	CA	0	300	100	0	0	1.25
68	5	TRUE	50	0.1	20	10	50	20	CA	0	300	100	0	0	1.25
69	5	TRUE	50	0.1	20	10	60	20	CA	0	300	100	0	0	1.25
70	5	TRUE	50	0.1	20	10	70	20	CA	0	300	100	0	0	1.25
71	5	TRUE	50	0.1	20	10	10	25	CA	0	300	100	0	0	1.25
72	5	TRUE	50	0.1	20	10	20	25	CA	0	300	100	0	0	1.25
73	5	TRUE	50	0.1	20	10	30	25	CA	0	300	100	0	0	1.25
74	5	TRUE	50	0.1	20	10	40	25	CA	0	300	100	0	0	1.25
75	5	TRUE	50	0.1	20	10	50	25	CA	0	300	100	0	0	1.25
76	5	TRUE	50	0.1	20	10	60	25	CA	0	300	100	0	0	1.25
77	5	TRUE	50	0.1	20	10	70	25	CA	0	300	100	0	0	1.25
78	5	TRUE	50	0.1	20	10	10	30	CA	0	300	100	0	0	1.25
79	5	TRUE	50	0.1	20	10	20	30	CA	0	300	100	0	0	1.25
80	5	TRUE	50	0.1	20	10	30	30	CA	0	300	100	0	0	1.25
81	5	TRUE	50	0.1	20	10	40	30	CA	0	300	100	0	0	1.25
82	5	TRUE	50	0.1	20	10	50	30	CA	0	300	100	0	0	1.25
83	5	TRUE	50	0.1	20	10	60	30	CA	0	300	100	0	0	1.25
84	5	TRUE	50	0.1	20	10	70	30	CA	0	300	100	0	0	1.25
85	5	TRUE	50	0.1	20	15	10	5	CA	0	300	100	4	4	5.105
86	5	TRUE	50	0.1	20	15	20	5	CA	0	300	100	0	0	1.2875
87	5	TRUE	50	0.1	20	15	30	5	CA	0	300	100	0	0	1.275
88	5	TRUE	50	0.1	20	15	40	5	CA	0	300	100	0	0	1.2525
89	5	TRUE	50	0.1	20	15	50	5	CA	0	300	100	0	0	1.2525
90	5	TRUE	50	0.1	20	15	60	5	CA	0	300	100	0	0	1.25
91	5	TRUE	50	0.1	20	15	70	5	CA	0	300	100	0	0	1.25
92	5	TRUE	50	0.1	20	15	10	10	CA	0	300	100	3	3	4.1375
93	5	TRUE	50	0.1	20	15	20	10	CA	0	300	100	1	1	2.1625
94	5	TRUE	50	0.1	20	15	30	10	CA	0	300	100	0	0	1.2625
95	5	TRUE	50	0.1	20	15	40	10	CA	0	300	100	0	0	1.2625
96	5	TRUE	50	0.1	20	15	50	10	CA	0	300	100	0	0	1.2525
97	5	TRUE	50	0.1	20	15	60	10	CA	0	300	100	0	0	1.25
98	5	TRUE	50	0.1	20	15	70	10	CA	0	300	100	0	0	1.25
99	5	TRUE	50	0.1	20	15	10	15	CA	0	300	100	1	1	2.22
100	5	TRUE	50	0.1	20	15	20	15	CA	0	300	100	0	0	1.2725
101	5	TRUE	50	0.1	20	15	30	15	CA	0	300	100	0	0	1.27
102	5	TRUE	50	0.1	20	15	40	15	CA	0	300	100	0	0	1.2575
103	5	TRUE	50	0.1	20	15	50	15	CA	0	300	100	0	0	1.255
104	5	TRUE	50	0.1	20	15	60	15	CA	0	300	100	0	0	1.25
105	5	TRUE	50	0.1	20	15	70	15	CA	0	300	100	0	0	1.25
106	5	TRUE	50	0.1	20	15	10	20	CA	0	300	100	2	2	3.24
107	5	TRUE	50	0.1	20	15	20	20	CA	0	300	100	0	0	1.275
108	5	TRUE	50	0.1	20	15	30	20	CA	0	300	100	1	1	2.025
109	5	TRUE	50	0.1	20	15	40	20	CA	0	300	100	0	0	1.2675
110	5	TRUE	50	0.1	20	15	50	20	CA	0	300	100	0	0	1.2575
111	5	TRUE	50	0.1	20	15	60	20	CA	0	300	100	0	0	1.26
112	5	TRUE	50	0.1	20	15	70	20	CA	0	300	100	0	0	1.2575
113	5	TRUE	50	0.1	20	15	10	25	CA	0	300	100	3	3	3.5475
114	5	TRUE	50	0.1	20	15	20	25	CA	0	300	100	0	0	1.26
115	5	TRUE	50	0.1	20	15	30	25	CA	0	300	100	1	1	2.065
116	5	TRUE	50	0.1	20	15	40	25	CA	0	300	100	0	0	1.26
117	5	TRUE	50	0.1	20	15	50	25	CA	0	300	100	0	0	1.2525
118	5	TRUE	50	0.1	20	15	60	25	CA	0	300	100	0	0	1.2525
119	5	TRUE	50	0.1	20	15	70	25	CA	0	300	100	0	0	1.265
120	5	TRUE	50	0.1	20	15	10	30	CA	0	300	100	3	3	3.6275
121	5	TRUE	50	0.1	20	15	20	30	CA	0	300	100	0	0	1.26
122	5	TRUE	50	0.1	20	15	30	30	CA	0	300	100	1	0	1.96
123	5	TRUE	50	0.1	20	15	40	30	CA	0	300	100	0	0	1.2625
124	5	TRUE	50	0.1	20	15	50	30	CA	0	300	100	0	0	1.26
125	5	TRUE	50	0.1	20	15	60	30	CA	0	300	100	0	0	1.285
126	5	TRUE	50	0.1	20	15	70	30	CA	0	300	100	0	0	1.2675
127	5	TRUE	50	0.1	20	20	10	5	CA	0	300	100	11	11	12.0925
128	5	TRUE	50	0.1	20	20	20	5	CA	0	300	100	6	6	7.0575
129	5	TRUE	50	0.1	20	20	30	5	CA	0	300	100	2	2	3.215
130	5	TRUE	50	0.1	20	20	40	5	CA	0	300	100	0	0	1.2725
131	5	TRUE	50	0.1	20	20	50	5	CA	0	300	100	0	0	1.2525
132	5	TRUE	50	0.1	20	20	60	5	CA	0	300	100	0	0	1.26
133	5	TRUE	50	0.1	20	20	70	5	CA	0	300	100	0	0	1.25
134	5	TRUE	50	0.1	20	20	10	10	CA	0	300	100	18	18	18.585
135	5	TRUE	50	0.1	20	20	20	10	CA	0	300	100	10	10	10.925
136	5	TRUE	50	0.1	20	20	30	10	CA	0	300	100	2	2	3.1275
137	5	TRUE	50	0.1	20	20	40	10	CA	0	300	100	0	0	1.3025
138	5	TRUE	50	0.1	20	20	50	10	CA	0	300	100	0	0	1.26
139	5	TRUE	50	0.1	20	20	60	10	CA	0	300	100	0	0	1.2525
140	5	TRUE	50	0.1	20	20	70	10	CA	0	300	100	0	0	1.25
141	5	TRUE	50	0.1	20	20	10	15	CA	0	300	100	13	13	13.9
142	5	TRUE	50	0.1	20	20	20	15	CA	0	300	100	11	11	11.77
143	5	TRUE	50	0.1	20	20	30	15	CA	0	300	100	3	2	3.875
144	5	TRUE	50	0.1	20	20	40	15	CA	0	300	100	0	0	1.32
145	5	TRUE	50	0.1	20	20	50	15	CA	0	300	100	0	0	1.2775
146	5	TRUE	50	0.1	20	20	60	15	CA	0	300	100	0	0	1.26
147	5	TRUE	50	0.1	20	20	70	15	CA	0	300	100	0	0	1.27
148	5	TRUE	50	0.1	20	20	10	20	CA	0	300	100	16	16	16.4725
149	5	TRUE	50	0.1	20	20	20	20	CA	0	300	100	11	11	11.5275
150	5	TRUE	50	0.1	20	20	30	20	CA	0	300	100	1	0	1.765
151	5	TRUE	50	0.1	20	20	40	20	CA	0	300	100	0	0	1.52
152	5	TRUE	50	0.1	20	20	50	20	CA	0	300	100	0	0	1.265
153	5	TRUE	50	0.1	20	20	60	20	CA	0	300	100	0	0	1.29
154	5	TRUE	50	0.1	20	20	70	20	CA	0	300	100	0	0	1.265
155	5	TRUE	50	0.1	20	20	10	25	CA	0	300	100	9	9	8.965
156	5	TRUE	50	0.1	20	20	20	25	CA	0	300	100	10	10	9.9475
157	5	TRUE	50	0.1	20	20	30	25	CA	0	300	100	2	2	3.1475
158	5	TRUE	50	0.1	20	20	40	25	CA	0	300	100	0	0	1.365
159	5	TRUE	50	0.1	20	20	50	25	CA	0	300	100	0	0	1.315
160	5	TRUE	50	0.1	20	20	60	25	CA	0	300	100	0	0	1.3425
161	5	TRUE	50	0.1	20	20	70	25	CA	0	300	100	0	0	1.3
162	5	TRUE	50	0.1	20	20	10	30	CA	0	300	100	11	11	10.94
163	5	TRUE	50	0.1	20	20	20	30	CA	0	300	100	4	4	4.7175
164	5	TRUE	50	0.1	20	20	30	30	CA	0	300	100	2	1	2.275
165	5	TRUE	50	0.1	20	20	40	30	CA	0	300	100	0	0	1.7625
166	5	TRUE	50	0.1	20	20	50	30	CA	0	300	100	0	0	1.4675
167	5	TRUE	50	0.1	20	20	60	30	CA	0	300	100	0	0	1.2825
168	5	TRUE	50	0.1	20	20	70	30	CA	0	300	100	0	0	1.3575
169	5	TRUE	50	0.1	20	25	10	5	CA	0	300	100	45	45	45.665
170	5	TRUE	50	0.1	20	25	20	5	CA	0	300	100	12	12	13.275
171	5	TRUE	50	0.1	20	25	30	5	CA	0	300	100	6	6	5.7025
172	5	TRUE	50	0.1	20	25	40	5	CA	0	300	100	0	0	1.2875
173	5	TRUE	50	0.1	20	25	50	5	CA	0	300	100	0	0	1.2575
174	5	TRUE	50	0.1	20	25	60	5	CA	0	300	100	0	0	1.26
175	5	TRUE	50	0.1	20	25	70	5	CA	0	300	100	0	0	1.25
176	5	TRUE	50	0.1	20	25	10	10	CA	0	300	100	44	44	44.6775
177	5	TRUE	50	0.1	20	25	20	10	CA	0	300	100	25	25	25.83
178	5	TRUE	50	0.1	20	25	30	10	CA	0	300	100	8	8	9.0175
179	5	TRUE	50	0.1	20	25	40	10	CA	0	300	100	0	0	1.32
180	5	TRUE	50	0.1	20	25	50	10	CA	0	300	100	0	0	1.28
181	5	TRUE	50	0.1	20	25	60	10	CA	0	300	100	0	0	1.255
182	5	TRUE	50	0.1	20	25	70	10	CA	0	300	100	0	0	1.25
183	5	TRUE	50	0.1	20	25	10	15	CA	0	300	100	26	26	27.0225
184	5	TRUE	50	0.1	20	25	20	15	CA	0	300	100	26	26	26.4125
185	5	TRUE	50	0.1	20	25	30	15	CA	0	300	100	13	13	13.265
186	5	TRUE	50	0.1	20	25	40	15	CA	0	300	100	0	0	1.445
187	5	TRUE	50	0.1	20	25	50	15	CA	0	300	100	0	0	1.295
188	5	TRUE	50	0.1	20	25	60	15	CA	0	300	100	0	0	1.2675
189	5	TRUE	50	0.1	20	25	70	15	CA	0	300	100	0	0	1.28
190	5	TRUE	50	0.1	20	25	10	20	CA	0	300	100	28	28	28.925
191	5	TRUE	50	0.1	20	25	20	20	CA	0	300	100	29	29	29.2175
192	5	TRUE	50	0.1	20	25	30	20	CA	0	300	100	16	14	14.275
193	5	TRUE	50	0.1	20	25	40	20	CA	0	300	100	4	0	1.9875
194	5	TRUE	50	0.1	20	25	50	20	CA	0	300	100	1	0	1.485
195	5	TRUE	50	0.1	20	25	60	20	CA	0	300	100	0	0	1.3
196	5	TRUE	50	0.1	20	25	70	20	CA	0	300	100	2	0	1.345
197	5	TRUE	50	0.1	20	25	10	25	CA	0	300	100	29	29	29.645
198	5	TRUE	50	0.1	20	25	20	25	CA	0	300	100	22	22	22.605
199	5	TRUE	50	0.1	20	25	30	25	CA	0	300	100	14	11	11.595
200	5	TRUE	50	0.1	20	25	40	25	CA	0	300	100	3	0	2.275
201	5	TRUE	50	0.1	20	25	50	25	CA	0	300	100	0	0	1.405
202	5	TRUE	50	0.1	20	25	60	25	CA	0	300	100	0	0	1.3525
203	5	TRUE	50	0.1	20	25	70	25	CA	0	300	100	0	0	1.3525
204	5	TRUE	50	0.1	20	25	10	30	CA	0	300	100	20	20	21.2625
205	5	TRUE	50	0.1	20	25	20	30	CA	0	300	100	22	22	21.305
206	5	TRUE	50	0.1	20	25	30	30	CA	0	300	100	15	11	10.745
207	5	TRUE	50	0.1	20	25	40	30	CA	0	300	100	8	0	3.3975
208	5	TRUE	50	0.1	20	25	50	30	CA	0	300	100	0	0	1.7225
209	5	TRUE	50	0.1	20	25	60	30	CA	0	300	100	1	0	1.595
210	5	TRUE	50	0.1	20	25	70	30	CA	0	300	100	1	0	1.5875
211	5	TRUE	50	0.1	20	30	10	5	CA	0	300	100	63	63	63.5575
212	5	TRUE	50	0.1	20	30	20	5	CA	0	300	100	32	32	32.8175
213	5	TRUE	50	0.1	20	30	30	5	CA	0	300	100	15	15	15.5775
214	5	TRUE	50	0.1	20	30	40	5	CA	0	300	100	2	0	1.355
215	5	TRUE	50	0.1	20	30	50	5	CA	0	300	100	0	0	1.2825
216	5	TRUE	50	0.1	20	30	60	5	CA	0	300	100	0	0	1.2575
217	5	TRUE	50	0.1	20	30	70	5	CA	0	300	100	1	0	1.2525
218	5	TRUE	50	0.1	20	30	10	10	CA	0	300	100	70	70	70.4325
219	5	TRUE	50	0.1	20	30	20	10	CA	0	300	100	44	44	44.7825
220	5	TRUE	50	0.1	20	30	30	10	CA	0	300	100	21	21	20.8675
221	5	TRUE	50	0.1	20	30	40	10	CA	0	300	100	4	0	1.55
222	5	TRUE	50	0.1	20	30	50	10	CA	0	300	100	1	0	1.295
223	5	TRUE	50	0.1	20	30	60	10	CA	0	300	100	1	0	1.26
224	5	TRUE	50	0.1	20	30	70	10	CA	0	300	100	0	0	1.255
225	5	TRUE	50	0.1	20	30	10	15	CA	0	300	100	47	47	47.785
226	5	TRUE	50	0.1	20	30	20	15	CA	0	300	100	40	40	40.81
227	5	TRUE	50	0.1	20	30	30	15	CA	0	300	100	28	27	27.0775
228	5	TRUE	50	0.1	20	30	40	15	CA	0	300	100	5	0	1.9975
229	5	TRUE	50	0.1	20	30	50	15	CA	0	300	100	0	0	1.345
230	5	TRUE	50	0.1	20	30	60	15	CA	0	300	100	0	0	1.2575
231	5	TRUE	50	0.1	20	30	70	15	CA	0	300	100	2	0	1.3
232	5	TRUE	50	0.1	20	30	10	20	CA	0	300	100	59	59	59.5425
233	5	TRUE	50	0.1	20	30	20	20	CA	0	300	100	38	38	38.425
234	5	TRUE	50	0.1	20	30	30	20	CA	0	300	100	31	27	26.145
235	5	TRUE	50	0.1	20	30	40	20	CA	0	300	100	11	0	2.21
236	5	TRUE	50	0.1	20	30	50	20	CA	0	300	100	2	0	1.51
237	5	TRUE	50	0.1	20	30	60	20	CA	0	300	100	1	0	1.3625
238	5	TRUE	50	0.1	20	30	70	20	CA	0	300	100	2	0	1.37
239	5	TRUE	50	0.1	20	30	10	25	CA	0	300	100	42	42	42.3225
240	5	TRUE	50	0.1	20	30	20	25	CA	0	300	100	40	40	39.8225
241	5	TRUE	50	0.1	20	30	30	25	CA	0	300	100	32	29	27.605
242	5	TRUE	50	0.1	20	30	40	25	CA	0	300	100	18	0	3.3375
243	5	TRUE	50	0.1	20	30	50	25	CA	0	300	100	10	0	1.8675
244	5	TRUE	50	0.1	20	30	60	25	CA	0	300	100	5	0	1.4025
245	5	TRUE	50	0.1	20	30	70	25	CA	0	300	100	4	0	1.56
246	5	TRUE	50	0.1	20	30	10	30	CA	0	300	100	44	44	44.135
247	5	TRUE	50	0.1	20	30	20	30	CA	0	300	100	42	41	40.97
248	5	TRUE	50	0.1	20	30	30	30	CA	0	300	100	31	25	23.7425
249	5	TRUE	50	0.1	20	30	40	30	CA	0	300	100	20	0	4.9975
250	5	TRUE	50	0.1	20	30	50	30	CA	0	300	100	10	0	2.1575
251	5	TRUE	50	0.1	20	30	60	30	CA	0	300	100	6	0	1.785
252	5	TRUE	50	0.1	20	30	70	30	CA	0	300	100	9	0	1.78
1	5	TRUE	50	0.1	30	5	10	5	CA	0	300	100	0	0	1.25
2	5	TRUE	50	0.1	30	5	20	5	CA	0	300	100	0	0	1.25
3	5	TRUE	50	0.1	30	5	30	5	CA	0	300	100	0	0	1.25
4	5	TRUE	50	0.1	30	5	40	5	CA	0	300	100	0	0	1.25
5	5	TRUE	50	0.1	30	5	50	5	CA	0	300	100	0	0	1.25
6	5	TRUE	50	0.1	30	5	60	5	CA	0	300	100	0	0	1.25
7	5	TRUE	50	0.1	30	5	70	5	CA	0	300	100	0	0	1.25
8	5	TRUE	50	0.1	30	5	10	10	CA	0	300	100	0	0	1.25
9	5	TRUE	50	0.1	30	5	20	10	CA	0	300	100	0	0	1.25
10	5	TRUE	50	0.1	30	5	30	10	CA	0	300	100	0	0	1.25
11	5	TRUE	50	0.1	30	5	40	10	CA	0	300	100	0	0	1.25
12	5	TRUE	50	0.1	30	5	50	10	CA	0	300	100	0	0	1.25
13	5	TRUE	50	0.1	30	5	60	10	CA	0	300	100	0	0	1.25
14	5	TRUE	50	0.1	30	5	70	10	CA	0	300	100	0	0	1.25
15	5	TRUE	50	0.1	30	5	10	15	CA	0	300	100	0	0	1.25
16	5	TRUE	50	0.1	30	5	20	15	CA	0	300	100	0	0	1.25
17	5	TRUE	50	0.1	30	5	30	15	CA	0	300	100	0	0	1.25
18	5	TRUE	50	0.1	30	5	40	15	CA	0	300	100	0	0	1.25
19	5	TRUE	50	0.1	30	5	50	15	CA	0	300	100	0	0	1.25
20	5	TRUE	50	0.1	30	5	60	15	CA	0	300	100	0	0	1.25
21	5	TRUE	50	0.1	30	5	70	15	CA	0	300	100	0	0	1.25
22	5	TRUE	50	0.1	30	5	10	20	CA	0	300	100	0	0	1.25
23	5	TRUE	50	0.1	30	5	20	20	CA	0	300	100	0	0	1.25
24	5	TRUE	50	0.1	30	5	30	20	CA	0	300	100	0	0	1.25
25	5	TRUE	50	0.1	30	5	40	20	CA	0	300	100	0	0	1.25
26	5	TRUE	50	0.1	30	5	50	20	CA	0	300	100	0	0	1.25
27	5	TRUE	50	0.1	30	5	60	20	CA	0	300	100	0	0	1.25
28	5	TRUE	50	0.1	30	5	70	20	CA	0	300	100	0	0	1.25
29	5	TRUE	50	0.1	30	5	10	25	CA	0	300	100	0	0	1.25
30	5	TRUE	50	0.1	30	5	20	25	CA	0	300	100	0	0	1.25
31	5	TRUE	50	0.1	30	5	30	25	CA	0	300	100	0	0	1.25
32	5	TRUE	50	0.1	30	5	40	25	CA	0	300	100	0	0	1.25
33	5	TRUE	50	0.1	30	5	50	25	CA	0	300	100	0	0	1.25
34	5	TRUE	50	0.1	30	5	60	25	CA	0	300	100	0	0	1.25
35	5	TRUE	50	0.1	30	5	70	25	CA	0	300	100	0	0	1.25
36	5	TRUE	50	0.1	30	5	10	30	CA	0	300	100	0	0	1.25
37	5	TRUE	50	0.1	30	5	20	30	CA	0	300	100	0	0	1.25
38	5	TRUE	50	0.1	30	5	30	30	CA	0	300	100	0	0	1.25
39	5	TRUE	50	0.1	30	5	40	30	CA	0	300	100	0	0	1.25
40	5	TRUE	50	0.1	30	5	50	30	CA	0	300	100	0	0	1.25
41	5	TRUE	50	0.1	30	5	60	30	CA	0	300	100	0	0	1.25
42	5	TRUE	50	0.1	30	5	70	30	CA	0	300	100	0	0	1.25
43	5	TRUE	50	0.1	30	10	10	5	CA	0	300	100	14	14	15.085
44	5	TRUE	50	0.1	30	10	20	5	CA	0	300	100	7	7	8.1775
45	5	TRUE	50	0.1	30	10	30	5	CA	0	300	100	3	3	4.2225
46	5	TRUE	50	0.1	30	10	40	5	CA	0	300	100	0	0	1.2525
47	5	TRUE	50	0.1	30	10	50	5	CA	0	300	100	0	0	1.26
48	5	TRUE	50	0.1	30	10	60	5	CA	0	300	100	0	0	1.25
49	5	TRUE	50	0.1	30	10	70	5	CA	0	300	100	0	0	1.25
50	5	TRUE	50	0.1	30	10	10	10	CA	0	300	100	10	10	11.1375
51	5	TRUE	50	0.1	30	10	20	10	CA	0	300	100	1	1	2.2575
52	5	TRUE	50	0.1	30	10	30	10	CA	0	300	100	3	3	4.1575
53	5	TRUE	50	0.1	30	10	40	10	CA	0	300	100	0	0	1.2625
54	5	TRUE	50	0.1	30	10	50	10	CA	0	300	100	0	0	1.2525
55	5	TRUE	50	0.1	30	10	60	10	CA	0	300	100	0	0	1.25
56	5	TRUE	50	0.1	30	10	70	10	CA	0	300	100	0	0	1.25
57	5	TRUE	50	0.1	30	10	10	15	CA	0	300	100	11	11	12.1225
58	5	TRUE	50	0.1	30	10	20	15	CA	0	300	100	4	4	5.2125
59	5	TRUE	50	0.1	30	10	30	15	CA	0	300	100	5	5	6.1275
60	5	TRUE	50	0.1	30	10	40	15	CA	0	300	100	0	0	1.26
61	5	TRUE	50	0.1	30	10	50	15	CA	0	300	100	0	0	1.2625
62	5	TRUE	50	0.1	30	10	60	15	CA	0	300	100	0	0	1.2525
63	5	TRUE	50	0.1	30	10	70	15	CA	0	300	100	0	0	1.255
64	5	TRUE	50	0.1	30	10	10	20	CA	0	300	100	9	9	10.1425
65	5	TRUE	50	0.1	30	10	20	20	CA	0	300	100	6	6	7.18
66	5	TRUE	50	0.1	30	10	30	20	CA	0	300	100	6	6	6.6275
67	5	TRUE	50	0.1	30	10	40	20	CA	0	300	100	2	0	1.425
68	5	TRUE	50	0.1	30	10	50	20	CA	0	300	100	0	0	1.2675
69	5	TRUE	50	0.1	30	10	60	20	CA	0	300	100	0	0	1.2675
70	5	TRUE	50	0.1	30	10	70	20	CA	0	300	100	0	0	1.26
71	5	TRUE	50	0.1	30	10	10	25	CA	0	300	100	7	7	8.165
72	5	TRUE	50	0.1	30	10	20	25	CA	0	300	100	8	8	9.1575
73	5	TRUE	50	0.1	30	10	30	25	CA	0	300	100	6	4	5.7175
74	5	TRUE	50	0.1	30	10	40	25	CA	0	300	100	0	0	1.3125
75	5	TRUE	50	0.1	30	10	50	25	CA	0	300	100	0	0	1.4
76	5	TRUE	50	0.1	30	10	60	25	CA	0	300	100	0	0	1.2975
77	5	TRUE	50	0.1	30	10	70	25	CA	0	300	100	0	0	1.3125
78	5	TRUE	50	0.1	30	10	10	30	CA	0	300	100	12	12	13.1075
79	5	TRUE	50	0.1	30	10	20	30	CA	0	300	100	7	7	8.0925
80	5	TRUE	50	0.1	30	10	30	30	CA	0	300	100	6	4	4.93
81	5	TRUE	50	0.1	30	10	40	30	CA	0	300	100	4	0	1.81
82	5	TRUE	50	0.1	30	10	50	30	CA	0	300	100	2	0	1.405
83	5	TRUE	50	0.1	30	10	60	30	CA	0	300	100	1	0	1.29
84	5	TRUE	50	0.1	30	10	70	30	CA	0	300	100	1	0	1.2825
85	5	TRUE	50	0.1	30	15	10	5	CA	0	300	100	48	48	48.665
86	5	TRUE	50	0.1	30	15	20	5	CA	0	300	100	29	29	29.95
87	5	TRUE	50	0.1	30	15	30	5	CA	0	300	100	17	17	17.9475
88	5	TRUE	50	0.1	30	15	40	5	CA	0	300	100	0	0	1.295
89	5	TRUE	50	0.1	30	15	50	5	CA	0	300	100	0	0	1.255
90	5	TRUE	50	0.1	30	15	60	5	CA	0	300	100	0	0	1.255
91	5	TRUE	50	0.1	30	15	70	5	CA	0	300	100	0	0	1.25
92	5	TRUE	50	0.1	30	15	10	10	CA	0	300	100	40	40	40.7975
93	5	TRUE	50	0.1	30	15	20	10	CA	0	300	100	35	35	35.755
94	5	TRUE	50	0.1	30	15	30	10	CA	0	300	100	19	19	19.26
95	5	TRUE	50	0.1	30	15	40	10	CA	0	300	100	2	0	1.3425
96	5	TRUE	50	0.1	30	15	50	10	CA	0	300	100	0	0	1.285
97	5	TRUE	50	0.1	30	15	60	10	CA	0	300	100	0	0	1.2575
98	5	TRUE	50	0.1	30	15	70	10	CA	0	300	100	0	0	1.2525
99	5	TRUE	50	0.1	30	15	10	15	CA	0	300	100	45	45	45.71
100	5	TRUE	50	0.1	30	15	20	15	CA	0	300	100	33	33	33.89
101	5	TRUE	50	0.1	30	15	30	15	CA	0	300	100	21	20	19.0925
102	5	TRUE	50	0.1	30	15	40	15	CA	0	300	100	5	0	1.705
103	5	TRUE	50	0.1	30	15	50	15	CA	0	300	100	1	0	1.325
104	5	TRUE	50	0.1	30	15	60	15	CA	0	300	100	1	0	1.2675
105	5	TRUE	50	0.1	30	15	70	15	CA	0	300	100	0	0	1.275
106	5	TRUE	50	0.1	30	15	10	20	CA	0	300	100	43	43	43.6625
107	5	TRUE	50	0.1	30	15	20	20	CA	0	300	100	35	35	35.855
108	5	TRUE	50	0.1	30	15	30	20	CA	0	300	100	27	27	26.945
109	5	TRUE	50	0.1	30	15	40	20	CA	0	300	100	7	0	2.3075
110	5	TRUE	50	0.1	30	15	50	20	CA	0	300	100	5	0	1.3975
111	5	TRUE	50	0.1	30	15	60	20	CA	0	300	100	1	0	1.2925
112	5	TRUE	50	0.1	30	15	70	20	CA	0	300	100	1	0	1.32
113	5	TRUE	50	0.1	30	15	10	25	CA	0	300	100	36	36	36.7575
114	5	TRUE	50	0.1	30	15	20	25	CA	0	300	100	30	30	30.7725
115	5	TRUE	50	0.1	30	15	30	25	CA	0	300	100	21	18	18.3075
116	5	TRUE	50	0.1	30	15	40	25	CA	0	300	100	10	0	3.2175
117	5	TRUE	50	0.1	30	15	50	25	CA	0	300	100	9	0	1.85
118	5	TRUE	50	0.1	30	15	60	25	CA	0	300	100	5	0	1.465
119	5	TRUE	50	0.1	30	15	70	25	CA	0	300	100	7	0	1.42
120	5	TRUE	50	0.1	30	15	10	30	CA	0	300	100	41	41	41.52
121	5	TRUE	50	0.1	30	15	20	30	CA	0	300	100	33	32	32.18
122	5	TRUE	50	0.1	30	15	30	30	CA	0	300	100	35	29	27.22
123	5	TRUE	50	0.1	30	15	40	30	CA	0	300	100	15	1	3.905
124	5	TRUE	50	0.1	30	15	50	30	CA	0	300	100	14	0	2.4225
125	5	TRUE	50	0.1	30	15	60	30	CA	0	300	100	5	0	1.585
126	5	TRUE	50	0.1	30	15	70	30	CA	0	300	100	4	0	1.5075
127	5	TRUE	50	0.1	30	20	10	5	CA	0	300	100	78	78	78.3175
128	5	TRUE	50	0.1	30	20	20	5	CA	0	300	100	42	42	42.815
129	5	TRUE	50	0.1	30	20	30	5	CA	0	300	100	20	20	20.9775
130	5	TRUE	50	0.1	30	20	40	5	CA	0	300	100	1	0	1.3
131	5	TRUE	50	0.1	30	20	50	5	CA	0	300	100	5	0	1.285
132	5	TRUE	50	0.1	30	20	60	5	CA	0	300	100	4	0	1.275
133	5	TRUE	50	0.1	30	20	70	5	CA	0	300	100	2	0	1.2525
134	5	TRUE	50	0.1	30	20	10	10	CA	0	300	100	77	77	77.3275
135	5	TRUE	50	0.1	30	20	20	10	CA	0	300	100	51	51	51.6475
136	5	TRUE	50	0.1	30	20	30	10	CA	0	300	100	33	33	32.5225
137	5	TRUE	50	0.1	30	20	40	10	CA	0	300	100	7	0	1.4675
138	5	TRUE	50	0.1	30	20	50	10	CA	0	300	100	1	0	1.31
139	5	TRUE	50	0.1	30	20	60	10	CA	0	300	100	1	0	1.27
140	5	TRUE	50	0.1	30	20	70	10	CA	0	300	100	3	0	1.255
141	5	TRUE	50	0.1	30	20	10	15	CA	0	300	100	65	65	65.465
142	5	TRUE	50	0.1	30	20	20	15	CA	0	300	100	60	60	60.5375
143	5	TRUE	50	0.1	30	20	30	15	CA	0	300	100	33	32	31.8425
144	5	TRUE	50	0.1	30	20	40	15	CA	0	300	100	9	0	1.85
145	5	TRUE	50	0.1	30	20	50	15	CA	0	300	100	4	0	1.3325
146	5	TRUE	50	0.1	30	20	60	15	CA	0	300	100	2	0	1.3
147	5	TRUE	50	0.1	30	20	70	15	CA	0	300	100	5	0	1.295
148	5	TRUE	50	0.1	30	20	10	20	CA	0	300	100	61	61	61.525
149	5	TRUE	50	0.1	30	20	20	20	CA	0	300	100	64	64	64.345
150	5	TRUE	50	0.1	30	20	30	20	CA	0	300	100	44	40	40.96
151	5	TRUE	50	0.1	30	20	40	20	CA	0	300	100	19	0	2.4375
152	5	TRUE	50	0.1	30	20	50	20	CA	0	300	100	9	0	1.44
153	5	TRUE	50	0.1	30	20	60	20	CA	0	300	100	8	0	1.385
154	5	TRUE	50	0.1	30	20	70	20	CA	0	300	100	11	0	1.4225
155	5	TRUE	50	0.1	30	20	10	25	CA	0	300	100	57	57	57.4575
156	5	TRUE	50	0.1	30	20	20	25	CA	0	300	100	53	53	52.8925
157	5	TRUE	50	0.1	30	20	30	25	CA	0	300	100	43	37	36.075
158	5	TRUE	50	0.1	30	20	40	25	CA	0	300	100	30	0	4.4725
159	5	TRUE	50	0.1	30	20	50	25	CA	0	300	100	27	0	2.0725
160	5	TRUE	50	0.1	30	20	60	25	CA	0	300	100	12	0	1.6175
161	5	TRUE	50	0.1	30	20	70	25	CA	0	300	100	18	0	1.57
162	5	TRUE	50	0.1	30	20	10	30	CA	0	300	100	53	53	53.3325
163	5	TRUE	50	0.1	30	20	20	30	CA	0	300	100	55	55	54.57
164	5	TRUE	50	0.1	30	20	30	30	CA	0	300	100	43	33	31.84
165	5	TRUE	50	0.1	30	20	40	30	CA	0	300	100	33	0	5.7175
166	5	TRUE	50	0.1	30	20	50	30	CA	0	300	100	17	0	2.205
167	5	TRUE	50	0.1	30	20	60	30	CA	0	300	100	17	0	1.82
168	5	TRUE	50	0.1	30	20	70	30	CA	0	300	100	15	0	1.6725
169	5	TRUE	50	0.1	30	25	10	5	CA	0	300	100	90	90	90.14
170	5	TRUE	50	0.1	30	25	20	5	CA	0	300	100	71	71	71.4125
171	5	TRUE	50	0.1	30	25	30	5	CA	0	300	100	42	42	42.31
172	5	TRUE	50	0.1	30	25	40	5	CA	0	300	100	14	0	1.4375
173	5	TRUE	50	0.1	30	25	50	5	CA	0	300	100	9	0	1.2825
174	5	TRUE	50	0.1	30	25	60	5	CA	0	300	100	15	0	1.2725
175	5	TRUE	50	0.1	30	25	70	5	CA	0	300	100	25	0	1.2525
176	5	TRUE	50	0.1	30	25	10	10	CA	0	300	100	80	80	80.2925
177	5	TRUE	50	0.1	30	25	20	10	CA	0	300	100	71	71	71.41
178	5	TRUE	50	0.1	30	25	30	10	CA	0	300	100	51	51	51.6425
179	5	TRUE	50	0.1	30	25	40	10	CA	0	300	100	21	0	1.83
180	5	TRUE	50	0.1	30	25	50	10	CA	0	300	100	16	0	1.32
181	5	TRUE	50	0.1	30	25	60	10	CA	0	300	100	13	0	1.27
182	5	TRUE	50	0.1	30	25	70	10	CA	0	300	100	9	0	1.265
183	5	TRUE	50	0.1	30	25	10	15	CA	0	300	100	89	89	89.1475
184	5	TRUE	50	0.1	30	25	20	15	CA	0	300	100	76	76	75.97
185	5	TRUE	50	0.1	30	25	30	15	CA	0	300	100	56	54	53.445
186	5	TRUE	50	0.1	30	25	40	15	CA	0	300	100	30	0	2.335
187	5	TRUE	50	0.1	30	25	50	15	CA	0	300	100	15	0	1.4825
188	5	TRUE	50	0.1	30	25	60	15	CA	0	300	100	23	0	1.3075
189	5	TRUE	50	0.1	30	25	70	15	CA	0	300	100	26	0	1.355
190	5	TRUE	50	0.1	30	25	10	20	CA	0	300	100	70	70	70.3975
191	5	TRUE	50	0.1	30	25	20	20	CA	0	300	100	67	67	67.45
192	5	TRUE	50	0.1	30	25	30	20	CA	0	300	100	52	49	49.4825
193	5	TRUE	50	0.1	30	25	40	20	CA	0	300	100	48	0	4.11
194	5	TRUE	50	0.1	30	25	50	20	CA	0	300	100	29	0	1.6525
195	5	TRUE	50	0.1	30	25	60	20	CA	0	300	100	24	0	1.395
196	5	TRUE	50	0.1	30	25	70	20	CA	0	300	100	24	0	1.4225
197	5	TRUE	50	0.1	30	25	10	25	CA	0	300	100	63	63	63.5625
198	5	TRUE	50	0.1	30	25	20	25	CA	0	300	100	69	69	69.0625
199	5	TRUE	50	0.1	30	25	30	25	CA	0	300	100	59	54	52.1725
200	5	TRUE	50	0.1	30	25	40	25	CA	0	300	100	48	0	5.5625
201	5	TRUE	50	0.1	30	25	50	25	CA	0	300	100	36	0	2.16
202	5	TRUE	50	0.1	30	25	60	25	CA	0	300	100	37	0	1.7525
203	5	TRUE	50	0.1	30	25	70	25	CA	0	300	100	29	0	1.765
204	5	TRUE	50	0.1	30	25	10	30	CA	0	300	100	73	73	72.4975
205	5	TRUE	50	0.1	30	25	20	30	CA	0	300	100	67	66	66.26
206	5	TRUE	50	0.1	30	25	30	30	CA	0	300	100	61	50	47.785
207	5	TRUE	50	0.1	30	25	40	30	CA	0	300	100	54	1	7.405
208	5	TRUE	50	0.1	30	25	50	30	CA	0	300	100	43	0	2.37
209	5	TRUE	50	0.1	30	25	60	30	CA	0	300	100	39	0	2.1075
210	5	TRUE	50	0.1	30	25	70	30	CA	0	300	100	33	0	2.1025
211	5	TRUE	50	0.1	30	30	10	5	CA	0	300	100	91	91	91.1375
212	5	TRUE	50	0.1	30	30	20	5	CA	0	300	100	75	75	75.365
213	5	TRUE	50	0.1	30	30	30	5	CA	0	300	100	47	47	47.565
214	5	TRUE	50	0.1	30	30	40	5	CA	0	300	100	39	0	1.49
215	5	TRUE	50	0.1	30	30	50	5	CA	0	300	100	40	0	1.295
216	5	TRUE	50	0.1	30	30	60	5	CA	0	300	100	37	0	1.29
217	5	TRUE	50	0.1	30	30	70	5	CA	0	300	100	43	0	1.2525
218	5	TRUE	50	0.1	30	30	10	10	CA	0	300	100	93	93	93.1025
219	5	TRUE	50	0.1	30	30	20	10	CA	0	300	100	72	72	72.39
220	5	TRUE	50	0.1	30	30	30	10	CA	0	300	100	54	53	53.6525
221	5	TRUE	50	0.1	30	30	40	10	CA	0	300	100	39	0	1.89
222	5	TRUE	50	0.1	30	30	50	10	CA	0	300	100	37	0	1.355
223	5	TRUE	50	0.1	30	30	60	10	CA	0	300	100	39	0	1.3075
224	5	TRUE	50	0.1	30	30	70	10	CA	0	300	100	29	0	1.265
225	5	TRUE	50	0.1	30	30	10	15	CA	0	300	100	87	87	87.1975
226	5	TRUE	50	0.1	30	30	20	15	CA	0	300	100	81	81	81.195
227	5	TRUE	50	0.1	30	30	30	15	CA	0	300	100	64	62	62.5775
228	5	TRUE	50	0.1	30	30	40	15	CA	0	300	100	56	0	2.9325
229	5	TRUE	50	0.1	30	30	50	15	CA	0	300	100	44	0	1.5125
230	5	TRUE	50	0.1	30	30	60	15	CA	0	300	100	30	0	1.3075
231	5	TRUE	50	0.1	30	30	70	15	CA	0	300	100	44	0	1.3525
232	5	TRUE	50	0.1	30	30	10	20	CA	0	300	100	83	83	83.24
233	5	TRUE	50	0.1	30	30	20	20	CA	0	300	100	81	81	81.2575
234	5	TRUE	50	0.1	30	30	30	20	CA	0	300	100	71	70	69.74
235	5	TRUE	50	0.1	30	30	40	20	CA	0	300	100	58	0	4.0775
236	5	TRUE	50	0.1	30	30	50	20	CA	0	300	100	41	0	1.695
237	5	TRUE	50	0.1	30	30	60	20	CA	0	300	100	44	0	1.51
238	5	TRUE	50	0.1	30	30	70	20	CA	0	300	100	45	0	1.5375
239	5	TRUE	50	0.1	30	30	10	25	CA	0	300	100	82	82	82.26
240	5	TRUE	50	0.1	30	30	20	25	CA	0	300	100	73	73	73.3175
241	5	TRUE	50	0.1	30	30	30	25	CA	0	300	100	78	70	67.9775
242	5	TRUE	50	0.1	30	30	40	25	CA	0	300	100	61	1	6.6325
243	5	TRUE	50	0.1	30	30	50	25	CA	0	300	100	54	0	2.2575
244	5	TRUE	50	0.1	30	30	60	25	CA	0	300	100	52	0	1.8
245	5	TRUE	50	0.1	30	30	70	25	CA	0	300	100	52	0	1.77
246	5	TRUE	50	0.1	30	30	10	30	CA	0	300	100	87	87	87.1225
247	5	TRUE	50	0.1	30	30	20	30	CA	0	300	100	76	75	75.1625
248	5	TRUE	50	0.1	30	30	30	30	CA	0	300	100	71	60	56.7725
249	5	TRUE	50	0.1	30	30	40	30	CA	0	300	100	62	1	9.875
250	5	TRUE	50	0.1	30	30	50	30	CA	0	300	100	62	0	3.8975
251	5	TRUE	50	0.1	30	30	60	30	CA	0	300	100	60	0	2.4075
252	5	TRUE	50	0.1	30	30	70	30	CA	0	300	100	53	0	2.4325
1	5	TRUE	50	0.1	40	5	10	5	CA	0	300	100	22	22	22.975
2	5	TRUE	50	0.1	40	5	20	5	CA	0	300	100	13	13	14.0875
3	5	TRUE	50	0.1	40	5	30	5	CA	0	300	100	11	11	12.1125
4	5	TRUE	50	0.1	40	5	40	5	CA	0	300	100	13	0	1.325
5	5	TRUE	50	0.1	40	5	50	5	CA	0	300	100	11	0	1.2575
6	5	TRUE	50	0.1	40	5	60	5	CA	0	300	100	12	0	1.255
7	5	TRUE	50	0.1	40	5	70	5	CA	0	300	100	11	0	1.25
8	5	TRUE	50	0.1	40	5	10	10	CA	0	300	100	22	22	22.975
9	5	TRUE	50	0.1	40	5	20	10	CA	0	300	100	15	15	16.0625
10	5	TRUE	50	0.1	40	5	30	10	CA	0	300	100	15	15	16.0625
11	5	TRUE	50	0.1	40	5	40	10	CA	0	300	100	8	0	1.4125
12	5	TRUE	50	0.1	40	5	50	10	CA	0	300	100	13	0	1.27
13	5	TRUE	50	0.1	40	5	60	10	CA	0	300	100	2	0	1.2525
14	5	TRUE	50	0.1	40	5	70	10	CA	0	300	100	7	0	1.25
15	5	TRUE	50	0.1	40	5	10	15	CA	0	300	100	23	23	23.9625
16	5	TRUE	50	0.1	40	5	20	15	CA	0	300	100	22	22	22.975
17	5	TRUE	50	0.1	40	5	30	15	CA	0	300	100	7	7	8.1625
18	5	TRUE	50	0.1	40	5	40	15	CA	0	300	100	10	0	1.465
19	5	TRUE	50	0.1	40	5	50	15	CA	0	300	100	13	0	1.28
20	5	TRUE	50	0.1	40	5	60	15	CA	0	300	100	14	0	1.265
21	5	TRUE	50	0.1	40	5	70	15	CA	0	300	100	10	0	1.265
22	5	TRUE	50	0.1	40	5	10	20	CA	0	300	100	18	18	19.025
23	5	TRUE	50	0.1	40	5	20	20	CA	0	300	100	18	18	19.0275
24	5	TRUE	50	0.1	40	5	30	20	CA	0	300	100	12	9	10.285
25	5	TRUE	50	0.1	40	5	40	20	CA	0	300	100	9	0	1.62
26	5	TRUE	50	0.1	40	5	50	20	CA	0	300	100	15	0	1.3475
27	5	TRUE	50	0.1	40	5	60	20	CA	0	300	100	6	0	1.275
28	5	TRUE	50	0.1	40	5	70	20	CA	0	300	100	7	0	1.295
29	5	TRUE	50	0.1	40	5	10	25	CA	0	300	100	11	11	12.1125
30	5	TRUE	50	0.1	40	5	20	25	CA	0	300	100	16	16	17.045
31	5	TRUE	50	0.1	40	5	30	25	CA	0	300	100	16	14	14.8975
32	5	TRUE	50	0.1	40	5	40	25	CA	0	300	100	18	0	2.3175
33	5	TRUE	50	0.1	40	5	50	25	CA	0	300	100	9	0	1.4075
34	5	TRUE	50	0.1	40	5	60	25	CA	0	300	100	5	0	1.2925
35	5	TRUE	50	0.1	40	5	70	25	CA	0	300	100	9	0	1.345
36	5	TRUE	50	0.1	40	5	10	30	CA	0	300	100	16	16	17.05
37	5	TRUE	50	0.1	40	5	20	30	CA	0	300	100	11	11	12.1025
38	5	TRUE	50	0.1	40	5	30	30	CA	0	300	100	10	10	9.72
39	5	TRUE	50	0.1	40	5	40	30	CA	0	300	100	12	1	3.7225
40	5	TRUE	50	0.1	40	5	50	30	CA	0	300	100	11	0	1.57
41	5	TRUE	50	0.1	40	5	60	30	CA	0	300	100	11	0	1.4775
42	5	TRUE	50	0.1	40	5	70	30	CA	0	300	100	11	0	1.4775
43	5	TRUE	50	0.1	40	10	10	5	CA	0	300	100	83	83	83.2125
44	5	TRUE	50	0.1	40	10	20	5	CA	0	300	100	76	76	76.3025
45	5	TRUE	50	0.1	40	10	30	5	CA	0	300	100	70	70	70.38
46	5	TRUE	50	0.1	40	10	40	5	CA	0	300	100	60	0	1.485
47	5	TRUE	50	0.1	40	10	50	5	CA	0	300	100	58	0	1.305
48	5	TRUE	50	0.1	40	10	60	5	CA	0	300	100	58	0	1.285
49	5	TRUE	50	0.1	40	10	70	5	CA	0	300	100	57	0	1.255
50	5	TRUE	50	0.1	40	10	10	10	CA	0	300	100	93	93	93.0875
51	5	TRUE	50	0.1	40	10	20	10	CA	0	300	100	77	77	77.29
52	5	TRUE	50	0.1	40	10	30	10	CA	0	300	100	60	57	57.59
53	5	TRUE	50	0.1	40	10	40	10	CA	0	300	100	57	0	1.9
54	5	TRUE	50	0.1	40	10	50	10	CA	0	300	100	62	0	1.365
55	5	TRUE	50	0.1	40	10	60	10	CA	0	300	100	65	0	1.2925
56	5	TRUE	50	0.1	40	10	70	10	CA	0	300	100	57	0	1.275
57	5	TRUE	50	0.1	40	10	10	15	CA	0	300	100	84	84	84.2
58	5	TRUE	50	0.1	40	10	20	15	CA	0	300	100	71	71	71.3625
59	5	TRUE	50	0.1	40	10	30	15	CA	0	300	100	66	62	62.555
60	5	TRUE	50	0.1	40	10	40	15	CA	0	300	100	77	0	3.0275
61	5	TRUE	50	0.1	40	10	50	15	CA	0	300	100	71	0	1.4875
62	5	TRUE	50	0.1	40	10	60	15	CA	0	300	100	57	0	1.3225
63	5	TRUE	50	0.1	40	10	70	15	CA	0	300	100	58	0	1.34
64	5	TRUE	50	0.1	40	10	10	20	CA	0	300	100	77	77	77.2875
65	5	TRUE	50	0.1	40	10	20	20	CA	0	300	100	83	83	83.2125
66	5	TRUE	50	0.1	40	10	30	20	CA	0	300	100	72	70	70.1975
67	5	TRUE	50	0.1	40	10	40	20	CA	0	300	100	74	0	4.49
68	5	TRUE	50	0.1	40	10	50	20	CA	0	300	100	64	0	1.7225
69	5	TRUE	50	0.1	40	10	60	20	CA	0	300	100	61	0	1.4225
70	5	TRUE	50	0.1	40	10	70	20	CA	0	300	100	70	0	1.56
71	5	TRUE	50	0.1	40	10	10	25	CA	0	300	100	79	79	79.265
72	5	TRUE	50	0.1	40	10	20	25	CA	0	300	100	71	71	71.3625
73	5	TRUE	50	0.1	40	10	30	25	CA	0	300	100	65	62	61.165
74	5	TRUE	50	0.1	40	10	40	25	CA	0	300	100	69	1	6.7925
75	5	TRUE	50	0.1	40	10	50	25	CA	0	300	100	62	0	2.4475
76	5	TRUE	50	0.1	40	10	60	25	CA	0	300	100	60	0	1.7425
77	5	TRUE	50	0.1	40	10	70	25	CA	0	300	100	60	0	1.84
78	5	TRUE	50	0.1	40	10	10	30	CA	0	300	100	71	71	71.3575
79	5	TRUE	50	0.1	40	10	20	30	CA	0	300	100	79	78	78.1075
80	5	TRUE	50	0.1	40	10	30	30	CA	0	300	100	66	57	52.4975
81	5	TRUE	50	0.1	40	10	40	30	CA	0	300	100	69	2	9.6575
82	5	TRUE	50	0.1	40	10	50	30	CA	0	300	100	53	0	2.945
83	5	TRUE	50	0.1	40	10	60	30	CA	0	300	100	73	0	2.575
84	5	TRUE	50	0.1	40	10	70	30	CA	0	300	100	63	0	2.48
85	5	TRUE	50	0.1	40	15	10	5	CA	0	300	100	93	93	93.0875
86	5	TRUE	50	0.1	40	15	20	5	CA	0	300	100	92	92	92.1025
87	5	TRUE	50	0.1	40	15	30	5	CA	0	300	100	83	82	82.23
88	5	TRUE	50	0.1	40	15	40	5	CA	0	300	100	83	0	1.595
89	5	TRUE	50	0.1	40	15	50	5	CA	0	300	100	84	0	1.315
90	5	TRUE	50	0.1	40	15	60	5	CA	0	300	100	83	0	1.2925
91	5	TRUE	50	0.1	40	15	70	5	CA	0	300	100	76	0	1.25
92	5	TRUE	50	0.1	40	15	10	10	CA	0	300	100	95	95	95.0625
93	5	TRUE	50	0.1	40	15	20	10	CA	0	300	100	85	85	85.1925
94	5	TRUE	50	0.1	40	15	30	10	CA	0	300	100	86	82	82.2775
95	5	TRUE	50	0.1	40	15	40	10	CA	0	300	100	79	0	2.3925
96	5	TRUE	50	0.1	40	15	50	10	CA	0	300	100	75	0	1.375
97	5	TRUE	50	0.1	40	15	60	10	CA	0	300	100	77	0	1.2975
98	5	TRUE	50	0.1	40	15	70	10	CA	0	300	100	72	0	1.255
99	5	TRUE	50	0.1	40	15	10	15	CA	0	300	100	93	93	93.09
100	5	TRUE	50	0.1	40	15	20	15	CA	0	300	100	92	92	92.1
101	5	TRUE	50	0.1	40	15	30	15	CA	0	300	100	85	83	83.245
102	5	TRUE	50	0.1	40	15	40	15	CA	0	300	100	82	0	3.0575
103	5	TRUE	50	0.1	40	15	50	15	CA	0	300	100	79	0	1.515
104	5	TRUE	50	0.1	40	15	60	15	CA	0	300	100	79	0	1.3375
105	5	TRUE	50	0.1	40	15	70	15	CA	0	300	100	78	0	1.34
106	5	TRUE	50	0.1	40	15	10	20	CA	0	300	100	87	87	87.165
107	5	TRUE	50	0.1	40	15	20	20	CA	0	300	100	91	91	91.115
108	5	TRUE	50	0.1	40	15	30	20	CA	0	300	100	93	89	89.2475
109	5	TRUE	50	0.1	40	15	40	20	CA	0	300	100	86	0	6.0125
110	5	TRUE	50	0.1	40	15	50	20	CA	0	300	100	81	0	1.745
111	5	TRUE	50	0.1	40	15	60	20	CA	0	300	100	82	0	1.5725
112	5	TRUE	50	0.1	40	15	70	20	CA	0	300	100	81	0	1.675
113	5	TRUE	50	0.1	40	15	10	25	CA	0	300	100	89	89	89.14
114	5	TRUE	50	0.1	40	15	20	25	CA	0	300	100	84	84	84.1875
115	5	TRUE	50	0.1	40	15	30	25	CA	0	300	100	90	81	81.245
116	5	TRUE	50	0.1	40	15	40	25	CA	0	300	100	83	1	8.315
117	5	TRUE	50	0.1	40	15	50	25	CA	0	300	100	80	0	2.4675
118	5	TRUE	50	0.1	40	15	60	25	CA	0	300	100	75	0	1.895
119	5	TRUE	50	0.1	40	15	70	25	CA	0	300	100	85	0	2.1275
120	5	TRUE	50	0.1	40	15	10	30	CA	0	300	100	92	92	92.045
121	5	TRUE	50	0.1	40	15	20	30	CA	0	300	100	87	87	86.9475
122	5	TRUE	50	0.1	40	15	30	30	CA	0	300	100	88	73	70.165
123	5	TRUE	50	0.1	40	15	40	30	CA	0	300	100	91	4	14.0075
124	5	TRUE	50	0.1	40	15	50	30	CA	0	300	100	88	0	4.195
125	5	TRUE	50	0.1	40	15	60	30	CA	0	300	100	75	0	2.5825
126	5	TRUE	50	0.1	40	15	70	30	CA	0	300	100	79	0	2.34
127	5	TRUE	50	0.1	40	20	10	5	CA	0	300	100	100	100	99.9975
128	5	TRUE	50	0.1	40	20	20	5	CA	0	300	100	95	95	95.07
129	5	TRUE	50	0.1	40	20	30	5	CA	0	300	100	86	86	86.175
130	5	TRUE	50	0.1	40	20	40	5	CA	0	300	100	88	0	1.55
131	5	TRUE	50	0.1	40	20	50	5	CA	0	300	100	88	0	1.3375
132	5	TRUE	50	0.1	40	20	60	5	CA	0	300	100	86	0	1.2975
133	5	TRUE	50	0.1	40	20	70	5	CA	0	300	100	91	0	1.2525
134	5	TRUE	50	0.1	40	20	10	10	CA	0	300	100	99	99	99.0125
135	5	TRUE	50	0.1	40	20	20	10	CA	0	300	100	95	95	95.0625
136	5	TRUE	50	0.1	40	20	30	10	CA	0	300	100	92	87	87.195
137	5	TRUE	50	0.1	40	20	40	10	CA	0	300	100	87	0	2.1975
138	5	TRUE	50	0.1	40	20	50	10	CA	0	300	100	84	0	1.3775
139	5	TRUE	50	0.1	40	20	60	10	CA	0	300	100	86	0	1.295
140	5	TRUE	50	0.1	40	20	70	10	CA	0	300	100	91	0	1.27
141	5	TRUE	50	0.1	40	20	10	15	CA	0	300	100	96	96	96.045
142	5	TRUE	50	0.1	40	20	20	15	CA	0	300	100	94	94	94.0725
143	5	TRUE	50	0.1	40	20	30	15	CA	0	300	100	89	87	87.1825
144	5	TRUE	50	0.1	40	20	40	15	CA	0	300	100	94	0	3.875
145	5	TRUE	50	0.1	40	20	50	15	CA	0	300	100	89	0	1.4975
146	5	TRUE	50	0.1	40	20	60	15	CA	0	300	100	89	0	1.3675
147	5	TRUE	50	0.1	40	20	70	15	CA	0	300	100	92	0	1.38
148	5	TRUE	50	0.1	40	20	10	20	CA	0	300	100	99	99	99.01
149	5	TRUE	50	0.1	40	20	20	20	CA	0	300	100	96	96	96.0525
150	5	TRUE	50	0.1	40	20	30	20	CA	0	300	100	92	81	81.515
151	5	TRUE	50	0.1	40	20	40	20	CA	0	300	100	89	0	6.1275
152	5	TRUE	50	0.1	40	20	50	20	CA	0	300	100	96	0	2.015
153	5	TRUE	50	0.1	40	20	60	20	CA	0	300	100	92	0	1.51
154	5	TRUE	50	0.1	40	20	70	20	CA	0	300	100	92	0	1.6475
155	5	TRUE	50	0.1	40	20	10	25	CA	0	300	100	95	95	95.0625
156	5	TRUE	50	0.1	40	20	20	25	CA	0	300	100	93	93	93.0425
157	5	TRUE	50	0.1	40	20	30	25	CA	0	300	100	93	86	85.12
158	5	TRUE	50	0.1	40	20	40	25	CA	0	300	100	95	0	7.7725
159	5	TRUE	50	0.1	40	20	50	25	CA	0	300	100	90	0	2.675
160	5	TRUE	50	0.1	40	20	60	25	CA	0	300	100	89	0	1.965
161	5	TRUE	50	0.1	40	20	70	25	CA	0	300	100	95	0	2.075
162	5	TRUE	50	0.1	40	20	10	30	CA	0	300	100	95	95	95.03
163	5	TRUE	50	0.1	40	20	20	30	CA	0	300	100	95	94	93.76
164	5	TRUE	50	0.1	40	20	30	30	CA	0	300	100	92	74	72.23
165	5	TRUE	50	0.1	40	20	40	30	CA	0	300	100	96	2	12.5325
166	5	TRUE	50	0.1	40	20	50	30	CA	0	300	100	91	0	4.1375
167	5	TRUE	50	0.1	40	20	60	30	CA	0	300	100	94	0	2.945
168	5	TRUE	50	0.1	40	20	70	30	CA	0	300	100	95	0	2.505
169	5	TRUE	50	0.1	40	25	10	5	CA	0	300	100	98	98	98.015
170	5	TRUE	50	0.1	40	25	20	5	CA	0	300	100	98	98	98.0225
171	5	TRUE	50	0.1	40	25	30	5	CA	0	300	100	95	95	95.0675
172	5	TRUE	50	0.1	40	25	40	5	CA	0	300	100	88	0	1.53
173	5	TRUE	50	0.1	40	25	50	5	CA	0	300	100	94	0	1.33
174	5	TRUE	50	0.1	40	25	60	5	CA	0	300	100	87	0	1.3025
175	5	TRUE	50	0.1	40	25	70	5	CA	0	300	100	92	0	1.255
176	5	TRUE	50	0.1	40	25	10	10	CA	0	300	100	98	98	98.02
177	5	TRUE	50	0.1	40	25	20	10	CA	0	300	100	94	94	94.0775
178	5	TRUE	50	0.1	40	25	30	10	CA	0	300	100	98	95	95.0825
179	5	TRUE	50	0.1	40	25	40	10	CA	0	300	100	94	0	2.2975
180	5	TRUE	50	0.1	40	25	50	10	CA	0	300	100	88	0	1.3625
181	5	TRUE	50	0.1	40	25	60	10	CA	0	300	100	91	0	1.3075
182	5	TRUE	50	0.1	40	25	70	10	CA	0	300	100	92	0	1.27
183	5	TRUE	50	0.1	40	25	10	15	CA	0	300	100	97	97	97.04
184	5	TRUE	50	0.1	40	25	20	15	CA	0	300	100	98	98	98.025
185	5	TRUE	50	0.1	40	25	30	15	CA	0	300	100	89	85	85.2475
186	5	TRUE	50	0.1	40	25	40	15	CA	0	300	100	88	0	2.9775
187	5	TRUE	50	0.1	40	25	50	15	CA	0	300	100	85	0	1.5525
188	5	TRUE	50	0.1	40	25	60	15	CA	0	300	100	98	0	1.3875
189	5	TRUE	50	0.1	40	25	70	15	CA	0	300	100	89	0	1.385
190	5	TRUE	50	0.1	40	25	10	20	CA	0	300	100	98	98	98.0225
191	5	TRUE	50	0.1	40	25	20	20	CA	0	300	100	96	96	96.05
192	5	TRUE	50	0.1	40	25	30	20	CA	0	300	100	97	96	95.9875
193	5	TRUE	50	0.1	40	25	40	20	CA	0	300	100	95	1	7.055
194	5	TRUE	50	0.1	40	25	50	20	CA	0	300	100	92	0	1.7975
195	5	TRUE	50	0.1	40	25	60	20	CA	0	300	100	91	0	1.595
196	5	TRUE	50	0.1	40	25	70	20	CA	0	300	100	90	0	1.7025
197	5	TRUE	50	0.1	40	25	10	25	CA	0	300	100	98	98	98.0275
198	5	TRUE	50	0.1	40	25	20	25	CA	0	300	100	97	97	97.02
199	5	TRUE	50	0.1	40	25	30	25	CA	0	300	100	98	88	87.4225
200	5	TRUE	50	0.1	40	25	40	25	CA	0	300	100	93	1	9.03
201	5	TRUE	50	0.1	40	25	50	25	CA	0	300	100	92	0	2.495
202	5	TRUE	50	0.1	40	25	60	25	CA	0	300	100	91	0	2.07
203	5	TRUE	50	0.1	40	25	70	25	CA	0	300	100	93	0	2.0625
204	5	TRUE	50	0.1	40	25	10	30	CA	0	300	100	98	98	97.995
205	5	TRUE	50	0.1	40	25	20	30	CA	0	300	100	93	93	92.6875
206	5	TRUE	50	0.1	40	25	30	30	CA	0	300	100	97	82	78.1625
207	5	TRUE	50	0.1	40	25	40	30	CA	0	300	100	91	0	11.0375
208	5	TRUE	50	0.1	40	25	50	30	CA	0	300	100	94	0	3.7525
209	5	TRUE	50	0.1	40	25	60	30	CA	0	300	100	96	0	2.7775
210	5	TRUE	50	0.1	40	25	70	30	CA	0	300	100	95	0	2.6625
211	5	TRUE	50	0.1	40	30	10	5	CA	0	300	100	99	99	99.005
212	5	TRUE	50	0.1	40	30	20	5	CA	0	300	100	93	93	93.095
213	5	TRUE	50	0.1	40	30	30	5	CA	0	300	100	94	92	92.11
214	5	TRUE	50	0.1	40	30	40	5	CA	0	300	100	92	0	1.5975
215	5	TRUE	50	0.1	40	30	50	5	CA	0	300	100	94	0	1.35
216	5	TRUE	50	0.1	40	30	60	5	CA	0	300	100	92	0	1.2925
217	5	TRUE	50	0.1	40	30	70	5	CA	0	300	100	88	0	1.2525
218	5	TRUE	50	0.1	40	30	10	10	CA	0	300	100	97	97	97.03
219	5	TRUE	50	0.1	40	30	20	10	CA	0	300	100	96	96	96.0475
220	5	TRUE	50	0.1	40	30	30	10	CA	0	300	100	95	91	91.1375
221	5	TRUE	50	0.1	40	30	40	10	CA	0	300	100	87	0	2.33
222	5	TRUE	50	0.1	40	30	50	10	CA	0	300	100	90	0	1.3875
223	5	TRUE	50	0.1	40	30	60	10	CA	0	300	100	88	0	1.2875
224	5	TRUE	50	0.1	40	30	70	10	CA	0	300	100	92	0	1.2775
225	5	TRUE	50	0.1	40	30	10	15	CA	0	300	100	97	97	97.0325
226	5	TRUE	50	0.1	40	30	20	15	CA	0	300	100	94	94	94.08
227	5	TRUE	50	0.1	40	30	30	15	CA	0	300	100	89	82	82.2825
228	5	TRUE	50	0.1	40	30	40	15	CA	0	300	100	98	0	3.735
229	5	TRUE	50	0.1	40	30	50	15	CA	0	300	100	89	0	1.5525
230	5	TRUE	50	0.1	40	30	60	15	CA	0	300	100	91	0	1.365
231	5	TRUE	50	0.1	40	30	70	15	CA	0	300	100	90	0	1.4075
232	5	TRUE	50	0.1	40	30	10	20	CA	0	300	100	95	95	95.0575
233	5	TRUE	50	0.1	40	30	20	20	CA	0	300	100	99	99	99.0175
234	5	TRUE	50	0.1	40	30	30	20	CA	0	300	100	94	86	86.24
235	5	TRUE	50	0.1	40	30	40	20	CA	0	300	100	90	0	5.4825
236	5	TRUE	50	0.1	40	30	50	20	CA	0	300	100	89	0	1.825
237	5	TRUE	50	0.1	40	30	60	20	CA	0	300	100	92	0	1.59
238	5	TRUE	50	0.1	40	30	70	20	CA	0	300	100	93	0	1.64
239	5	TRUE	50	0.1	40	30	10	25	CA	0	300	100	98	98	98.02
240	5	TRUE	50	0.1	40	30	20	25	CA	0	300	100	94	94	94.04
241	5	TRUE	50	0.1	40	30	30	25	CA	0	300	100	94	87	86.6375
242	5	TRUE	50	0.1	40	30	40	25	CA	0	300	100	95	0	7.7
243	5	TRUE	50	0.1	40	30	50	25	CA	0	300	100	90	0	2.56
244	5	TRUE	50	0.1	40	30	60	25	CA	0	300	100	95	0	2.2225
245	5	TRUE	50	0.1	40	30	70	25	CA	0	300	100	92	0	2.1725
246	5	TRUE	50	0.1	40	30	10	30	CA	0	300	100	95	95	95.015
247	5	TRUE	50	0.1	40	30	20	30	CA	0	300	100	96	96	95.66
248	5	TRUE	50	0.1	40	30	30	30	CA	0	300	100	94	80	76.6975
249	5	TRUE	50	0.1	40	30	40	30	CA	0	300	100	89	3	11.945
250	5	TRUE	50	0.1	40	30	50	30	CA	0	300	100	95	0	4.3025
251	5	TRUE	50	0.1	40	30	60	30	CA	0	300	100	95	0	3.2
252	5	TRUE	50	0.1	40	30	70	30	CA	0	300	100	90	0	2.56
1	5	TRUE	50	0.1	50	5	10	5	CA	0	300	100	100	100	100
2	5	TRUE	50	0.1	50	5	20	5	CA	0	300	100	100	100	100
3	5	TRUE	50	0.1	50	5	30	5	CA	0	300	100	100	99	99.0175
4	5	TRUE	50	0.1	50	5	40	5	CA	0	300	100	100	0	1.6075
5	5	TRUE	50	0.1	50	5	50	5	CA	0	300	100	100	0	1.3325
6	5	TRUE	50	0.1	50	5	60	5	CA	0	300	100	100	0	1.2975
7	5	TRUE	50	0.1	50	5	70	5	CA	0	300	100	100	0	1.255
8	5	TRUE	50	0.1	50	5	10	10	CA	0	300	100	100	100	100
9	5	TRUE	50	0.1	50	5	20	10	CA	0	300	100	100	100	100
10	5	TRUE	50	0.1	50	5	30	10	CA	0	300	100	100	94	94.11
11	5	TRUE	50	0.1	50	5	40	10	CA	0	300	100	100	0	2.4875
12	5	TRUE	50	0.1	50	5	50	10	CA	0	300	100	100	0	1.375
13	5	TRUE	50	0.1	50	5	60	10	CA	0	300	100	100	0	1.315
14	5	TRUE	50	0.1	50	5	70	10	CA	0	300	100	100	0	1.2775
15	5	TRUE	50	0.1	50	5	10	15	CA	0	300	100	100	100	100
16	5	TRUE	50	0.1	50	5	20	15	CA	0	300	100	100	100	100
17	5	TRUE	50	0.1	50	5	30	15	CA	0	300	100	100	95	95.2425
18	5	TRUE	50	0.1	50	5	40	15	CA	0	300	100	100	0	4.0075
19	5	TRUE	50	0.1	50	5	50	15	CA	0	300	100	100	0	1.5975
20	5	TRUE	50	0.1	50	5	60	15	CA	0	300	100	100	0	1.3825
21	5	TRUE	50	0.1	50	5	70	15	CA	0	300	100	100	0	1.405
22	5	TRUE	50	0.1	50	5	10	20	CA	0	300	100	100	100	100
23	5	TRUE	50	0.1	50	5	20	20	CA	0	300	100	100	100	100
24	5	TRUE	50	0.1	50	5	30	20	CA	0	300	100	100	92	92.1075
25	5	TRUE	50	0.1	50	5	40	20	CA	0	300	100	100	0	6.92
26	5	TRUE	50	0.1	50	5	50	20	CA	0	300	100	100	0	1.9525
27	5	TRUE	50	0.1	50	5	60	20	CA	0	300	100	100	0	1.5875
28	5	TRUE	50	0.1	50	5	70	20	CA	0	300	100	100	0	1.6725
29	5	TRUE	50	0.1	50	5	10	25	CA	0	300	100	100	100	100
30	5	TRUE	50	0.1	50	5	20	25	CA	0	300	100	100	100	99.9725
31	5	TRUE	50	0.1	50	5	30	25	CA	0	300	100	100	84	83.75
32	5	TRUE	50	0.1	50	5	40	25	CA	0	300	100	100	4	11.4025
33	5	TRUE	50	0.1	50	5	50	25	CA	0	300	100	100	0	2.82
34	5	TRUE	50	0.1	50	5	60	25	CA	0	300	100	100	0	2.115
35	5	TRUE	50	0.1	50	5	70	25	CA	0	300	100	100	0	2.22
36	5	TRUE	50	0.1	50	5	10	30	CA	0	300	100	100	100	99.965
37	5	TRUE	50	0.1	50	5	20	30	CA	0	300	100	100	100	99.56
38	5	TRUE	50	0.1	50	5	30	30	CA	0	300	100	100	90	85.0075
39	5	TRUE	50	0.1	50	5	40	30	CA	0	300	100	100	1	13.065
40	5	TRUE	50	0.1	50	5	50	30	CA	0	300	100	100	0	4.0675
41	5	TRUE	50	0.1	50	5	60	30	CA	0	300	100	100	0	2.7825
42	5	TRUE	50	0.1	50	5	70	30	CA	0	300	100	100	0	2.94
43	5	TRUE	50	0.1	50	10	10	5	CA	0	300	100	100	100	100
44	5	TRUE	50	0.1	50	10	20	5	CA	0	300	100	100	100	100
45	5	TRUE	50	0.1	50	10	30	5	CA	0	300	100	100	99	99.0175
46	5	TRUE	50	0.1	50	10	40	5	CA	0	300	100	100	0	1.575
47	5	TRUE	50	0.1	50	10	50	5	CA	0	300	100	100	0	1.3325
48	5	TRUE	50	0.1	50	10	60	5	CA	0	300	100	100	0	1.3
49	5	TRUE	50	0.1	50	10	70	5	CA	0	300	100	100	0	1.2575
50	5	TRUE	50	0.1	50	10	10	10	CA	0	300	100	100	100	100
51	5	TRUE	50	0.1	50	10	20	10	CA	0	300	100	100	100	100
52	5	TRUE	50	0.1	50	10	30	10	CA	0	300	100	100	98	98.03
53	5	TRUE	50	0.1	50	10	40	10	CA	0	300	100	100	0	2.09
54	5	TRUE	50	0.1	50	10	50	10	CA	0	300	100	100	0	1.3875
55	5	TRUE	50	0.1	50	10	60	10	CA	0	300	100	100	0	1.325
56	5	TRUE	50	0.1	50	10	70	10	CA	0	300	100	100	0	1.27
57	5	TRUE	50	0.1	50	10	10	15	CA	0	300	100	100	100	100
58	5	TRUE	50	0.1	50	10	20	15	CA	0	300	100	100	100	100
59	5	TRUE	50	0.1	50	10	30	15	CA	0	300	100	100	98	98.065
60	5	TRUE	50	0.1	50	10	40	15	CA	0	300	100	100	0	3.94
61	5	TRUE	50	0.1	50	10	50	15	CA	0	300	100	100	0	1.645
62	5	TRUE	50	0.1	50	10	60	15	CA	0	300	100	100	0	1.3675
63	5	TRUE	50	0.1	50	10	70	15	CA	0	300	100	100	0	1.3675
64	5	TRUE	50	0.1	50	10	10	20	CA	0	300	100	100	100	100
65	5	TRUE	50	0.1	50	10	20	20	CA	0	300	100	100	100	100
66	5	TRUE	50	0.1	50	10	30	20	CA	0	300	100	100	92	92.22
67	5	TRUE	50	0.1	50	10	40	20	CA	0	300	100	100	0	6.2
68	5	TRUE	50	0.1	50	10	50	20	CA	0	300	100	100	0	2.0425
69	5	TRUE	50	0.1	50	10	60	20	CA	0	300	100	100	0	1.59
70	5	TRUE	50	0.1	50	10	70	20	CA	0	300	100	100	0	1.6675
71	5	TRUE	50	0.1	50	10	10	25	CA	0	300	100	100	100	100
72	5	TRUE	50	0.1	50	10	20	25	CA	0	300	100	100	100	99.96
73	5	TRUE	50	0.1	50	10	30	25	CA	0	300	100	100	91	89.885
74	5	TRUE	50	0.1	50	10	40	25	CA	0	300	100	100	0	9.635
75	5	TRUE	50	0.1	50	10	50	25	CA	0	300	100	100	0	2.94
76	5	TRUE	50	0.1	50	10	60	25	CA	0	300	100	100	0	1.995
77	5	TRUE	50	0.1	50	10	70	25	CA	0	300	100	100	0	2.2125
78	5	TRUE	50	0.1	50	10	10	30	CA	0	300	100	100	100	99.99
79	5	TRUE	50	0.1	50	10	20	30	CA	0	300	100	100	98	97.65
80	5	TRUE	50	0.1	50	10	30	30	CA	0	300	100	100	81	78.2825
81	5	TRUE	50	0.1	50	10	40	30	CA	0	300	100	100	2	14.53
82	5	TRUE	50	0.1	50	10	50	30	CA	0	300	100	100	0	4.1425
83	5	TRUE	50	0.1	50	10	60	30	CA	0	300	100	100	0	2.7975
84	5	TRUE	50	0.1	50	10	70	30	CA	0	300	100	100	0	2.8925
85	5	TRUE	50	0.1	50	15	10	5	CA	0	300	100	100	100	99.9975
86	5	TRUE	50	0.1	50	15	20	5	CA	0	300	100	100	100	99.9975
87	5	TRUE	50	0.1	50	15	30	5	CA	0	300	100	100	100	99.9975
88	5	TRUE	50	0.1	50	15	40	5	CA	0	300	100	100	0	1.62
89	5	TRUE	50	0.1	50	15	50	5	CA	0	300	100	100	0	1.3525
90	5	TRUE	50	0.1	50	15	60	5	CA	0	300	100	100	0	1.3125
91	5	TRUE	50	0.1	50	15	70	5	CA	0	300	100	100	0	1.2525
92	5	TRUE	50	0.1	50	15	10	10	CA	0	300	100	100	100	99.9975
93	5	TRUE	50	0.1	50	15	20	10	CA	0	300	100	100	100	99.9975
94	5	TRUE	50	0.1	50	15	30	10	CA	0	300	100	100	99	99.015
95	5	TRUE	50	0.1	50	15	40	10	CA	0	300	100	100	0	2.02
96	5	TRUE	50	0.1	50	15	50	10	CA	0	300	100	100	0	1.4125
97	5	TRUE	50	0.1	50	15	60	10	CA	0	300	100	100	0	1.295
98	5	TRUE	50	0.1	50	15	70	10	CA	0	300	100	100	0	1.2825
99	5	TRUE	50	0.1	50	15	10	15	CA	0	300	100	100	100	99.9975
100	5	TRUE	50	0.1	50	15	20	15	CA	0	300	100	100	100	100
101	5	TRUE	50	0.1	50	15	30	15	CA	0	300	100	100	96	96.1375
102	5	TRUE	50	0.1	50	15	40	15	CA	0	300	100	100	0	3.5675
103	5	TRUE	50	0.1	50	15	50	15	CA	0	300	100	100	0	1.5725
104	5	TRUE	50	0.1	50	15	60	15	CA	0	300	100	100	0	1.38
105	5	TRUE	50	0.1	50	15	70	15	CA	0	300	100	100	0	1.395
106	5	TRUE	50	0.1	50	15	10	20	CA	0	300	100	100	100	99.9925
107	5	TRUE	50	0.1	50	15	20	20	CA	0	300	100	100	100	99.995
108	5	TRUE	50	0.1	50	15	30	20	CA	0	300	100	100	96	96.2
109	5	TRUE	50	0.1	50	15	40	20	CA	0	300	100	100	0	6.4725
110	5	TRUE	50	0.1	50	15	50	20	CA	0	300	100	100	0	1.8775
111	5	TRUE	50	0.1	50	15	60	20	CA	0	300	100	100	0	1.6325
112	5	TRUE	50	0.1	50	15	70	20	CA	0	300	100	100	0	1.6325
113	5	TRUE	50	0.1	50	15	10	25	CA	0	300	100	100	100	100
114	5	TRUE	50	0.1	50	15	20	25	CA	0	300	100	100	100	99.985
115	5	TRUE	50	0.1	50	15	30	25	CA	0	300	100	100	92	91.0975
116	5	TRUE	50	0.1	50	15	40	25	CA	0	300	100	100	0	7.42
117	5	TRUE	50	0.1	50	15	50	25	CA	0	300	100	100	0	2.725
118	5	TRUE	50	0.1	50	15	60	25	CA	0	300	100	100	0	1.9875
119	5	TRUE	50	0.1	50	15	70	25	CA	0	300	100	100	0	2.21
120	5	TRUE	50	0.1	50	15	10	30	CA	0	300	100	100	100	99.975
121	5	TRUE	50	0.1	50	15	20	30	CA	0	300	100	100	98	97.7075
122	5	TRUE	50	0.1	50	15	30	30	CA	0	300	100	100	84	80.43
123	5	TRUE	50	0.1	50	15	40	30	CA	0	300	100	100	1	12.91
124	5	TRUE	50	0.1	50	15	50	30	CA	0	300	100	100	0	4.285
125	5	TRUE	50	0.1	50	15	60	30	CA	0	300	100	100	0	3.1025
126	5	TRUE	50	0.1	50	15	70	30	CA	0	300	100	100	0	2.7925
127	5	TRUE	50	0.1	50	20	10	5	CA	0	300	100	100	100	99.9675
128	5	TRUE	50	0.1	50	20	20	5	CA	0	300	100	100	100	99.9975
129	5	TRUE	50	0.1	50	20	30	5	CA	0	300	100	100	100	100
130	5	TRUE	50	0.1	50	20	40	5	CA	0	300	100	100	0	1.59
131	5	TRUE	50	0.1	50	20	50	5	CA	0	300	100	100	0	1.325
132	5	TRUE	50	0.1	50	20	60	5	CA	0	300	100	100	0	1.285
133	5	TRUE	50	0.1	50	20	70	5	CA	0	300	100	100	0	1.2525
134	5	TRUE	50	0.1	50	20	10	10	CA	0	300	100	100	100	99.9725
135	5	TRUE	50	0.1	50	20	20	10	CA	0	300	100	100	100	99.99
136	5	TRUE	50	0.1	50	20	30	10	CA	0	300	100	100	92	92.18
137	5	TRUE	50	0.1	50	20	40	10	CA	0	300	100	100	0	2.765
138	5	TRUE	50	0.1	50	20	50	10	CA	0	300	100	100	0	1.39
139	5	TRUE	50	0.1	50	20	60	10	CA	0	300	100	100	0	1.305
140	5	TRUE	50	0.1	50	20	70	10	CA	0	300	100	100	0	1.27
141	5	TRUE	50	0.1	50	20	10	15	CA	0	300	100	100	100	99.98
142	5	TRUE	50	0.1	50	20	20	15	CA	0	300	100	100	100	99.99
143	5	TRUE	50	0.1	50	20	30	15	CA	0	300	100	100	96	96.08
144	5	TRUE	50	0.1	50	20	40	15	CA	0	300	100	100	0	3.98
145	5	TRUE	50	0.1	50	20	50	15	CA	0	300	100	100	0	1.5525
146	5	TRUE	50	0.1	50	20	60	15	CA	0	300	100	100	0	1.35
147	5	TRUE	50	0.1	50	20	70	15	CA	0	300	100	100	0	1.385
148	5	TRUE	50	0.1	50	20	10	20	CA	0	300	100	100	100	99.9825
149	5	TRUE	50	0.1	50	20	20	20	CA	0	300	100	100	100	99.995
150	5	TRUE	50	0.1	50	20	30	20	CA	0	300	100	100	99	99.0075
151	5	TRUE	50	0.1	50	20	40	20	CA	0	300	100	100	0	5.4725
152	5	TRUE	50	0.1	50	20	50	20	CA	0	300	100	100	0	1.8875
153	5	TRUE	50	0.1	50	20	60	20	CA	0	300	100	100	0	1.605
154	5	TRUE	50	0.1	50	20	70	20	CA	0	300	100	100	0	1.645
155	5	TRUE	50	0.1	50	20	10	25	CA	0	300	100	100	100	99.9975
156	5	TRUE	50	0.1	50	20	20	25	CA	0	300	100	100	100	99.935
157	5	TRUE	50	0.1	50	20	30	25	CA	0	300	100	100	89	88.9325
158	5	TRUE	50	0.1	50	20	40	25	CA	0	300	100	100	1	9.515
159	5	TRUE	50	0.1	50	20	50	25	CA	0	300	100	100	0	3.1475
160	5	TRUE	50	0.1	50	20	60	25	CA	0	300	100	100	0	2.115
161	5	TRUE	50	0.1	50	20	70	25	CA	0	300	100	100	0	2.025
162	5	TRUE	50	0.1	50	20	10	30	CA	0	300	100	100	100	99.975
163	5	TRUE	50	0.1	50	20	20	30	CA	0	300	100	100	99	98.685
164	5	TRUE	50	0.1	50	20	30	30	CA	0	300	100	100	88	84.81
165	5	TRUE	50	0.1	50	20	40	30	CA	0	300	100	100	4	13.8475
166	5	TRUE	50	0.1	50	20	50	30	CA	0	300	100	100	0	4.8
167	5	TRUE	50	0.1	50	20	60	30	CA	0	300	100	100	0	2.9525
168	5	TRUE	50	0.1	50	20	70	30	CA	0	300	100	100	0	2.94
169	5	TRUE	50	0.1	50	25	10	5	CA	0	300	100	100	100	99.96
170	5	TRUE	50	0.1	50	25	20	5	CA	0	300	100	100	100	99.9675
171	5	TRUE	50	0.1	50	25	30	5	CA	0	300	100	100	98	98.035
172	5	TRUE	50	0.1	50	25	40	5	CA	0	300	100	100	0	1.6225
173	5	TRUE	50	0.1	50	25	50	5	CA	0	300	100	100	0	1.34
174	5	TRUE	50	0.1	50	25	60	5	CA	0	300	100	100	0	1.2775
175	5	TRUE	50	0.1	50	25	70	5	CA	0	300	100	100	0	1.2525
176	5	TRUE	50	0.1	50	25	10	10	CA	0	300	100	100	100	99.9425
177	5	TRUE	50	0.1	50	25	20	10	CA	0	300	100	100	100	99.9675
178	5	TRUE	50	0.1	50	25	30	10	CA	0	300	100	100	97	97.08
179	5	TRUE	50	0.1	50	25	40	10	CA	0	300	100	100	0	2.6475
180	5	TRUE	50	0.1	50	25	50	10	CA	0	300	100	100	0	1.4275
181	5	TRUE	50	0.1	50	25	60	10	CA	0	300	100	100	0	1.3
182	5	TRUE	50	0.1	50	25	70	10	CA	0	300	100	99	0	1.27
183	5	TRUE	50	0.1	50	25	10	15	CA	0	300	100	100	100	99.9525
184	5	TRUE	50	0.1	50	25	20	15	CA	0	300	100	100	100	99.9625
185	5	TRUE	50	0.1	50	25	30	15	CA	0	300	100	100	97	97.065
186	5	TRUE	50	0.1	50	25	40	15	CA	0	300	100	100	0	4.3325
187	5	TRUE	50	0.1	50	25	50	15	CA	0	300	100	100	0	1.6225
188	5	TRUE	50	0.1	50	25	60	15	CA	0	300	100	100	0	1.3675
189	5	TRUE	50	0.1	50	25	70	15	CA	0	300	100	100	0	1.42
190	5	TRUE	50	0.1	50	25	10	20	CA	0	300	100	100	100	99.9625
191	5	TRUE	50	0.1	50	25	20	20	CA	0	300	100	100	100	99.9775
192	5	TRUE	50	0.1	50	25	30	20	CA	0	300	100	99	93	93.46
193	5	TRUE	50	0.1	50	25	40	20	CA	0	300	100	100	0	6.1275
194	5	TRUE	50	0.1	50	25	50	20	CA	0	300	100	100	0	2.0825
195	5	TRUE	50	0.1	50	25	60	20	CA	0	300	100	100	0	1.68
196	5	TRUE	50	0.1	50	25	70	20	CA	0	300	100	100	0	1.7025
197	5	TRUE	50	0.1	50	25	10	25	CA	0	300	100	100	100	99.9675
198	5	TRUE	50	0.1	50	25	20	25	CA	0	300	100	100	100	99.96
199	5	TRUE	50	0.1	50	25	30	25	CA	0	300	100	100	91	90.695
200	5	TRUE	50	0.1	50	25	40	25	CA	0	300	100	100	2	9.3575
201	5	TRUE	50	0.1	50	25	50	25	CA	0	300	100	100	0	2.835
202	5	TRUE	50	0.1	50	25	60	25	CA	0	300	100	100	0	2.1425
203	5	TRUE	50	0.1	50	25	70	25	CA	0	300	100	100	0	2.1
204	5	TRUE	50	0.1	50	25	10	30	CA	0	300	100	100	100	99.955
205	5	TRUE	50	0.1	50	25	20	30	CA	0	300	100	100	100	99.6425
206	5	TRUE	50	0.1	50	25	30	30	CA	0	300	100	100	83	80.1225
207	5	TRUE	50	0.1	50	25	40	30	CA	0	300	100	100	3	14.0475
208	5	TRUE	50	0.1	50	25	50	30	CA	0	300	100	100	0	4.8825
209	5	TRUE	50	0.1	50	25	60	30	CA	0	300	100	100	0	3.1875
210	5	TRUE	50	0.1	50	25	70	30	CA	0	300	100	100	0	2.9
211	5	TRUE	50	0.1	50	30	10	5	CA	0	300	100	100	100	99.925
212	5	TRUE	50	0.1	50	30	20	5	CA	0	300	100	100	100	99.9725
213	5	TRUE	50	0.1	50	30	30	5	CA	0	300	100	100	99	98.995
214	5	TRUE	50	0.1	50	30	40	5	CA	0	300	100	100	0	1.6275
215	5	TRUE	50	0.1	50	30	50	5	CA	0	300	100	98	0	1.365
216	5	TRUE	50	0.1	50	30	60	5	CA	0	300	100	99	0	1.2925
217	5	TRUE	50	0.1	50	30	70	5	CA	0	300	100	99	0	1.2525
218	5	TRUE	50	0.1	50	30	10	10	CA	0	300	100	100	100	99.9275
219	5	TRUE	50	0.1	50	30	20	10	CA	0	300	100	100	100	99.955
220	5	TRUE	50	0.1	50	30	30	10	CA	0	300	100	100	95	95.115
221	5	TRUE	50	0.1	50	30	40	10	CA	0	300	100	100	0	2.1275
222	5	TRUE	50	0.1	50	30	50	10	CA	0	300	100	100	0	1.3725
223	5	TRUE	50	0.1	50	30	60	10	CA	0	300	100	99	0	1.3025
224	5	TRUE	50	0.1	50	30	70	10	CA	0	300	100	100	0	1.2825
225	5	TRUE	50	0.1	50	30	10	15	CA	0	300	100	100	100	99.9575
226	5	TRUE	50	0.1	50	30	20	15	CA	0	300	100	100	100	99.9725
227	5	TRUE	50	0.1	50	30	30	15	CA	0	300	100	100	98	98.0675
228	5	TRUE	50	0.1	50	30	40	15	CA	0	300	100	100	0	4.395
229	5	TRUE	50	0.1	50	30	50	15	CA	0	300	100	99	0	1.5975
230	5	TRUE	50	0.1	50	30	60	15	CA	0	300	100	100	0	1.3775
231	5	TRUE	50	0.1	50	30	70	15	CA	0	300	100	99	0	1.3525
232	5	TRUE	50	0.1	50	30	10	20	CA	0	300	100	100	100	99.9575
233	5	TRUE	50	0.1	50	30	20	20	CA	0	300	100	100	100	99.98
234	5	TRUE	50	0.1	50	30	30	20	CA	0	300	100	100	96	95.875
235	5	TRUE	50	0.1	50	30	40	20	CA	0	300	100	100	0	5.7375
236	5	TRUE	50	0.1	50	30	50	20	CA	0	300	100	100	0	2.1
237	5	TRUE	50	0.1	50	30	60	20	CA	0	300	100	100	0	1.645
238	5	TRUE	50	0.1	50	30	70	20	CA	0	300	100	100	0	1.6825
239	5	TRUE	50	0.1	50	30	10	25	CA	0	300	100	100	100	99.955
240	5	TRUE	50	0.1	50	30	20	25	CA	0	300	100	100	100	99.955
241	5	TRUE	50	0.1	50	30	30	25	CA	0	300	100	100	93	92.05
242	5	TRUE	50	0.1	50	30	40	25	CA	0	300	100	100	0	8.8475
243	5	TRUE	50	0.1	50	30	50	25	CA	0	300	100	99	0	2.8025
244	5	TRUE	50	0.1	50	30	60	25	CA	0	300	100	99	0	2.2225
245	5	TRUE	50	0.1	50	30	70	25	CA	0	300	100	100	0	2.1075
246	5	TRUE	50	0.1	50	30	10	30	CA	0	300	100	100	100	99.92
247	5	TRUE	50	0.1	50	30	20	30	CA	0	300	100	100	100	99.7025
248	5	TRUE	50	0.1	50	30	30	30	CA	0	300	100	100	90	84.53
249	5	TRUE	50	0.1	50	30	40	30	CA	0	300	100	100	2	13.135
250	5	TRUE	50	0.1	50	30	50	30	CA	0	300	100	100	0	3.9125
251	5	TRUE	50	0.1	50	30	60	30	CA	0	300	100	99	0	3.1375
252	5	TRUE	50	0.1	50	30	70	30	CA	0	300	100	100	0	3.0125
1	5	TRUE	50	0.1	60	5	10	5	CA	0	300	100	100	100	100
2	5	TRUE	50	0.1	60	5	20	5	CA	0	300	100	100	100	100
3	5	TRUE	50	0.1	60	5	30	5	CA	0	300	100	100	100	100
4	5	TRUE	50	0.1	60	5	40	5	CA	0	300	100	100	0	1.6275
5	5	TRUE	50	0.1	60	5	50	5	CA	0	300	100	100	0	1.3075
6	5	TRUE	50	0.1	60	5	60	5	CA	0	300	100	100	0	1.3225
7	5	TRUE	50	0.1	60	5	70	5	CA	0	300	100	100	0	1.25
8	5	TRUE	50	0.1	60	5	10	10	CA	0	300	100	100	100	100
9	5	TRUE	50	0.1	60	5	20	10	CA	0	300	100	100	100	100
10	5	TRUE	50	0.1	60	5	30	10	CA	0	300	100	100	96	96.085
11	5	TRUE	50	0.1	60	5	40	10	CA	0	300	100	100	0	2.27
12	5	TRUE	50	0.1	60	5	50	10	CA	0	300	100	100	0	1.42
13	5	TRUE	50	0.1	60	5	60	10	CA	0	300	100	100	0	1.295
14	5	TRUE	50	0.1	60	5	70	10	CA	0	300	100	100	0	1.2725
15	5	TRUE	50	0.1	60	5	10	15	CA	0	300	100	100	100	100
16	5	TRUE	50	0.1	60	5	20	15	CA	0	300	100	100	100	100
17	5	TRUE	50	0.1	60	5	30	15	CA	0	300	100	100	97	97.085
18	5	TRUE	50	0.1	60	5	40	15	CA	0	300	100	100	0	3.755
19	5	TRUE	50	0.1	60	5	50	15	CA	0	300	100	100	0	1.615
20	5	TRUE	50	0.1	60	5	60	15	CA	0	300	100	100	0	1.3675
21	5	TRUE	50	0.1	60	5	70	15	CA	0	300	100	100	0	1.4075
22	5	TRUE	50	0.1	60	5	10	20	CA	0	300	100	100	100	100
23	5	TRUE	50	0.1	60	5	20	20	CA	0	300	100	100	100	100
24	5	TRUE	50	0.1	60	5	30	20	CA	0	300	100	100	93	93.3425
25	5	TRUE	50	0.1	60	5	40	20	CA	0	300	100	100	0	6.065
26	5	TRUE	50	0.1	60	5	50	20	CA	0	300	100	100	0	2.15
27	5	TRUE	50	0.1	60	5	60	20	CA	0	300	100	100	0	1.65
28	5	TRUE	50	0.1	60	5	70	20	CA	0	300	100	100	0	1.65
29	5	TRUE	50	0.1	60	5	10	25	CA	0	300	100	100	100	99.995
30	5	TRUE	50	0.1	60	5	20	25	CA	0	300	100	100	100	100
31	5	TRUE	50	0.1	60	5	30	25	CA	0	300	100	100	93	91.9525
32	5	TRUE	50	0.1	60	5	40	25	CA	0	300	100	100	1	10.4975
33	5	TRUE	50	0.1	60	5	50	25	CA	0	300	100	100	0	3.04
34	5	TRUE	50	0.1	60	5	60	25	CA	0	300	100	100	0	2.025
35	5	TRUE	50	0.1	60	5	70	25	CA	0	300	100	100	0	2.1175
36	5	TRUE	50	0.1	60	5	10	30	CA	0	300	100	100	100	99.915
37	5	TRUE	50	0.1	60	5	20	30	CA	0	300	100	100	100	99.7875
38	5	TRUE	50	0.1	60	5	30	30	CA	0	300	100	100	90	87.3625
39	5	TRUE	50	0.1	60	5	40	30	CA	0	300	100	100	3	13.475
40	5	TRUE	50	0.1	60	5	50	30	CA	0	300	100	100	0	4.92
41	5	TRUE	50	0.1	60	5	60	30	CA	0	300	100	100	0	3.0425
42	5	TRUE	50	0.1	60	5	70	30	CA	0	300	100	100	0	2.6325
43	5	TRUE	50	0.1	60	10	10	5	CA	0	300	100	100	100	99.995
44	5	TRUE	50	0.1	60	10	20	5	CA	0	300	100	100	100	99.9925
45	5	TRUE	50	0.1	60	10	30	5	CA	0	300	100	100	98	98.0275
46	5	TRUE	50	0.1	60	10	40	5	CA	0	300	100	100	0	1.58
47	5	TRUE	50	0.1	60	10	50	5	CA	0	300	100	100	0	1.3275
48	5	TRUE	50	0.1	60	10	60	5	CA	0	300	100	100	0	1.2825
49	5	TRUE	50	0.1	60	10	70	5	CA	0	300	100	100	0	1.2575
50	5	TRUE	50	0.1	60	10	10	10	CA	0	300	100	100	100	99.99
51	5	TRUE	50	0.1	60	10	20	10	CA	0	300	100	100	100	100
52	5	TRUE	50	0.1	60	10	30	10	CA	0	300	100	100	97	97.055
53	5	TRUE	50	0.1	60	10	40	10	CA	0	300	100	100	0	2.185
54	5	TRUE	50	0.1	60	10	50	10	CA	0	300	100	100	0	1.3675
55	5	TRUE	50	0.1	60	10	60	10	CA	0	300	100	100	0	1.3
56	5	TRUE	50	0.1	60	10	70	10	CA	0	300	100	100	0	1.265
57	5	TRUE	50	0.1	60	10	10	15	CA	0	300	100	100	100	100
58	5	TRUE	50	0.1	60	10	20	15	CA	0	300	100	100	100	100
59	5	TRUE	50	0.1	60	10	30	15	CA	0	300	100	100	96	96.15
60	5	TRUE	50	0.1	60	10	40	15	CA	0	300	100	100	0	4.34
61	5	TRUE	50	0.1	60	10	50	15	CA	0	300	100	100	0	1.6275
62	5	TRUE	50	0.1	60	10	60	15	CA	0	300	100	100	0	1.35
63	5	TRUE	50	0.1	60	10	70	15	CA	0	300	100	100	0	1.4
64	5	TRUE	50	0.1	60	10	10	20	CA	0	300	100	100	100	100
65	5	TRUE	50	0.1	60	10	20	20	CA	0	300	100	100	100	100
66	5	TRUE	50	0.1	60	10	30	20	CA	0	300	100	100	96	95.9
67	5	TRUE	50	0.1	60	10	40	20	CA	0	300	100	100	0	5.405
68	5	TRUE	50	0.1	60	10	50	20	CA	0	300	100	100	0	2.0325
69	5	TRUE	50	0.1	60	10	60	20	CA	0	300	100	100	0	1.6025
70	5	TRUE	50	0.1	60	10	70	20	CA	0	300	100	100	0	1.705
71	5	TRUE	50	0.1	60	10	10	25	CA	0	300	100	100	100	99.9975
72	5	TRUE	50	0.1	60	10	20	25	CA	0	300	100	100	100	99.9725
73	5	TRUE	50	0.1	60	10	30	25	CA	0	300	100	100	92	91.215
74	5	TRUE	50	0.1	60	10	40	25	CA	0	300	100	100	0	8.855
75	5	TRUE	50	0.1	60	10	50	25	CA	0	300	100	100	0	2.9275
76	5	TRUE	50	0.1	60	10	60	25	CA	0	300	100	100	0	2
77	5	TRUE	50	0.1	60	10	70	25	CA	0	300	100	100	0	2.09
78	5	TRUE	50	0.1	60	10	10	30	CA	0	300	100	100	100	99.98
79	5	TRUE	50	0.1	60	10	20	30	CA	0	300	100	100	98	97.495
80	5	TRUE	50	0.1	60	10	30	30	CA	0	300	100	100	78	77.46
81	5	TRUE	50	0.1	60	10	40	30	CA	0	300	100	100	3	12.9975
82	5	TRUE	50	0.1	60	10	50	30	CA	0	300	100	100	0	3.8375
83	5	TRUE	50	0.1	60	10	60	30	CA	0	300	100	100	0	3.2675
84	5	TRUE	50	0.1	60	10	70	30	CA	0	300	100	100	0	2.935
85	5	TRUE	50	0.1	60	15	10	5	CA	0	300	100	100	100	99.885
86	5	TRUE	50	0.1	60	15	20	5	CA	0	300	100	100	100	99.925
87	5	TRUE	50	0.1	60	15	30	5	CA	0	300	100	100	99	98.9275
88	5	TRUE	50	0.1	60	15	40	5	CA	0	300	100	100	0	1.6175
89	5	TRUE	50	0.1	60	15	50	5	CA	0	300	100	100	0	1.32
90	5	TRUE	50	0.1	60	15	60	5	CA	0	300	100	100	0	1.2825
91	5	TRUE	50	0.1	60	15	70	5	CA	0	300	100	100	0	1.25
92	5	TRUE	50	0.1	60	15	10	10	CA	0	300	100	100	100	99.915
93	5	TRUE	50	0.1	60	15	20	10	CA	0	300	100	100	100	99.92
94	5	TRUE	50	0.1	60	15	30	10	CA	0	300	100	100	97	96.9875
95	5	TRUE	50	0.1	60	15	40	10	CA	0	300	100	100	0	2.1275
96	5	TRUE	50	0.1	60	15	50	10	CA	0	300	100	100	0	1.3975
97	5	TRUE	50	0.1	60	15	60	10	CA	0	300	100	100	0	1.32
98	5	TRUE	50	0.1	60	15	70	10	CA	0	300	100	100	0	1.265
99	5	TRUE	50	0.1	60	15	10	15	CA	0	300	100	100	100	99.8975
100	5	TRUE	50	0.1	60	15	20	15	CA	0	300	100	100	100	99.91
101	5	TRUE	50	0.1	60	15	30	15	CA	0	300	100	100	97	96.99
102	5	TRUE	50	0.1	60	15	40	15	CA	0	300	100	100	0	4.4625
103	5	TRUE	50	0.1	60	15	50	15	CA	0	300	100	100	0	1.665
104	5	TRUE	50	0.1	60	15	60	15	CA	0	300	100	100	0	1.365
105	5	TRUE	50	0.1	60	15	70	15	CA	0	300	100	100	0	1.35
106	5	TRUE	50	0.1	60	15	10	20	CA	0	300	100	100	100	99.905
107	5	TRUE	50	0.1	60	15	20	20	CA	0	300	100	100	100	99.9125
108	5	TRUE	50	0.1	60	15	30	20	CA	0	300	100	100	98	97.935
109	5	TRUE	50	0.1	60	15	40	20	CA	0	300	100	100	0	6.265
110	5	TRUE	50	0.1	60	15	50	20	CA	0	300	100	100	0	2.045
111	5	TRUE	50	0.1	60	15	60	20	CA	0	300	100	100	0	1.635
112	5	TRUE	50	0.1	60	15	70	20	CA	0	300	100	100	0	1.73
113	5	TRUE	50	0.1	60	15	10	25	CA	0	300	100	100	100	99.8975
114	5	TRUE	50	0.1	60	15	20	25	CA	0	300	100	100	100	99.8325
115	5	TRUE	50	0.1	60	15	30	25	CA	0	300	100	100	92	90.0625
116	5	TRUE	50	0.1	60	15	40	25	CA	0	300	100	100	0	8.6475
117	5	TRUE	50	0.1	60	15	50	25	CA	0	300	100	100	0	3.0325
118	5	TRUE	50	0.1	60	15	60	25	CA	0	300	100	100	0	2.1225
119	5	TRUE	50	0.1	60	15	70	25	CA	0	300	100	100	0	2.205
120	5	TRUE	50	0.1	60	15	10	30	CA	0	300	100	100	100	99.8825
121	5	TRUE	50	0.1	60	15	20	30	CA	0	300	100	100	100	99.68
122	5	TRUE	50	0.1	60	15	30	30	CA	0	300	100	100	90	84
123	5	TRUE	50	0.1	60	15	40	30	CA	0	300	100	100	5	15.015
124	5	TRUE	50	0.1	60	15	50	30	CA	0	300	100	100	0	4.6925
125	5	TRUE	50	0.1	60	15	60	30	CA	0	300	100	100	0	2.9275
126	5	TRUE	50	0.1	60	15	70	30	CA	0	300	100	100	0	2.915
127	5	TRUE	50	0.1	60	20	10	5	CA	0	300	100	100	100	99.675
128	5	TRUE	50	0.1	60	20	20	5	CA	0	300	100	100	100	99.7825
129	5	TRUE	50	0.1	60	20	30	5	CA	0	300	100	100	100	99.8275
130	5	TRUE	50	0.1	60	20	40	5	CA	0	300	100	100	0	1.59
131	5	TRUE	50	0.1	60	20	50	5	CA	0	300	100	100	0	1.3325
132	5	TRUE	50	0.1	60	20	60	5	CA	0	300	100	100	0	1.2975
133	5	TRUE	50	0.1	60	20	70	5	CA	0	300	100	100	0	1.255
134	5	TRUE	50	0.1	60	20	10	10	CA	0	300	100	100	100	99.68
135	5	TRUE	50	0.1	60	20	20	10	CA	0	300	100	100	100	99.78
136	5	TRUE	50	0.1	60	20	30	10	CA	0	300	100	100	95	94.9675
137	5	TRUE	50	0.1	60	20	40	10	CA	0	300	100	100	0	2.2025
138	5	TRUE	50	0.1	60	20	50	10	CA	0	300	100	100	0	1.4225
139	5	TRUE	50	0.1	60	20	60	10	CA	0	300	100	100	0	1.29
140	5	TRUE	50	0.1	60	20	70	10	CA	0	300	100	100	0	1.2725
141	5	TRUE	50	0.1	60	20	10	15	CA	0	300	100	100	100	99.7125
142	5	TRUE	50	0.1	60	20	20	15	CA	0	300	100	100	100	99.745
143	5	TRUE	50	0.1	60	20	30	15	CA	0	300	100	100	92	92.1625
144	5	TRUE	50	0.1	60	20	40	15	CA	0	300	100	100	0	3.455
145	5	TRUE	50	0.1	60	20	50	15	CA	0	300	100	100	0	1.6225
146	5	TRUE	50	0.1	60	20	60	15	CA	0	300	100	100	0	1.3775
147	5	TRUE	50	0.1	60	20	70	15	CA	0	300	100	100	0	1.36
148	5	TRUE	50	0.1	60	20	10	20	CA	0	300	100	100	100	99.7525
149	5	TRUE	50	0.1	60	20	20	20	CA	0	300	100	100	100	99.7525
150	5	TRUE	50	0.1	60	20	30	20	CA	0	300	100	100	93	93.4025
151	5	TRUE	50	0.1	60	20	40	20	CA	0	300	100	100	0	5.4975
152	5	TRUE	50	0.1	60	20	50	20	CA	0	300	100	100	0	2.0225
153	5	TRUE	50	0.1	60	20	60	20	CA	0	300	100	100	0	1.6175
154	5	TRUE	50	0.1	60	20	70	20	CA	0	300	100	100	0	1.6375
155	5	TRUE	50	0.1	60	20	10	25	CA	0	300	100	100	100	99.7825
156	5	TRUE	50	0.1	60	20	20	25	CA	0	300	100	100	100	99.7775
157	5	TRUE	50	0.1	60	20	30	25	CA	0	300	100	100	93	92.2025
158	5	TRUE	50	0.1	60	20	40	25	CA	0	300	100	100	0	7.9675
159	5	TRUE	50	0.1	60	20	50	25	CA	0	300	100	100	0	2.635
160	5	TRUE	50	0.1	60	20	60	25	CA	0	300	100	100	0	2.28
161	5	TRUE	50	0.1	60	20	70	25	CA	0	300	100	100	0	2.0475
162	5	TRUE	50	0.1	60	20	10	30	CA	0	300	100	100	100	99.7225
163	5	TRUE	50	0.1	60	20	20	30	CA	0	300	100	100	100	99.3825
164	5	TRUE	50	0.1	60	20	30	30	CA	0	300	100	100	80	78.205
165	5	TRUE	50	0.1	60	20	40	30	CA	0	300	100	100	3	14.2375
166	5	TRUE	50	0.1	60	20	50	30	CA	0	300	100	100	0	4.5175
167	5	TRUE	50	0.1	60	20	60	30	CA	0	300	100	100	0	2.895
168	5	TRUE	50	0.1	60	20	70	30	CA	0	300	100	100	0	2.825
169	5	TRUE	50	0.1	60	25	10	5	CA	0	300	100	100	100	99.545
170	5	TRUE	50	0.1	60	25	20	5	CA	0	300	100	100	100	99.7875
171	5	TRUE	50	0.1	60	25	30	5	CA	0	300	100	100	100	99.835
172	5	TRUE	50	0.1	60	25	40	5	CA	0	300	100	100	0	1.575
173	5	TRUE	50	0.1	60	25	50	5	CA	0	300	100	100	0	1.32
174	5	TRUE	50	0.1	60	25	60	5	CA	0	300	100	100	0	1.3075
175	5	TRUE	50	0.1	60	25	70	5	CA	0	300	100	100	0	1.2625
176	5	TRUE	50	0.1	60	25	10	10	CA	0	300	100	100	100	99.5425
177	5	TRUE	50	0.1	60	25	20	10	CA	0	300	100	100	100	99.7475
178	5	TRUE	50	0.1	60	25	30	10	CA	0	300	100	100	98	97.88
179	5	TRUE	50	0.1	60	25	40	10	CA	0	300	100	100	0	2.3925
180	5	TRUE	50	0.1	60	25	50	10	CA	0	300	100	100	0	1.435
181	5	TRUE	50	0.1	60	25	60	10	CA	0	300	100	100	0	1.295
182	5	TRUE	50	0.1	60	25	70	10	CA	0	300	100	100	0	1.2825
183	5	TRUE	50	0.1	60	25	10	15	CA	0	300	100	100	100	99.6525
184	5	TRUE	50	0.1	60	25	20	15	CA	0	300	100	100	100	99.7325
185	5	TRUE	50	0.1	60	25	30	15	CA	0	300	100	100	98	97.9375
186	5	TRUE	50	0.1	60	25	40	15	CA	0	300	100	100	0	4.085
187	5	TRUE	50	0.1	60	25	50	15	CA	0	300	100	100	0	1.555
188	5	TRUE	50	0.1	60	25	60	15	CA	0	300	100	100	0	1.3925
189	5	TRUE	50	0.1	60	25	70	15	CA	0	300	100	100	0	1.3925
190	5	TRUE	50	0.1	60	25	10	20	CA	0	300	100	100	100	99.5875
191	5	TRUE	50	0.1	60	25	20	20	CA	0	300	100	100	100	99.7625
192	5	TRUE	50	0.1	60	25	30	20	CA	0	300	100	100	95	94.9075
193	5	TRUE	50	0.1	60	25	40	20	CA	0	300	100	100	0	6.2975
194	5	TRUE	50	0.1	60	25	50	20	CA	0	300	100	100	0	2.015
195	5	TRUE	50	0.1	60	25	60	20	CA	0	300	100	100	0	1.6475
196	5	TRUE	50	0.1	60	25	70	20	CA	0	300	100	100	0	1.6775
197	5	TRUE	50	0.1	60	25	10	25	CA	0	300	100	100	100	99.7525
198	5	TRUE	50	0.1	60	25	20	25	CA	0	300	100	100	100	99.7275
199	5	TRUE	50	0.1	60	25	30	25	CA	0	300	100	100	93	91.6275
200	5	TRUE	50	0.1	60	25	40	25	CA	0	300	100	100	0	7.425
201	5	TRUE	50	0.1	60	25	50	25	CA	0	300	100	100	0	2.7
202	5	TRUE	50	0.1	60	25	60	25	CA	0	300	100	100	0	2.14
203	5	TRUE	50	0.1	60	25	70	25	CA	0	300	100	100	0	2.16
204	5	TRUE	50	0.1	60	25	10	30	CA	0	300	100	100	99	98.7425
205	5	TRUE	50	0.1	60	25	20	30	CA	0	300	100	100	99	98.6125
206	5	TRUE	50	0.1	60	25	30	30	CA	0	300	100	100	88	83.32
207	5	TRUE	50	0.1	60	25	40	30	CA	0	300	100	100	3	13.0325
208	5	TRUE	50	0.1	60	25	50	30	CA	0	300	100	100	0	4.41
209	5	TRUE	50	0.1	60	25	60	30	CA	0	300	100	100	0	2.9625
210	5	TRUE	50	0.1	60	25	70	30	CA	0	300	100	100	0	2.8
211	5	TRUE	50	0.1	60	30	10	5	CA	0	300	100	100	100	99.6075
212	5	TRUE	50	0.1	60	30	20	5	CA	0	300	100	100	100	99.8425
213	5	TRUE	50	0.1	60	30	30	5	CA	0	300	100	100	99	98.9325
214	5	TRUE	50	0.1	60	30	40	5	CA	0	300	100	100	0	1.63
215	5	TRUE	50	0.1	60	30	50	5	CA	0	300	100	100	0	1.325
216	5	TRUE	50	0.1	60	30	60	5	CA	0	300	100	100	0	1.29
217	5	TRUE	50	0.1	60	30	70	5	CA	0	300	100	100	0	1.255
218	5	TRUE	50	0.1	60	30	10	10	CA	0	300	100	100	100	99.6175
219	5	TRUE	50	0.1	60	30	20	10	CA	0	300	100	100	100	99.7775
220	5	TRUE	50	0.1	60	30	30	10	CA	0	300	100	100	92	92.09
221	5	TRUE	50	0.1	60	30	40	10	CA	0	300	100	100	0	2.3875
222	5	TRUE	50	0.1	60	30	50	10	CA	0	300	100	100	0	1.3675
223	5	TRUE	50	0.1	60	30	60	10	CA	0	300	100	100	0	1.3075
224	5	TRUE	50	0.1	60	30	70	10	CA	0	300	100	100	0	1.27
225	5	TRUE	50	0.1	60	30	10	15	CA	0	300	100	100	100	99.745
226	5	TRUE	50	0.1	60	30	20	15	CA	0	300	100	100	100	99.8175
227	5	TRUE	50	0.1	60	30	30	15	CA	0	300	100	100	94	94.17
228	5	TRUE	50	0.1	60	30	40	15	CA	0	300	100	100	0	3.27
229	5	TRUE	50	0.1	60	30	50	15	CA	0	300	100	100	0	1.655
230	5	TRUE	50	0.1	60	30	60	15	CA	0	300	100	100	0	1.38
231	5	TRUE	50	0.1	60	30	70	15	CA	0	300	100	100	0	1.41
232	5	TRUE	50	0.1	60	30	10	20	CA	0	300	100	100	100	99.785
233	5	TRUE	50	0.1	60	30	20	20	CA	0	300	100	100	100	99.885
234	5	TRUE	50	0.1	60	30	30	20	CA	0	300	100	100	95	95
235	5	TRUE	50	0.1	60	30	40	20	CA	0	300	100	100	0	5.0725
236	5	TRUE	50	0.1	60	30	50	20	CA	0	300	100	100	0	1.89
237	5	TRUE	50	0.1	60	30	60	20	CA	0	300	100	100	0	1.6075
238	5	TRUE	50	0.1	60	30	70	20	CA	0	300	100	100	0	1.62
239	5	TRUE	50	0.1	60	30	10	25	CA	0	300	100	100	100	99.88
240	5	TRUE	50	0.1	60	30	20	25	CA	0	300	100	100	100	99.82
241	5	TRUE	50	0.1	60	30	30	25	CA	0	300	100	100	90	88.8875
242	5	TRUE	50	0.1	60	30	40	25	CA	0	300	100	100	0	8.0975
243	5	TRUE	50	0.1	60	30	50	25	CA	0	300	100	100	0	2.8675
244	5	TRUE	50	0.1	60	30	60	25	CA	0	300	100	100	0	2.1725
245	5	TRUE	50	0.1	60	30	70	25	CA	0	300	100	100	0	2.0275
246	5	TRUE	50	0.1	60	30	10	30	CA	0	300	100	100	100	99.7925
247	5	TRUE	50	0.1	60	30	20	30	CA	0	300	100	100	100	99.6375
248	5	TRUE	50	0.1	60	30	30	30	CA	0	300	100	100	88	82.43
249	5	TRUE	50	0.1	60	30	40	30	CA	0	300	100	100	5	11.8275
250	5	TRUE	50	0.1	60	30	50	30	CA	0	300	100	100	0	4.71
251	5	TRUE	50	0.1	60	30	60	30	CA	0	300	100	100	0	3.0225
252	5	TRUE	50	0.1	60	30	70	30	CA	0	300	100	100	0	2.77
1	5	TRUE	50	0.1	70	5	10	5	CA	0	300	100	100	100	100
2	5	TRUE	50	0.1	70	5	20	5	CA	0	300	100	100	100	100
3	5	TRUE	50	0.1	70	5	30	5	CA	0	300	100	100	100	100
4	5	TRUE	50	0.1	70	5	40	5	CA	0	300	100	100	0	1.67
5	5	TRUE	50	0.1	70	5	50	5	CA	0	300	100	100	0	1.345
6	5	TRUE	50	0.1	70	5	60	5	CA	0	300	100	100	0	1.2925
7	5	TRUE	50	0.1	70	5	70	5	CA	0	300	100	100	0	1.2575
8	5	TRUE	50	0.1	70	5	10	10	CA	0	300	100	100	100	100
9	5	TRUE	50	0.1	70	5	20	10	CA	0	300	100	100	100	100
10	5	TRUE	50	0.1	70	5	30	10	CA	0	300	100	100	96	96.0825
11	5	TRUE	50	0.1	70	5	40	10	CA	0	300	100	100	0	2.19
12	5	TRUE	50	0.1	70	5	50	10	CA	0	300	100	100	0	1.42
13	5	TRUE	50	0.1	70	5	60	10	CA	0	300	100	100	0	1.2975
14	5	TRUE	50	0.1	70	5	70	10	CA	0	300	100	100	0	1.27
15	5	TRUE	50	0.1	70	5	10	15	CA	0	300	100	100	100	100
16	5	TRUE	50	0.1	70	5	20	15	CA	0	300	100	100	100	100
17	5	TRUE	50	0.1	70	5	30	15	CA	0	300	100	100	96	96.3525
18	5	TRUE	50	0.1	70	5	40	15	CA	0	300	100	100	0	3.61
19	5	TRUE	50	0.1	70	5	50	15	CA	0	300	100	100	0	1.6
20	5	TRUE	50	0.1	70	5	60	15	CA	0	300	100	100	0	1.375
21	5	TRUE	50	0.1	70	5	70	15	CA	0	300	100	100	0	1.375
22	5	TRUE	50	0.1	70	5	10	20	CA	0	300	100	100	100	100
23	5	TRUE	50	0.1	70	5	20	20	CA	0	300	100	100	100	99.99
24	5	TRUE	50	0.1	70	5	30	20	CA	0	300	100	100	94	94.06
25	5	TRUE	50	0.1	70	5	40	20	CA	0	300	100	100	0	5.9475
26	5	TRUE	50	0.1	70	5	50	20	CA	0	300	100	100	0	1.9475
27	5	TRUE	50	0.1	70	5	60	20	CA	0	300	100	100	0	1.575
28	5	TRUE	50	0.1	70	5	70	20	CA	0	300	100	100	0	1.6375
29	5	TRUE	50	0.1	70	5	10	25	CA	0	300	100	100	100	100
30	5	TRUE	50	0.1	70	5	20	25	CA	0	300	100	100	100	99.9675
31	5	TRUE	50	0.1	70	5	30	25	CA	0	300	100	100	91	89.53
32	5	TRUE	50	0.1	70	5	40	25	CA	0	300	100	100	2	9.775
33	5	TRUE	50	0.1	70	5	50	25	CA	0	300	100	100	0	3.2275
34	5	TRUE	50	0.1	70	5	60	25	CA	0	300	100	100	0	2.2075
35	5	TRUE	50	0.1	70	5	70	25	CA	0	300	100	100	0	2.115
36	5	TRUE	50	0.1	70	5	10	30	CA	0	300	100	100	100	99.9475
37	5	TRUE	50	0.1	70	5	20	30	CA	0	300	100	100	100	99.65
38	5	TRUE	50	0.1	70	5	30	30	CA	0	300	100	100	85	79.7675
39	5	TRUE	50	0.1	70	5	40	30	CA	0	300	100	100	4	13.8925
40	5	TRUE	50	0.1	70	5	50	30	CA	0	300	100	100	0	4.8175
41	5	TRUE	50	0.1	70	5	60	30	CA	0	300	100	100	0	2.985
42	5	TRUE	50	0.1	70	5	70	30	CA	0	300	100	100	0	2.6425
43	5	TRUE	50	0.1	70	10	10	5	CA	0	300	100	100	100	99.8225
44	5	TRUE	50	0.1	70	10	20	5	CA	0	300	100	100	100	99.8675
45	5	TRUE	50	0.1	70	10	30	5	CA	0	300	100	100	98	97.8675
46	5	TRUE	50	0.1	70	10	40	5	CA	0	300	100	100	0	1.66
47	5	TRUE	50	0.1	70	10	50	5	CA	0	300	100	100	0	1.3225
48	5	TRUE	50	0.1	70	10	60	5	CA	0	300	100	100	0	1.3
49	5	TRUE	50	0.1	70	10	70	5	CA	0	300	100	100	0	1.255
50	5	TRUE	50	0.1	70	10	10	10	CA	0	300	100	100	100	99.8375
51	5	TRUE	50	0.1	70	10	20	10	CA	0	300	100	100	100	99.8675
52	5	TRUE	50	0.1	70	10	30	10	CA	0	300	100	100	97	96.91
53	5	TRUE	50	0.1	70	10	40	10	CA	0	300	100	100	0	2.31
54	5	TRUE	50	0.1	70	10	50	10	CA	0	300	100	100	0	1.43
55	5	TRUE	50	0.1	70	10	60	10	CA	0	300	100	100	0	1.305
56	5	TRUE	50	0.1	70	10	70	10	CA	0	300	100	100	0	1.2625
57	5	TRUE	50	0.1	70	10	10	15	CA	0	300	100	100	100	99.865
58	5	TRUE	50	0.1	70	10	20	15	CA	0	300	100	100	100	99.8275
59	5	TRUE	50	0.1	70	10	30	15	CA	0	300	100	100	95	94.9675
60	5	TRUE	50	0.1	70	10	40	15	CA	0	300	100	100	0	3.88
61	5	TRUE	50	0.1	70	10	50	15	CA	0	300	100	100	0	1.6025
62	5	TRUE	50	0.1	70	10	60	15	CA	0	300	100	100	0	1.3825
63	5	TRUE	50	0.1	70	10	70	15	CA	0	300	100	100	0	1.37
64	5	TRUE	50	0.1	70	10	10	20	CA	0	300	100	100	100	99.8175
65	5	TRUE	50	0.1	70	10	20	20	CA	0	300	100	100	100	99.855
66	5	TRUE	50	0.1	70	10	30	20	CA	0	300	100	100	98	97.9425
67	5	TRUE	50	0.1	70	10	40	20	CA	0	300	100	100	0	6.2175
68	5	TRUE	50	0.1	70	10	50	20	CA	0	300	100	100	0	1.9925
69	5	TRUE	50	0.1	70	10	60	20	CA	0	300	100	100	0	1.5725
70	5	TRUE	50	0.1	70	10	70	20	CA	0	300	100	100	0	1.7275
71	5	TRUE	50	0.1	70	10	10	25	CA	0	300	100	100	100	99.8475
72	5	TRUE	50	0.1	70	10	20	25	CA	0	300	100	100	100	99.8675
73	5	TRUE	50	0.1	70	10	30	25	CA	0	300	100	100	90	88.7725
74	5	TRUE	50	0.1	70	10	40	25	CA	0	300	100	100	1	8.7
75	5	TRUE	50	0.1	70	10	50	25	CA	0	300	100	100	0	2.72
76	5	TRUE	50	0.1	70	10	60	25	CA	0	300	100	100	0	2.2275
77	5	TRUE	50	0.1	70	10	70	25	CA	0	300	100	100	0	1.9925
78	5	TRUE	50	0.1	70	10	10	30	CA	0	300	100	100	100	99.8175
79	5	TRUE	50	0.1	70	10	20	30	CA	0	300	100	100	99	98.5875
80	5	TRUE	50	0.1	70	10	30	30	CA	0	300	100	100	85	80.685
81	5	TRUE	50	0.1	70	10	40	30	CA	0	300	100	100	2	12.4425
82	5	TRUE	50	0.1	70	10	50	30	CA	0	300	100	100	0	4.27
83	5	TRUE	50	0.1	70	10	60	30	CA	0	300	100	100	0	2.82
84	5	TRUE	50	0.1	70	10	70	30	CA	0	300	100	100	0	2.5725
85	5	TRUE	50	0.1	70	15	10	5	CA	0	300	100	100	100	98.455
86	5	TRUE	50	0.1	70	15	20	5	CA	0	300	100	100	100	98.4325
87	5	TRUE	50	0.1	70	15	30	5	CA	0	300	100	100	100	98.56
88	5	TRUE	50	0.1	70	15	40	5	CA	0	300	100	100	0	1.5525
89	5	TRUE	50	0.1	70	15	50	5	CA	0	300	100	100	0	1.34
90	5	TRUE	50	0.1	70	15	60	5	CA	0	300	100	100	0	1.29
91	5	TRUE	50	0.1	70	15	70	5	CA	0	300	100	100	0	1.2575
92	5	TRUE	50	0.1	70	15	10	10	CA	0	300	100	100	100	98.555
93	5	TRUE	50	0.1	70	15	20	10	CA	0	300	100	100	100	98.4
94	5	TRUE	50	0.1	70	15	30	10	CA	0	300	100	100	94	92.865
95	5	TRUE	50	0.1	70	15	40	10	CA	0	300	100	100	0	2.3675
96	5	TRUE	50	0.1	70	15	50	10	CA	0	300	100	100	0	1.39
97	5	TRUE	50	0.1	70	15	60	10	CA	0	300	100	100	0	1.3225
98	5	TRUE	50	0.1	70	15	70	10	CA	0	300	100	100	0	1.28
99	5	TRUE	50	0.1	70	15	10	15	CA	0	300	100	100	100	98.4675
100	5	TRUE	50	0.1	70	15	20	15	CA	0	300	100	100	100	98.5125
101	5	TRUE	50	0.1	70	15	30	15	CA	0	300	100	100	96	94.8825
102	5	TRUE	50	0.1	70	15	40	15	CA	0	300	100	100	0	3.0775
103	5	TRUE	50	0.1	70	15	50	15	CA	0	300	100	100	0	1.5775
104	5	TRUE	50	0.1	70	15	60	15	CA	0	300	100	100	0	1.355
105	5	TRUE	50	0.1	70	15	70	15	CA	0	300	100	100	0	1.395
106	5	TRUE	50	0.1	70	15	10	20	CA	0	300	100	100	100	98.3825
107	5	TRUE	50	0.1	70	15	20	20	CA	0	300	100	100	100	98.42
108	5	TRUE	50	0.1	70	15	30	20	CA	0	300	100	100	91	90.1625
109	5	TRUE	50	0.1	70	15	40	20	CA	0	300	100	100	0	4.7125
110	5	TRUE	50	0.1	70	15	50	20	CA	0	300	100	100	0	2.0375
111	5	TRUE	50	0.1	70	15	60	20	CA	0	300	100	100	0	1.6125
112	5	TRUE	50	0.1	70	15	70	20	CA	0	300	100	100	0	1.685
113	5	TRUE	50	0.1	70	15	10	25	CA	0	300	100	100	100	98.445
114	5	TRUE	50	0.1	70	15	20	25	CA	0	300	100	100	100	98.3175
115	5	TRUE	50	0.1	70	15	30	25	CA	0	300	100	100	89	84.96
116	5	TRUE	50	0.1	70	15	40	25	CA	0	300	100	100	2	9.42
117	5	TRUE	50	0.1	70	15	50	25	CA	0	300	100	100	0	2.8975
118	5	TRUE	50	0.1	70	15	60	25	CA	0	300	100	100	0	2.1275
119	5	TRUE	50	0.1	70	15	70	25	CA	0	300	100	100	0	2.235
120	5	TRUE	50	0.1	70	15	10	30	CA	0	300	100	100	100	98.4725
121	5	TRUE	50	0.1	70	15	20	30	CA	0	300	100	100	99	96.9075
122	5	TRUE	50	0.1	70	15	30	30	CA	0	300	100	100	81	74.6125
123	5	TRUE	50	0.1	70	15	40	30	CA	0	300	100	100	0	11.5975
124	5	TRUE	50	0.1	70	15	50	30	CA	0	300	100	100	0	5.1
125	5	TRUE	50	0.1	70	15	60	30	CA	0	300	100	100	0	2.88
126	5	TRUE	50	0.1	70	15	70	30	CA	0	300	100	100	0	2.6675
127	5	TRUE	50	0.1	70	20	10	5	CA	0	300	100	100	100	97.5075
128	5	TRUE	50	0.1	70	20	20	5	CA	0	300	100	100	100	97.8775
129	5	TRUE	50	0.1	70	20	30	5	CA	0	300	100	100	97	95.5375
130	5	TRUE	50	0.1	70	20	40	5	CA	0	300	100	100	0	1.6275
131	5	TRUE	50	0.1	70	20	50	5	CA	0	300	100	100	0	1.33
132	5	TRUE	50	0.1	70	20	60	5	CA	0	300	100	100	0	1.285
133	5	TRUE	50	0.1	70	20	70	5	CA	0	300	100	100	0	1.25
134	5	TRUE	50	0.1	70	20	10	10	CA	0	300	100	100	100	97.595
135	5	TRUE	50	0.1	70	20	20	10	CA	0	300	100	100	100	97.995
136	5	TRUE	50	0.1	70	20	30	10	CA	0	300	100	100	94	92.73
137	5	TRUE	50	0.1	70	20	40	10	CA	0	300	100	100	0	2.23
138	5	TRUE	50	0.1	70	20	50	10	CA	0	300	100	100	0	1.405
139	5	TRUE	50	0.1	70	20	60	10	CA	0	300	100	100	0	1.3025
140	5	TRUE	50	0.1	70	20	70	10	CA	0	300	100	100	0	1.28
141	5	TRUE	50	0.1	70	20	10	15	CA	0	300	100	100	100	97.6875
142	5	TRUE	50	0.1	70	20	20	15	CA	0	300	100	100	100	97.8625
143	5	TRUE	50	0.1	70	20	30	15	CA	0	300	100	100	95	93.73
144	5	TRUE	50	0.1	70	20	40	15	CA	0	300	100	100	0	3.83
145	5	TRUE	50	0.1	70	20	50	15	CA	0	300	100	100	0	1.5525
146	5	TRUE	50	0.1	70	20	60	15	CA	0	300	100	100	0	1.37
147	5	TRUE	50	0.1	70	20	70	15	CA	0	300	100	100	0	1.355
148	5	TRUE	50	0.1	70	20	10	20	CA	0	300	100	100	100	97.8175
149	5	TRUE	50	0.1	70	20	20	20	CA	0	300	100	100	100	98.045
150	5	TRUE	50	0.1	70	20	30	20	CA	0	300	100	100	90	88.7325
151	5	TRUE	50	0.1	70	20	40	20	CA	0	300	100	100	0	5.3425
152	5	TRUE	50	0.1	70	20	50	20	CA	0	300	100	100	0	1.9575
153	5	TRUE	50	0.1	70	20	60	20	CA	0	300	100	100	0	1.54
154	5	TRUE	50	0.1	70	20	70	20	CA	0	300	100	100	0	1.7275
155	5	TRUE	50	0.1	70	20	10	25	CA	0	300	100	100	100	97.8225
156	5	TRUE	50	0.1	70	20	20	25	CA	0	300	100	100	100	98.065
157	5	TRUE	50	0.1	70	20	30	25	CA	0	300	100	100	89	85.0025
158	5	TRUE	50	0.1	70	20	40	25	CA	0	300	100	100	0	6.935
159	5	TRUE	50	0.1	70	20	50	25	CA	0	300	100	100	0	2.67
160	5	TRUE	50	0.1	70	20	60	25	CA	0	300	100	100	0	2.2225
161	5	TRUE	50	0.1	70	20	70	25	CA	0	300	100	100	0	2.02
162	5	TRUE	50	0.1	70	20	10	30	CA	0	300	100	100	100	97.92
163	5	TRUE	50	0.1	70	20	20	30	CA	0	300	100	100	99	96.4325
164	5	TRUE	50	0.1	70	20	30	30	CA	0	300	100	100	84	77.715
165	5	TRUE	50	0.1	70	20	40	30	CA	0	300	100	100	4	13.54
166	5	TRUE	50	0.1	70	20	50	30	CA	0	300	100	100	0	4.81
167	5	TRUE	50	0.1	70	20	60	30	CA	0	300	100	100	0	2.8825
168	5	TRUE	50	0.1	70	20	70	30	CA	0	300	100	100	0	2.7
169	5	TRUE	50	0.1	70	25	10	5	CA	0	300	100	100	100	97.9875
170	5	TRUE	50	0.1	70	25	20	5	CA	0	300	100	100	100	98.6525
171	5	TRUE	50	0.1	70	25	30	5	CA	0	300	100	100	97	96.3
172	5	TRUE	50	0.1	70	25	40	5	CA	0	300	100	100	0	1.585
173	5	TRUE	50	0.1	70	25	50	5	CA	0	300	100	100	0	1.315
174	5	TRUE	50	0.1	70	25	60	5	CA	0	300	100	100	0	1.2925
175	5	TRUE	50	0.1	70	25	70	5	CA	0	300	100	100	0	1.25
176	5	TRUE	50	0.1	70	25	10	10	CA	0	300	100	100	100	98.2625
177	5	TRUE	50	0.1	70	25	20	10	CA	0	300	100	100	100	98.545
178	5	TRUE	50	0.1	70	25	30	10	CA	0	300	100	100	94	93.4325
179	5	TRUE	50	0.1	70	25	40	10	CA	0	300	100	100	0	2.305
180	5	TRUE	50	0.1	70	25	50	10	CA	0	300	100	100	0	1.41
181	5	TRUE	50	0.1	70	25	60	10	CA	0	300	100	100	0	1.3075
182	5	TRUE	50	0.1	70	25	70	10	CA	0	300	100	100	0	1.26
183	5	TRUE	50	0.1	70	25	10	15	CA	0	300	100	100	100	98.2625
184	5	TRUE	50	0.1	70	25	20	15	CA	0	300	100	100	100	98.7425
185	5	TRUE	50	0.1	70	25	30	15	CA	0	300	100	100	95	94.45
186	5	TRUE	50	0.1	70	25	40	15	CA	0	300	100	100	0	3.61
187	5	TRUE	50	0.1	70	25	50	15	CA	0	300	100	100	0	1.62
188	5	TRUE	50	0.1	70	25	60	15	CA	0	300	100	100	0	1.365
189	5	TRUE	50	0.1	70	25	70	15	CA	0	300	100	100	0	1.3875
190	5	TRUE	50	0.1	70	25	10	20	CA	0	300	100	100	100	98.475
191	5	TRUE	50	0.1	70	25	20	20	CA	0	300	100	100	100	98.91
192	5	TRUE	50	0.1	70	25	30	20	CA	0	300	100	100	92	91.605
193	5	TRUE	50	0.1	70	25	40	20	CA	0	300	100	100	0	5.7275
194	5	TRUE	50	0.1	70	25	50	20	CA	0	300	100	100	0	2.0275
195	5	TRUE	50	0.1	70	25	60	20	CA	0	300	100	100	0	1.53
196	5	TRUE	50	0.1	70	25	70	20	CA	0	300	100	100	0	1.6425
197	5	TRUE	50	0.1	70	25	10	25	CA	0	300	100	100	100	98.74
198	5	TRUE	50	0.1	70	25	20	25	CA	0	300	100	100	100	99.035
199	5	TRUE	50	0.1	70	25	30	25	CA	0	300	100	100	87	84.3375
200	5	TRUE	50	0.1	70	25	40	25	CA	0	300	100	100	0	8.29
201	5	TRUE	50	0.1	70	25	50	25	CA	0	300	100	100	0	2.8525
202	5	TRUE	50	0.1	70	25	60	25	CA	0	300	100	100	0	2.17
203	5	TRUE	50	0.1	70	25	70	25	CA	0	300	100	100	0	2.135
204	5	TRUE	50	0.1	70	25	10	30	CA	0	300	100	100	100	98.88
205	5	TRUE	50	0.1	70	25	20	30	CA	0	300	100	100	100	98.5825
206	5	TRUE	50	0.1	70	25	30	30	CA	0	300	100	100	75	73.495
207	5	TRUE	50	0.1	70	25	40	30	CA	0	300	100	100	5	14.9025
208	5	TRUE	50	0.1	70	25	50	30	CA	0	300	100	100	0	4.375
209	5	TRUE	50	0.1	70	25	60	30	CA	0	300	100	100	0	2.7775
210	5	TRUE	50	0.1	70	25	70	30	CA	0	300	100	100	0	2.7075
211	5	TRUE	50	0.1	70	30	10	5	CA	0	300	100	100	100	98.71
212	5	TRUE	50	0.1	70	30	20	5	CA	0	300	100	100	100	99.395
213	5	TRUE	50	0.1	70	30	30	5	CA	0	300	100	100	97	96.815
214	5	TRUE	50	0.1	70	30	40	5	CA	0	300	100	100	0	1.6325
215	5	TRUE	50	0.1	70	30	50	5	CA	0	300	100	100	0	1.34
216	5	TRUE	50	0.1	70	30	60	5	CA	0	300	100	100	0	1.2875
217	5	TRUE	50	0.1	70	30	70	5	CA	0	300	100	100	0	1.2525
218	5	TRUE	50	0.1	70	30	10	10	CA	0	300	100	100	100	98.7825
219	5	TRUE	50	0.1	70	30	20	10	CA	0	300	100	100	100	99.385
220	5	TRUE	50	0.1	70	30	30	10	CA	0	300	100	100	97	96.825
221	5	TRUE	50	0.1	70	30	40	10	CA	0	300	100	100	0	2.2275
222	5	TRUE	50	0.1	70	30	50	10	CA	0	300	100	100	0	1.4275
223	5	TRUE	50	0.1	70	30	60	10	CA	0	300	100	100	0	1.2925
224	5	TRUE	50	0.1	70	30	70	10	CA	0	300	100	100	0	1.2675
225	5	TRUE	50	0.1	70	30	10	15	CA	0	300	100	100	100	99.0525
226	5	TRUE	50	0.1	70	30	20	15	CA	0	300	100	100	100	99.4475
227	5	TRUE	50	0.1	70	30	30	15	CA	0	300	100	100	99	98.855
228	5	TRUE	50	0.1	70	30	40	15	CA	0	300	100	100	0	3.6625
229	5	TRUE	50	0.1	70	30	50	15	CA	0	300	100	100	0	1.6825
230	5	TRUE	50	0.1	70	30	60	15	CA	0	300	100	100	0	1.3575
231	5	TRUE	50	0.1	70	30	70	15	CA	0	300	100	100	0	1.3825
232	5	TRUE	50	0.1	70	30	10	20	CA	0	300	100	100	100	99.225
233	5	TRUE	50	0.1	70	30	20	20	CA	0	300	100	100	100	99.5
234	5	TRUE	50	0.1	70	30	30	20	CA	0	300	100	100	90	90.0325
235	5	TRUE	50	0.1	70	30	40	20	CA	0	300	100	100	0	5.53
236	5	TRUE	50	0.1	70	30	50	20	CA	0	300	100	100	0	2.07
237	5	TRUE	50	0.1	70	30	60	20	CA	0	300	100	100	0	1.615
238	5	TRUE	50	0.1	70	30	70	20	CA	0	300	100	100	0	1.755
239	5	TRUE	50	0.1	70	30	10	25	CA	0	300	100	100	100	99.3875
240	5	TRUE	50	0.1	70	30	20	25	CA	0	300	100	100	100	99.5225
241	5	TRUE	50	0.1	70	30	30	25	CA	0	300	100	100	91	89.38
242	5	TRUE	50	0.1	70	30	40	25	CA	0	300	100	100	1	8.105
243	5	TRUE	50	0.1	70	30	50	25	CA	0	300	100	100	0	2.81
244	5	TRUE	50	0.1	70	30	60	25	CA	0	300	100	100	0	2.025
245	5	TRUE	50	0.1	70	30	70	25	CA	0	300	100	100	0	2.215
246	5	TRUE	50	0.1	70	30	10	30	CA	0	300	100	100	100	99.3825
247	5	TRUE	50	0.1	70	30	20	30	CA	0	300	100	100	100	99.3125
248	5	TRUE	50	0.1	70	30	30	30	CA	0	300	100	100	84	78.545
249	5	TRUE	50	0.1	70	30	40	30	CA	0	300	100	100	2	15.8
250	5	TRUE	50	0.1	70	30	50	30	CA	0	300	100	100	0	4.2
251	5	TRUE	50	0.1	70	30	60	30	CA	0	300	100	100	0	2.8775
252	5	TRUE	50	0.1	70	30	70	30	CA	0	300	100	100	0	2.905
1	5	TRUE	60	0.1	10	5	10	5	CA	0	300	100	0	0	1.25
2	5	TRUE	60	0.1	10	5	20	5	CA	0	300	100	0	0	1.25
3	5	TRUE	60	0.1	10	5	30	5	CA	0	300	100	0	0	1.25
4	5	TRUE	60	0.1	10	5	40	5	CA	0	300	100	0	0	1.25
5	5	TRUE	60	0.1	10	5	50	5	CA	0	300	100	0	0	1.25
6	5	TRUE	60	0.1	10	5	60	5	CA	0	300	100	0	0	1.25
7	5	TRUE	60	0.1	10	5	70	5	CA	0	300	100	0	0	1.25
8	5	TRUE	60	0.1	10	5	10	10	CA	0	300	100	0	0	1.25
9	5	TRUE	60	0.1	10	5	20	10	CA	0	300	100	0	0	1.25
10	5	TRUE	60	0.1	10	5	30	10	CA	0	300	100	0	0	1.25
11	5	TRUE	60	0.1	10	5	40	10	CA	0	300	100	0	0	1.25
12	5	TRUE	60	0.1	10	5	50	10	CA	0	300	100	0	0	1.25
13	5	TRUE	60	0.1	10	5	60	10	CA	0	300	100	0	0	1.25
14	5	TRUE	60	0.1	10	5	70	10	CA	0	300	100	0	0	1.2525
15	5	TRUE	60	0.1	10	5	10	15	CA	0	300	100	0	0	1.25
16	5	TRUE	60	0.1	10	5	20	15	CA	0	300	100	0	0	1.25
17	5	TRUE	60	0.1	10	5	30	15	CA	0	300	100	0	0	1.25
18	5	TRUE	60	0.1	10	5	40	15	CA	0	300	100	0	0	1.25
19	5	TRUE	60	0.1	10	5	50	15	CA	0	300	100	0	0	1.25
20	5	TRUE	60	0.1	10	5	60	15	CA	0	300	100	0	0	1.25
21	5	TRUE	60	0.1	10	5	70	15	CA	0	300	100	0	0	1.2525
22	5	TRUE	60	0.1	10	5	10	20	CA	0	300	100	0	0	1.25
23	5	TRUE	60	0.1	10	5	20	20	CA	0	300	100	0	0	1.25
24	5	TRUE	60	0.1	10	5	30	20	CA	0	300	100	0	0	1.2525
25	5	TRUE	60	0.1	10	5	40	20	CA	0	300	100	0	0	1.25
26	5	TRUE	60	0.1	10	5	50	20	CA	0	300	100	0	0	1.25
27	5	TRUE	60	0.1	10	5	60	20	CA	0	300	100	0	0	1.25
28	5	TRUE	60	0.1	10	5	70	20	CA	0	300	100	0	0	1.25
29	5	TRUE	60	0.1	10	5	10	25	CA	0	300	100	0	0	1.25
30	5	TRUE	60	0.1	10	5	20	25	CA	0	300	100	0	0	1.25
31	5	TRUE	60	0.1	10	5	30	25	CA	0	300	100	0	0	1.2525
32	5	TRUE	60	0.1	10	5	40	25	CA	0	300	100	0	0	1.25
33	5	TRUE	60	0.1	10	5	50	25	CA	0	300	100	0	0	1.25
34	5	TRUE	60	0.1	10	5	60	25	CA	0	300	100	0	0	1.25
35	5	TRUE	60	0.1	10	5	70	25	CA	0	300	100	0	0	1.25
36	5	TRUE	60	0.1	10	5	10	30	CA	0	300	100	0	0	1.25
37	5	TRUE	60	0.1	10	5	20	30	CA	0	300	100	0	0	1.25
38	5	TRUE	60	0.1	10	5	30	30	CA	0	300	100	0	0	1.2525
39	5	TRUE	60	0.1	10	5	40	30	CA	0	300	100	0	0	1.25
40	5	TRUE	60	0.1	10	5	50	30	CA	0	300	100	0	0	1.25
41	5	TRUE	60	0.1	10	5	60	30	CA	0	300	100	0	0	1.25
42	5	TRUE	60	0.1	10	5	70	30	CA	0	300	100	0	0	1.25
43	5	TRUE	60	0.1	10	10	10	5	CA	0	300	100	0	0	1.25
44	5	TRUE	60	0.1	10	10	20	5	CA	0	300	100	0	0	1.25
45	5	TRUE	60	0.1	10	10	30	5	CA	0	300	100	0	0	1.2525
46	5	TRUE	60	0.1	10	10	40	5	CA	0	300	100	0	0	1.25
47	5	TRUE	60	0.1	10	10	50	5	CA	0	300	100	0	0	1.25
48	5	TRUE	60	0.1	10	10	60	5	CA	0	300	100	0	0	1.25
49	5	TRUE	60	0.1	10	10	70	5	CA	0	300	100	0	0	1.25
50	5	TRUE	60	0.1	10	10	10	10	CA	0	300	100	0	0	1.25
51	5	TRUE	60	0.1	10	10	20	10	CA	0	300	100	0	0	1.25
52	5	TRUE	60	0.1	10	10	30	10	CA	0	300	100	0	0	1.2525
53	5	TRUE	60	0.1	10	10	40	10	CA	0	300	100	0	0	1.25
54	5	TRUE	60	0.1	10	10	50	10	CA	0	300	100	0	0	1.25
55	5	TRUE	60	0.1	10	10	60	10	CA	0	300	100	0	0	1.25
56	5	TRUE	60	0.1	10	10	70	10	CA	0	300	100	0	0	1.25
57	5	TRUE	60	0.1	10	10	10	15	CA	0	300	100	0	0	1.25
58	5	TRUE	60	0.1	10	10	20	15	CA	0	300	100	0	0	1.25
59	5	TRUE	60	0.1	10	10	30	15	CA	0	300	100	0	0	1.2525
60	5	TRUE	60	0.1	10	10	40	15	CA	0	300	100	0	0	1.25
61	5	TRUE	60	0.1	10	10	50	15	CA	0	300	100	0	0	1.25
62	5	TRUE	60	0.1	10	10	60	15	CA	0	300	100	0	0	1.25
63	5	TRUE	60	0.1	10	10	70	15	CA	0	300	100	0	0	1.25
64	5	TRUE	60	0.1	10	10	10	20	CA	0	300	100	0	0	1.25
65	5	TRUE	60	0.1	10	10	20	20	CA	0	300	100	0	0	1.25
66	5	TRUE	60	0.1	10	10	30	20	CA	0	300	100	0	0	1.2525
67	5	TRUE	60	0.1	10	10	40	20	CA	0	300	100	0	0	1.25
68	5	TRUE	60	0.1	10	10	50	20	CA	0	300	100	0	0	1.25
69	5	TRUE	60	0.1	10	10	60	20	CA	0	300	100	0	0	1.25
70	5	TRUE	60	0.1	10	10	70	20	CA	0	300	100	0	0	1.25
71	5	TRUE	60	0.1	10	10	10	25	CA	0	300	100	0	0	1.25
72	5	TRUE	60	0.1	10	10	20	25	CA	0	300	100	0	0	1.25
73	5	TRUE	60	0.1	10	10	30	25	CA	0	300	100	0	0	1.2525
74	5	TRUE	60	0.1	10	10	40	25	CA	0	300	100	0	0	1.25
75	5	TRUE	60	0.1	10	10	50	25	CA	0	300	100	0	0	1.25
76	5	TRUE	60	0.1	10	10	60	25	CA	0	300	100	0	0	1.25
77	5	TRUE	60	0.1	10	10	70	25	CA	0	300	100	0	0	1.25
78	5	TRUE	60	0.1	10	10	10	30	CA	0	300	100	0	0	1.25
79	5	TRUE	60	0.1	10	10	20	30	CA	0	300	100	1	1	1.77
80	5	TRUE	60	0.1	10	10	30	30	CA	0	300	100	0	0	1.25
81	5	TRUE	60	0.1	10	10	40	30	CA	0	300	100	0	0	1.25
82	5	TRUE	60	0.1	10	10	50	30	CA	0	300	100	0	0	1.2525
83	5	TRUE	60	0.1	10	10	60	30	CA	0	300	100	0	0	1.25
84	5	TRUE	60	0.1	10	10	70	30	CA	0	300	100	0	0	1.25
85	5	TRUE	60	0.1	10	15	10	5	CA	0	300	100	1	1	2.1925
86	5	TRUE	60	0.1	10	15	20	5	CA	0	300	100	0	0	1.265
87	5	TRUE	60	0.1	10	15	30	5	CA	0	300	100	2	2	2.765
88	5	TRUE	60	0.1	10	15	40	5	CA	0	300	100	0	0	1.255
89	5	TRUE	60	0.1	10	15	50	5	CA	0	300	100	0	0	1.2525
90	5	TRUE	60	0.1	10	15	60	5	CA	0	300	100	0	0	1.2525
91	5	TRUE	60	0.1	10	15	70	5	CA	0	300	100	0	0	1.25
92	5	TRUE	60	0.1	10	15	10	10	CA	0	300	100	2	2	3.035
93	5	TRUE	60	0.1	10	15	20	10	CA	0	300	100	1	1	2.1775
94	5	TRUE	60	0.1	10	15	30	10	CA	0	300	100	1	1	1.9225
95	5	TRUE	60	0.1	10	15	40	10	CA	0	300	100	0	0	1.26
96	5	TRUE	60	0.1	10	15	50	10	CA	0	300	100	0	0	1.2525
97	5	TRUE	60	0.1	10	15	60	10	CA	0	300	100	0	0	1.2525
98	5	TRUE	60	0.1	10	15	70	10	CA	0	300	100	0	0	1.25
99	5	TRUE	60	0.1	10	15	10	15	CA	0	300	100	2	2	2.92
100	5	TRUE	60	0.1	10	15	20	15	CA	0	300	100	4	4	4.6025
101	5	TRUE	60	0.1	10	15	30	15	CA	0	300	100	3	3	3.7675
102	5	TRUE	60	0.1	10	15	40	15	CA	0	300	100	0	0	1.2675
103	5	TRUE	60	0.1	10	15	50	15	CA	0	300	100	0	0	1.2525
104	5	TRUE	60	0.1	10	15	60	15	CA	0	300	100	0	0	1.25
105	5	TRUE	60	0.1	10	15	70	15	CA	0	300	100	0	0	1.2575
106	5	TRUE	60	0.1	10	15	10	20	CA	0	300	100	3	3	3.815
107	5	TRUE	60	0.1	10	15	20	20	CA	0	300	100	2	2	2.765
108	5	TRUE	60	0.1	10	15	30	20	CA	0	300	100	0	0	1.57
109	5	TRUE	60	0.1	10	15	40	20	CA	0	300	100	0	0	1.2575
110	5	TRUE	60	0.1	10	15	50	20	CA	0	300	100	0	0	1.265
111	5	TRUE	60	0.1	10	15	60	20	CA	0	300	100	0	0	1.2525
112	5	TRUE	60	0.1	10	15	70	20	CA	0	300	100	0	0	1.26
113	5	TRUE	60	0.1	10	15	10	25	CA	0	300	100	1	1	2.1525
114	5	TRUE	60	0.1	10	15	20	25	CA	0	300	100	1	1	2.0575
115	5	TRUE	60	0.1	10	15	30	25	CA	0	300	100	0	0	1.4925
116	5	TRUE	60	0.1	10	15	40	25	CA	0	300	100	0	0	1.445
117	5	TRUE	60	0.1	10	15	50	25	CA	0	300	100	0	0	1.3075
118	5	TRUE	60	0.1	10	15	60	25	CA	0	300	100	0	0	1.255
119	5	TRUE	60	0.1	10	15	70	25	CA	0	300	100	0	0	1.2525
120	5	TRUE	60	0.1	10	15	10	30	CA	0	300	100	4	4	4.575
121	5	TRUE	60	0.1	10	15	20	30	CA	0	300	100	5	5	4.9025
122	5	TRUE	60	0.1	10	15	30	30	CA	0	300	100	0	0	1.3825
123	5	TRUE	60	0.1	10	15	40	30	CA	0	300	100	0	0	1.28
124	5	TRUE	60	0.1	10	15	50	30	CA	0	300	100	0	0	1.27
125	5	TRUE	60	0.1	10	15	60	30	CA	0	300	100	0	0	1.2675
126	5	TRUE	60	0.1	10	15	70	30	CA	0	300	100	0	0	1.3
127	5	TRUE	60	0.1	10	20	10	5	CA	0	300	100	29	29	28.905
128	5	TRUE	60	0.1	10	20	20	5	CA	0	300	100	19	19	19.53
129	5	TRUE	60	0.1	10	20	30	5	CA	0	300	100	5	5	5.7625
130	5	TRUE	60	0.1	10	20	40	5	CA	0	300	100	0	0	1.255
131	5	TRUE	60	0.1	10	20	50	5	CA	0	300	100	0	0	1.26
132	5	TRUE	60	0.1	10	20	60	5	CA	0	300	100	0	0	1.2525
133	5	TRUE	60	0.1	10	20	70	5	CA	0	300	100	0	0	1.25
134	5	TRUE	60	0.1	10	20	10	10	CA	0	300	100	18	18	18.61
135	5	TRUE	60	0.1	10	20	20	10	CA	0	300	100	17	17	16.9775
136	5	TRUE	60	0.1	10	20	30	10	CA	0	300	100	6	6	7.19
137	5	TRUE	60	0.1	10	20	40	10	CA	0	300	100	0	0	1.34
138	5	TRUE	60	0.1	10	20	50	10	CA	0	300	100	0	0	1.2675
139	5	TRUE	60	0.1	10	20	60	10	CA	0	300	100	0	0	1.255
140	5	TRUE	60	0.1	10	20	70	10	CA	0	300	100	0	0	1.25
141	5	TRUE	60	0.1	10	20	10	15	CA	0	300	100	21	21	21.44
142	5	TRUE	60	0.1	10	20	20	15	CA	0	300	100	20	20	19.6925
143	5	TRUE	60	0.1	10	20	30	15	CA	0	300	100	7	7	6.9025
144	5	TRUE	60	0.1	10	20	40	15	CA	0	300	100	0	0	1.5575
145	5	TRUE	60	0.1	10	20	50	15	CA	0	300	100	0	0	1.275
146	5	TRUE	60	0.1	10	20	60	15	CA	0	300	100	0	0	1.265
147	5	TRUE	60	0.1	10	20	70	15	CA	0	300	100	0	0	1.2825
148	5	TRUE	60	0.1	10	20	10	20	CA	0	300	100	18	18	18.1375
149	5	TRUE	60	0.1	10	20	20	20	CA	0	300	100	18	18	17.8075
150	5	TRUE	60	0.1	10	20	30	20	CA	0	300	100	8	7	6.77
151	5	TRUE	60	0.1	10	20	40	20	CA	0	300	100	0	0	1.3475
152	5	TRUE	60	0.1	10	20	50	20	CA	0	300	100	0	0	1.3875
153	5	TRUE	60	0.1	10	20	60	20	CA	0	300	100	0	0	1.285
154	5	TRUE	60	0.1	10	20	70	20	CA	0	300	100	0	0	1.315
155	5	TRUE	60	0.1	10	20	10	25	CA	0	300	100	18	18	17.93
156	5	TRUE	60	0.1	10	20	20	25	CA	0	300	100	10	10	10.45
157	5	TRUE	60	0.1	10	20	30	25	CA	0	300	100	6	4	6.2175
158	5	TRUE	60	0.1	10	20	40	25	CA	0	300	100	0	0	2.5375
159	5	TRUE	60	0.1	10	20	50	25	CA	0	300	100	0	0	1.5225
160	5	TRUE	60	0.1	10	20	60	25	CA	0	300	100	0	0	1.4175
161	5	TRUE	60	0.1	10	20	70	25	CA	0	300	100	0	0	1.3575
162	5	TRUE	60	0.1	10	20	10	30	CA	0	300	100	22	22	20.1425
163	5	TRUE	60	0.1	10	20	20	30	CA	0	300	100	9	9	8.6625
164	5	TRUE	60	0.1	10	20	30	30	CA	0	300	100	9	3	6.125
165	5	TRUE	60	0.1	10	20	40	30	CA	0	300	100	1	0	1.945
166	5	TRUE	60	0.1	10	20	50	30	CA	0	300	100	0	0	1.5075
167	5	TRUE	60	0.1	10	20	60	30	CA	0	300	100	0	0	1.4575
168	5	TRUE	60	0.1	10	20	70	30	CA	0	300	100	0	0	1.5125
169	5	TRUE	60	0.1	10	25	10	5	CA	0	300	100	60	60	60.4425
170	5	TRUE	60	0.1	10	25	20	5	CA	0	300	100	38	38	38.5475
171	5	TRUE	60	0.1	10	25	30	5	CA	0	300	100	33	33	31.635
172	5	TRUE	60	0.1	10	25	40	5	CA	0	300	100	0	0	1.33
173	5	TRUE	60	0.1	10	25	50	5	CA	0	300	100	0	0	1.2675
174	5	TRUE	60	0.1	10	25	60	5	CA	0	300	100	0	0	1.2675
175	5	TRUE	60	0.1	10	25	70	5	CA	0	300	100	0	0	1.25
176	5	TRUE	60	0.1	10	25	10	10	CA	0	300	100	52	52	52.5275
177	5	TRUE	60	0.1	10	25	20	10	CA	0	300	100	44	44	44.245
178	5	TRUE	60	0.1	10	25	30	10	CA	0	300	100	25	25	24.8225
179	5	TRUE	60	0.1	10	25	40	10	CA	0	300	100	0	0	1.525
180	5	TRUE	60	0.1	10	25	50	10	CA	0	300	100	0	0	1.295
181	5	TRUE	60	0.1	10	25	60	10	CA	0	300	100	0	0	1.2625
182	5	TRUE	60	0.1	10	25	70	10	CA	0	300	100	0	0	1.2575
183	5	TRUE	60	0.1	10	25	10	15	CA	0	300	100	66	66	66.4075
184	5	TRUE	60	0.1	10	25	20	15	CA	0	300	100	52	52	52.3175
185	5	TRUE	60	0.1	10	25	30	15	CA	0	300	100	38	36	34.9325
186	5	TRUE	60	0.1	10	25	40	15	CA	0	300	100	0	0	2.3225
187	5	TRUE	60	0.1	10	25	50	15	CA	0	300	100	0	0	1.3625
188	5	TRUE	60	0.1	10	25	60	15	CA	0	300	100	0	0	1.2975
189	5	TRUE	60	0.1	10	25	70	15	CA	0	300	100	0	0	1.29
190	5	TRUE	60	0.1	10	25	10	20	CA	0	300	100	44	44	44.2725
191	5	TRUE	60	0.1	10	25	20	20	CA	0	300	100	38	38	37.9525
192	5	TRUE	60	0.1	10	25	30	20	CA	0	300	100	35	32	29.5275
193	5	TRUE	60	0.1	10	25	40	20	CA	0	300	100	5	0	2.8325
194	5	TRUE	60	0.1	10	25	50	20	CA	0	300	100	0	0	1.5125
195	5	TRUE	60	0.1	10	25	60	20	CA	0	300	100	0	0	1.4025
196	5	TRUE	60	0.1	10	25	70	20	CA	0	300	100	0	0	1.3925
197	5	TRUE	60	0.1	10	25	10	25	CA	0	300	100	44	44	43.5
198	5	TRUE	60	0.1	10	25	20	25	CA	0	300	100	43	43	41.6425
199	5	TRUE	60	0.1	10	25	30	25	CA	0	300	100	34	26	26.1
200	5	TRUE	60	0.1	10	25	40	25	CA	0	300	100	9	0	3.66
201	5	TRUE	60	0.1	10	25	50	25	CA	0	300	100	1	0	1.945
202	5	TRUE	60	0.1	10	25	60	25	CA	0	300	100	0	0	1.5775
203	5	TRUE	60	0.1	10	25	70	25	CA	0	300	100	0	0	1.63
204	5	TRUE	60	0.1	10	25	10	30	CA	0	300	100	44	44	43.2825
205	5	TRUE	60	0.1	10	25	20	30	CA	0	300	100	39	39	37.1475
206	5	TRUE	60	0.1	10	25	30	30	CA	0	300	100	36	20	22.1875
207	5	TRUE	60	0.1	10	25	40	30	CA	0	300	100	18	0	5.5325
208	5	TRUE	60	0.1	10	25	50	30	CA	0	300	100	5	0	2.4625
209	5	TRUE	60	0.1	10	25	60	30	CA	0	300	100	0	0	1.785
210	5	TRUE	60	0.1	10	25	70	30	CA	0	300	100	0	0	1.8025
211	5	TRUE	60	0.1	10	30	10	5	CA	0	300	100	81	81	81.2425
212	5	TRUE	60	0.1	10	30	20	5	CA	0	300	100	70	70	70.325
213	5	TRUE	60	0.1	10	30	30	5	CA	0	300	100	55	55	55.21
214	5	TRUE	60	0.1	10	30	40	5	CA	0	300	100	0	0	1.43
215	5	TRUE	60	0.1	10	30	50	5	CA	0	300	100	1	0	1.3025
216	5	TRUE	60	0.1	10	30	60	5	CA	0	300	100	1	0	1.2825
217	5	TRUE	60	0.1	10	30	70	5	CA	0	300	100	2	0	1.255
218	5	TRUE	60	0.1	10	30	10	10	CA	0	300	100	78	78	78.285
219	5	TRUE	60	0.1	10	30	20	10	CA	0	300	100	67	67	67.2825
220	5	TRUE	60	0.1	10	30	30	10	CA	0	300	100	61	61	60.9525
221	5	TRUE	60	0.1	10	30	40	10	CA	0	300	100	9	0	1.8175
222	5	TRUE	60	0.1	10	30	50	10	CA	0	300	100	1	0	1.3425
223	5	TRUE	60	0.1	10	30	60	10	CA	0	300	100	0	0	1.29
224	5	TRUE	60	0.1	10	30	70	10	CA	0	300	100	0	0	1.2575
225	5	TRUE	60	0.1	10	30	10	15	CA	0	300	100	83	83	83.21
226	5	TRUE	60	0.1	10	30	20	15	CA	0	300	100	69	69	69.345
227	5	TRUE	60	0.1	10	30	30	15	CA	0	300	100	66	66	65.4425
228	5	TRUE	60	0.1	10	30	40	15	CA	0	300	100	16	0	2.8025
229	5	TRUE	60	0.1	10	30	50	15	CA	0	300	100	3	0	1.4675
230	5	TRUE	60	0.1	10	30	60	15	CA	0	300	100	2	0	1.3075
231	5	TRUE	60	0.1	10	30	70	15	CA	0	300	100	1	0	1.3575
232	5	TRUE	60	0.1	10	30	10	20	CA	0	300	100	80	80	80.225
233	5	TRUE	60	0.1	10	30	20	20	CA	0	300	100	69	69	68.8825
234	5	TRUE	60	0.1	10	30	30	20	CA	0	300	100	65	60	59.9725
235	5	TRUE	60	0.1	10	30	40	20	CA	0	300	100	33	0	4.5
[truncated: 13,877 more rows]
[truncated: 32 more columns]

## Sheet: Small-World
序號	no-of-pioneers	clustered-pioneers	max-opinion-distance	convergence-rate	avg-of-attitudes	std-of-attitudes	avg-of-thresholds	std-of-thresholds	network-type	rewiring-probability	max-time	no-of-experiments	叫好次數	叫座次數	採用人數比例的平均值	Unnamed: 16	Unnamed: 17	Unnamed: 18	Unnamed: 19	Unnamed: 20	Unnamed: 21	Unnamed: 22	Unnamed: 23	Unnamed: 24	Unnamed: 25	Unnamed: 26	Unnamed: 27	Unnamed: 28	Unnamed: 29	Unnamed: 30	Unnamed: 31	Unnamed: 32	Unnamed: 33	Unnamed: 34	Unnamed: 35	Unnamed: 36	Unnamed: 37	Unnamed: 38	Unnamed: 39	Unnamed: 40	Unnamed: 41	Unnamed: 42	Unnamed: 43	Unnamed: 44	Unnamed: 45	Unnamed: 46	Unnamed: 47	Unnamed: 48	Unnamed: 49
1	5	TRUE	50	0.1	10	5	10	5	SWN	0.1	300	100	0	0	1.25
2	5	TRUE	50	0.1	10	5	20	5	SWN	0.1	300	100	0	0	1.25
3	5	TRUE	50	0.1	10	5	30	5	SWN	0.1	300	100	0	0	1.25
4	5	TRUE	50	0.1	10	5	40	5	SWN	0.1	300	100	0	0	1.25
5	5	TRUE	50	0.1	10	5	50	5	SWN	0.1	300	100	0	0	1.25
6	5	TRUE	50	0.1	10	5	60	5	SWN	0.1	300	100	0	0	1.25
7	5	TRUE	50	0.1	10	5	70	5	SWN	0.1	300	100	0	0	1.25
8	5	TRUE	50	0.1	10	5	10	10	SWN	0.1	300	100	0	0	1.25
9	5	TRUE	50	0.1	10	5	20	10	SWN	0.1	300	100	0	0	1.25
10	5	TRUE	50	0.1	10	5	30	10	SWN	0.1	300	100	0	0	1.25
11	5	TRUE	50	0.1	10	5	40	10	SWN	0.1	300	100	0	0	1.25
12	5	TRUE	50	0.1	10	5	50	10	SWN	0.1	300	100	0	0	1.25
13	5	TRUE	50	0.1	10	5	60	10	SWN	0.1	300	100	0	0	1.25
14	5	TRUE	50	0.1	10	5	70	10	SWN	0.1	300	100	0	0	1.25
15	5	TRUE	50	0.1	10	5	10	15	SWN	0.1	300	100	0	0	1.25
16	5	TRUE	50	0.1	10	5	20	15	SWN	0.1	300	100	0	0	1.25								100			百分比(%)		採用門檻平均值										百分比(%)		初始態度平均值
17	5	TRUE	50	0.1	10	5	30	15	SWN	0.1	300	100	0	0	1.25								90					10	20	30	40	50	60	70						10	20	30	40	50	60	70
18	5	TRUE	50	0.1	10	5	40	15	SWN	0.1	300	100	0	0	1.25								80			初 始 態 度 平 均 值	10	19.1358	12.037	0	0	0	0	0				採 用 門 檻 平 均 值	10	16.9753	25.9259	34.2593	46.9136	84.8765	95.679	95.679
19	5	TRUE	50	0.1	10	5	50	15	SWN	0.1	300	100	0	0	1.25								70				20	26.3889	16.2037	0	0	0	0	0					20	16.6667	24.3827	31.4815	40.7407	63.5802	85.4938	82.716
20	5	TRUE	50	0.1	10	5	60	15	SWN	0.1	300	100	0	0	1.25								60				30	36.7284	20.216	0	0	0	0	0					30	0	0	0	0	0	0	0
21	5	TRUE	50	0.1	10	5	70	15	SWN	0.1	300	100	0	0	1.25								50				40	48.4568	23.9198	0	0	0	0	0					40	0	0	0	0	0	0	0
22	5	TRUE	50	0.1	10	5	10	20	SWN	0.1	300	100	0	0	1.25								40				50	87.6543	36.5741	0	0	0	0	0					50	0	0	0	0	0	0	0
23	5	TRUE	50	0.1	10	5	20	20	SWN	0.1	300	100	0	0	1.25								30				60	95.216	46.7593	0	0	0	0	0					60	0	0	0	0	0	0	0
24	5	TRUE	50	0.1	10	5	30	20	SWN	0.1	300	100	0	0	1.25								20				70	95.0617	47.3765	0	0	0	0	0					70	0	0	0	0	0	0	0
25	5	TRUE	50	0.1	10	5	40	20	SWN	0.1	300	100	0	0	1.25								10
26	5	TRUE	50	0.1	10	5	50	20	SWN	0.1	300	100	0	0	1.25								0			圖37：SWN採用門檻平均值與初始態度平均值比較結果												圖30：SWN初始態度平均值與採用門檻平均值比較結果
27	5	TRUE	50	0.1	10	5	60	20	SWN	0.1	300	100	0	0	1.25
28	5	TRUE	50	0.1	10	5	70	20	SWN	0.1	300	100	0	0	1.25
29	5	TRUE	50	0.1	10	5	10	25	SWN	0.1	300	100	0	0	1.25
30	5	TRUE	50	0.1	10	5	20	25	SWN	0.1	300	100	0	0	1.25
31	5	TRUE	50	0.1	10	5	30	25	SWN	0.1	300	100	0	0	1.25
32	5	TRUE	50	0.1	10	5	40	25	SWN	0.1	300	100	0	0	1.25
33	5	TRUE	50	0.1	10	5	50	25	SWN	0.1	300	100	0	0	1.25
34	5	TRUE	50	0.1	10	5	60	25	SWN	0.1	300	100	0	0	1.25
35	5	TRUE	50	0.1	10	5	70	25	SWN	0.1	300	100	0	0	1.25
36	5	TRUE	50	0.1	10	5	10	30	SWN	0.1	300	100	0	0	1.25
37	5	TRUE	50	0.1	10	5	20	30	SWN	0.1	300	100	0	0	1.25
38	5	TRUE	50	0.1	10	5	30	30	SWN	0.1	300	100	0	0	1.25
39	5	TRUE	50	0.1	10	5	40	30	SWN	0.1	300	100	0	0	1.25
40	5	TRUE	50	0.1	10	5	50	30	SWN	0.1	300	100	0	0	1.25
41	5	TRUE	50	0.1	10	5	60	30	SWN	0.1	300	100	0	0	1.25											百分比(%)		採用門檻平均值										百分比(%)		初始態度平均值
42	5	TRUE	50	0.1	10	5	70	30	SWN	0.1	300	100	0	0	1.25													10	20	30	40	50	60	70						10	20	30	40	50	60	70
43	5	TRUE	50	0.1	10	10	10	5	SWN	0.1	300	100	0	0	1.25											採 用 門 檻 標 準 差	5	60.3175	52.9101	0	0	0	0	0				採 用 門 檻 標 準 差	5	5.29101	7.40741	9.52381	13.7566	22.7513	27.5132	26.9841
44	5	TRUE	50	0.1	10	10	20	5	SWN	0.1	300	100	0	0	1.25												10	58.9947	53.9683	0	0	0	0	0					10	5.02646	7.40741	9.78836	13.2275	23.2804	26.9841	27.2487
45	5	TRUE	50	0.1	10	10	30	5	SWN	0.1	300	100	0	0	1.25												15	58.7302	54.7619	0	0	0	0	0					15	4.7619	7.40741	10.0529	12.963	24.0741	27.2487	26.9841
46	5	TRUE	50	0.1	10	10	40	5	SWN	0.1	300	100	0	0	1.25												20	58.2011	52.9101	0	0	0	0	0					20	5.02646	7.40741	9.78836	13.2275	22.7513	26.1905	26.7196
47	5	TRUE	50	0.1	10	10	50	5	SWN	0.1	300	100	0	0	1.25												25	56.3492	46.8254	0	0	0	0	0					25	5.02646	7.14286	8.99471	11.9048	19.8413	25.1323	25.1323
48	5	TRUE	50	0.1	10	10	60	5	SWN	0.1	300	100	0	0	1.25												30	50.5291	34.3915	0	0	0	0	0					30	3.7037	6.34921	8.20106	10.0529	14.5503	22.2222	19.8413
49	5	TRUE	50	0.1	10	10	70	5	SWN	0.1	300	100	0	0	1.25
50	5	TRUE	50	0.1	10	10	10	10	SWN	0.1	300	100	0	0	1.25											圖38：SWN採用門檻平均值與採用門檻標準差比較結果												圖31：SWN初始態度平均值與採用門檻標準差比較結果
51	5	TRUE	50	0.1	10	10	20	10	SWN	0.1	300	100	0	0	1.25
52	5	TRUE	50	0.1	10	10	30	10	SWN	0.1	300	100	0	0	1.25
53	5	TRUE	50	0.1	10	10	40	10	SWN	0.1	300	100	0	0	1.25
54	5	TRUE	50	0.1	10	10	50	10	SWN	0.1	300	100	0	0	1.25
55	5	TRUE	50	0.1	10	10	60	10	SWN	0.1	300	100	0	0	1.25
56	5	TRUE	50	0.1	10	10	70	10	SWN	0.1	300	100	0	0	1.25
57	5	TRUE	50	0.1	10	10	10	15	SWN	0.1	300	100	0	0	1.25
58	5	TRUE	50	0.1	10	10	20	15	SWN	0.1	300	100	0	0	1.25
59	5	TRUE	50	0.1	10	10	30	15	SWN	0.1	300	100	0	0	1.25
60	5	TRUE	50	0.1	10	10	40	15	SWN	0.1	300	100	0	0	1.25
61	5	TRUE	50	0.1	10	10	50	15	SWN	0.1	300	100	0	0	1.25
62	5	TRUE	50	0.1	10	10	60	15	SWN	0.1	300	100	0	0	1.25
63	5	TRUE	50	0.1	10	10	70	15	SWN	0.1	300	100	0	0	1.25
64	5	TRUE	50	0.1	10	10	10	20	SWN	0.1	300	100	0	0	1.25
65	5	TRUE	50	0.1	10	10	20	20	SWN	0.1	300	100	0	0	1.25
66	5	TRUE	50	0.1	10	10	30	20	SWN	0.1	300	100	0	0	1.25
67	5	TRUE	50	0.1	10	10	40	20	SWN	0.1	300	100	0	0	1.25											百分比(%)		採用門檻平均值										百分比(%)		初始態度平均值
68	5	TRUE	50	0.1	10	10	50	20	SWN	0.1	300	100	0	0	1.25													10	20	30	40	50	60	70						10	20	30	40	50	60	70
69	5	TRUE	50	0.1	10	10	60	20	SWN	0.1	300	100	0	0	1.25											初 始 態 度 標 準 差	5	56.3492	49.4709	0	0	0	0	0				初 始 態 度 標 準 差	5	2.91005	5.82011	9.25926	12.1693	20.3704	27.7778	27.5132
70	5	TRUE	50	0.1	10	10	70	20	SWN	0.1	300	100	0	0	1.25												10	58.2011	52.6455	0	0	0	0	0					10	3.1746	6.34921	8.99471	12.1693	24.6032	27.7778	27.7778
71	5	TRUE	50	0.1	10	10	10	25	SWN	0.1	300	100	0	0	1.25												15	57.672	49.2063	0	0	0	0	0					15	3.43915	5.82011	8.99471	11.9048	23.545	26.7196	26.455
72	5	TRUE	50	0.1	10	10	20	25	SWN	0.1	300	100	0	0	1.25												20	56.8783	49.2063	0	0	0	0	0					20	5.82011	6.34921	9.25926	12.963	21.4286	25.6614	24.6032
73	5	TRUE	50	0.1	10	10	30	25	SWN	0.1	300	100	0	0	1.25												25	58.4656	49.7354	0	0	0	0	0					25	5.55556	9.52381	10.0529	12.963	21.164	24.6032	24.3386
74	5	TRUE	50	0.1	10	10	40	25	SWN	0.1	300	100	0	0	1.25												30	55.5556	45.5026	0	0	0	0	0					30	7.93651	9.25926	9.78836	12.963	16.1376	22.7513	22.2222
75	5	TRUE	50	0.1	10	10	50	25	SWN	0.1	300	100	0	0	1.25
76	5	TRUE	50	0.1	10	10	60	25	SWN	0.1	300	100	0	0	1.25											圖39：SWN採用門檻平均值與初始態度標準差比較結果												圖32：SWN初始態度平均值與初始態度標準差比較結果
77	5	TRUE	50	0.1	10	10	70	25	SWN	0.1	300	100	0	0	1.25
78	5	TRUE	50	0.1	10	10	10	30	SWN	0.1	300	100	0	0	1.25
79	5	TRUE	50	0.1	10	10	20	30	SWN	0.1	300	100	0	0	1.25
80	5	TRUE	50	0.1	10	10	30	30	SWN	0.1	300	100	0	0	1.25
81	5	TRUE	50	0.1	10	10	40	30	SWN	0.1	300	100	0	0	1.25
82	5	TRUE	50	0.1	10	10	50	30	SWN	0.1	300	100	0	0	1.25
83	5	TRUE	50	0.1	10	10	60	30	SWN	0.1	300	100	0	0	1.25
84	5	TRUE	50	0.1	10	10	70	30	SWN	0.1	300	100	0	0	1.25
85	5	TRUE	50	0.1	10	15	10	5	SWN	0.1	300	100	0	0	1.2575
86	5	TRUE	50	0.1	10	15	20	5	SWN	0.1	300	100	0	0	1.2525
87	5	TRUE	50	0.1	10	15	30	5	SWN	0.1	300	100	0	0	1.2525
88	5	TRUE	50	0.1	10	15	40	5	SWN	0.1	300	100	0	0	1.25
89	5	TRUE	50	0.1	10	15	50	5	SWN	0.1	300	100	0	0	1.25
90	5	TRUE	50	0.1	10	15	60	5	SWN	0.1	300	100	0	0	1.25
91	5	TRUE	50	0.1	10	15	70	5	SWN	0.1	300	100	0	0	1.25
92	5	TRUE	50	0.1	10	15	10	10	SWN	0.1	300	100	0	0	1.255
93	5	TRUE	50	0.1	10	15	20	10	SWN	0.1	300	100	0	0	1.26
94	5	TRUE	50	0.1	10	15	30	10	SWN	0.1	300	100	0	0	1.25
95	5	TRUE	50	0.1	10	15	40	10	SWN	0.1	300	100	0	0	1.25
96	5	TRUE	50	0.1	10	15	50	10	SWN	0.1	300	100	0	0	1.25
97	5	TRUE	50	0.1	10	15	60	10	SWN	0.1	300	100	0	0	1.25
98	5	TRUE	50	0.1	10	15	70	10	SWN	0.1	300	100	0	0	1.25
99	5	TRUE	50	0.1	10	15	10	15	SWN	0.1	300	100	0	0	1.255
100	5	TRUE	50	0.1	10	15	20	15	SWN	0.1	300	100	0	0	1.2575
101	5	TRUE	50	0.1	10	15	30	15	SWN	0.1	300	100	0	0	1.25
102	5	TRUE	50	0.1	10	15	40	15	SWN	0.1	300	100	0	0	1.25
103	5	TRUE	50	0.1	10	15	50	15	SWN	0.1	300	100	0	0	1.2525
104	5	TRUE	50	0.1	10	15	60	15	SWN	0.1	300	100	0	0	1.25
105	5	TRUE	50	0.1	10	15	70	15	SWN	0.1	300	100	0	0	1.25
106	5	TRUE	50	0.1	10	15	10	20	SWN	0.1	300	100	0	0	1.2575
107	5	TRUE	50	0.1	10	15	20	20	SWN	0.1	300	100	0	0	1.255
108	5	TRUE	50	0.1	10	15	30	20	SWN	0.1	300	100	0	0	1.25
109	5	TRUE	50	0.1	10	15	40	20	SWN	0.1	300	100	0	0	1.2525
110	5	TRUE	50	0.1	10	15	50	20	SWN	0.1	300	100	0	0	1.25
111	5	TRUE	50	0.1	10	15	60	20	SWN	0.1	300	100	0	0	1.2525
112	5	TRUE	50	0.1	10	15	70	20	SWN	0.1	300	100	0	0	1.25
113	5	TRUE	50	0.1	10	15	10	25	SWN	0.1	300	100	0	0	1.2525
114	5	TRUE	50	0.1	10	15	20	25	SWN	0.1	300	100	0	0	1.2525
115	5	TRUE	50	0.1	10	15	30	25	SWN	0.1	300	100	0	0	1.25
116	5	TRUE	50	0.1	10	15	40	25	SWN	0.1	300	100	0	0	1.25
117	5	TRUE	50	0.1	10	15	50	25	SWN	0.1	300	100	0	0	1.25
118	5	TRUE	50	0.1	10	15	60	25	SWN	0.1	300	100	0	0	1.2525
119	5	TRUE	50	0.1	10	15	70	25	SWN	0.1	300	100	0	0	1.2525
120	5	TRUE	50	0.1	10	15	10	30	SWN	0.1	300	100	0	0	1.26
121	5	TRUE	50	0.1	10	15	20	30	SWN	0.1	300	100	0	0	1.2525
122	5	TRUE	50	0.1	10	15	30	30	SWN	0.1	300	100	0	0	1.25
123	5	TRUE	50	0.1	10	15	40	30	SWN	0.1	300	100	0	0	1.2525
124	5	TRUE	50	0.1	10	15	50	30	SWN	0.1	300	100	0	0	1.2525
125	5	TRUE	50	0.1	10	15	60	30	SWN	0.1	300	100	0	0	1.2525
126	5	TRUE	50	0.1	10	15	70	30	SWN	0.1	300	100	0	0	1.2525
127	5	TRUE	50	0.1	10	20	10	5	SWN	0.1	300	100	3	3	3.885
128	5	TRUE	50	0.1	10	20	20	5	SWN	0.1	300	100	0	0	1.2825
129	5	TRUE	50	0.1	10	20	30	5	SWN	0.1	300	100	0	0	1.26
130	5	TRUE	50	0.1	10	20	40	5	SWN	0.1	300	100	0	0	1.2575
131	5	TRUE	50	0.1	10	20	50	5	SWN	0.1	300	100	0	0	1.25
132	5	TRUE	50	0.1	10	20	60	5	SWN	0.1	300	100	0	0	1.25
133	5	TRUE	50	0.1	10	20	70	5	SWN	0.1	300	100	0	0	1.2525
134	5	TRUE	50	0.1	10	20	10	10	SWN	0.1	300	100	1	1	1.9975
135	5	TRUE	50	0.1	10	20	20	10	SWN	0.1	300	100	0	0	1.29
136	5	TRUE	50	0.1	10	20	30	10	SWN	0.1	300	100	0	0	1.2575
137	5	TRUE	50	0.1	10	20	40	10	SWN	0.1	300	100	0	0	1.265
138	5	TRUE	50	0.1	10	20	50	10	SWN	0.1	300	100	0	0	1.25
139	5	TRUE	50	0.1	10	20	60	10	SWN	0.1	300	100	0	0	1.2525
140	5	TRUE	50	0.1	10	20	70	10	SWN	0.1	300	100	0	0	1.25
141	5	TRUE	50	0.1	10	20	10	15	SWN	0.1	300	100	2	2	3.17
142	5	TRUE	50	0.1	10	20	20	15	SWN	0.1	300	100	0	0	1.28
143	5	TRUE	50	0.1	10	20	30	15	SWN	0.1	300	100	0	0	1.26
144	5	TRUE	50	0.1	10	20	40	15	SWN	0.1	300	100	0	0	1.2525
145	5	TRUE	50	0.1	10	20	50	15	SWN	0.1	300	100	0	0	1.2525
146	5	TRUE	50	0.1	10	20	60	15	SWN	0.1	300	100	0	0	1.25
147	5	TRUE	50	0.1	10	20	70	15	SWN	0.1	300	100	0	0	1.25
148	5	TRUE	50	0.1	10	20	10	20	SWN	0.1	300	100	1	1	2.29
149	5	TRUE	50	0.1	10	20	20	20	SWN	0.1	300	100	0	0	1.265
150	5	TRUE	50	0.1	10	20	30	20	SWN	0.1	300	100	0	0	1.3025
151	5	TRUE	50	0.1	10	20	40	20	SWN	0.1	300	100	0	0	1.265
152	5	TRUE	50	0.1	10	20	50	20	SWN	0.1	300	100	0	0	1.265
153	5	TRUE	50	0.1	10	20	60	20	SWN	0.1	300	100	0	0	1.2575
154	5	TRUE	50	0.1	10	20	70	20	SWN	0.1	300	100	0	0	1.26
155	5	TRUE	50	0.1	10	20	10	25	SWN	0.1	300	100	0	0	1.3
156	5	TRUE	50	0.1	10	20	20	25	SWN	0.1	300	100	0	0	1.2975
157	5	TRUE	50	0.1	10	20	30	25	SWN	0.1	300	100	0	0	1.2775
158	5	TRUE	50	0.1	10	20	40	25	SWN	0.1	300	100	0	0	1.2625
159	5	TRUE	50	0.1	10	20	50	25	SWN	0.1	300	100	0	0	1.255
160	5	TRUE	50	0.1	10	20	60	25	SWN	0.1	300	100	0	0	1.265
161	5	TRUE	50	0.1	10	20	70	25	SWN	0.1	300	100	0	0	1.265
162	5	TRUE	50	0.1	10	20	10	30	SWN	0.1	300	100	0	0	1.315
163	5	TRUE	50	0.1	10	20	20	30	SWN	0.1	300	100	0	0	1.275
164	5	TRUE	50	0.1	10	20	30	30	SWN	0.1	300	100	0	0	1.2625
165	5	TRUE	50	0.1	10	20	40	30	SWN	0.1	300	100	0	0	1.2725
166	5	TRUE	50	0.1	10	20	50	30	SWN	0.1	300	100	0	0	1.2675
167	5	TRUE	50	0.1	10	20	60	30	SWN	0.1	300	100	0	0	1.265
168	5	TRUE	50	0.1	10	20	70	30	SWN	0.1	300	100	0	0	1.2625
169	5	TRUE	50	0.1	10	25	10	5	SWN	0.1	300	100	11	11	12.155
170	5	TRUE	50	0.1	10	25	20	5	SWN	0.1	300	100	1	1	2.3475
171	5	TRUE	50	0.1	10	25	30	5	SWN	0.1	300	100	0	0	1.29
172	5	TRUE	50	0.1	10	25	40	5	SWN	0.1	300	100	0	0	1.2625
173	5	TRUE	50	0.1	10	25	50	5	SWN	0.1	300	100	0	0	1.2575
174	5	TRUE	50	0.1	10	25	60	5	SWN	0.1	300	100	0	0	1.2525
175	5	TRUE	50	0.1	10	25	70	5	SWN	0.1	300	100	0	0	1.25
176	5	TRUE	50	0.1	10	25	10	10	SWN	0.1	300	100	16	16	16.7875
177	5	TRUE	50	0.1	10	25	20	10	SWN	0.1	300	100	5	5	6.1975
178	5	TRUE	50	0.1	10	25	30	10	SWN	0.1	300	100	1	1	1.8225
179	5	TRUE	50	0.1	10	25	40	10	SWN	0.1	300	100	0	0	1.265
180	5	TRUE	50	0.1	10	25	50	10	SWN	0.1	300	100	0	0	1.2525
181	5	TRUE	50	0.1	10	25	60	10	SWN	0.1	300	100	0	0	1.25
182	5	TRUE	50	0.1	10	25	70	10	SWN	0.1	300	100	0	0	1.25
183	5	TRUE	50	0.1	10	25	10	15	SWN	0.1	300	100	10	10	11.0275
184	5	TRUE	50	0.1	10	25	20	15	SWN	0.1	300	100	3	3	4.2075
185	5	TRUE	50	0.1	10	25	30	15	SWN	0.1	300	100	0	0	1.4675
186	5	TRUE	50	0.1	10	25	40	15	SWN	0.1	300	100	0	0	1.285
187	5	TRUE	50	0.1	10	25	50	15	SWN	0.1	300	100	0	0	1.26
188	5	TRUE	50	0.1	10	25	60	15	SWN	0.1	300	100	0	0	1.2575
189	5	TRUE	50	0.1	10	25	70	15	SWN	0.1	300	100	0	0	1.265
190	5	TRUE	50	0.1	10	25	10	20	SWN	0.1	300	100	5	5	6.0275
191	5	TRUE	50	0.1	10	25	20	20	SWN	0.1	300	100	2	2	4.1325
192	5	TRUE	50	0.1	10	25	30	20	SWN	0.1	300	100	0	0	1.385
193	5	TRUE	50	0.1	10	25	40	20	SWN	0.1	300	100	0	0	1.2875
194	5	TRUE	50	0.1	10	25	50	20	SWN	0.1	300	100	0	0	1.275
195	5	TRUE	50	0.1	10	25	60	20	SWN	0.1	300	100	0	0	1.2625
196	5	TRUE	50	0.1	10	25	70	20	SWN	0.1	300	100	0	0	1.2875
197	5	TRUE	50	0.1	10	25	10	25	SWN	0.1	300	100	6	6	7.6575
198	5	TRUE	50	0.1	10	25	20	25	SWN	0.1	300	100	6	6	7.0275
199	5	TRUE	50	0.1	10	25	30	25	SWN	0.1	300	100	1	1	2.3225
200	5	TRUE	50	0.1	10	25	40	25	SWN	0.1	300	100	0	0	1.3
201	5	TRUE	50	0.1	10	25	50	25	SWN	0.1	300	100	0	0	1.285
202	5	TRUE	50	0.1	10	25	60	25	SWN	0.1	300	100	0	0	1.29
203	5	TRUE	50	0.1	10	25	70	25	SWN	0.1	300	100	0	0	1.2825
204	5	TRUE	50	0.1	10	25	10	30	SWN	0.1	300	100	1	1	2.3075
205	5	TRUE	50	0.1	10	25	20	30	SWN	0.1	300	100	2	2	3.64
206	5	TRUE	50	0.1	10	25	30	30	SWN	0.1	300	100	2	2	3.09
207	5	TRUE	50	0.1	10	25	40	30	SWN	0.1	300	100	0	0	1.48
208	5	TRUE	50	0.1	10	25	50	30	SWN	0.1	300	100	0	0	1.315
209	5	TRUE	50	0.1	10	25	60	30	SWN	0.1	300	100	0	0	1.285
210	5	TRUE	50	0.1	10	25	70	30	SWN	0.1	300	100	0	0	1.325
211	5	TRUE	50	0.1	10	30	10	5	SWN	0.1	300	100	44	44	44.8425
212	5	TRUE	50	0.1	10	30	20	5	SWN	0.1	300	100	7	7	8.3275
213	5	TRUE	50	0.1	10	30	30	5	SWN	0.1	300	100	0	0	1.735
214	5	TRUE	50	0.1	10	30	40	5	SWN	0.1	300	100	0	0	1.2725
215	5	TRUE	50	0.1	10	30	50	5	SWN	0.1	300	100	0	0	1.265
216	5	TRUE	50	0.1	10	30	60	5	SWN	0.1	300	100	0	0	1.25
217	5	TRUE	50	0.1	10	30	70	5	SWN	0.1	300	100	0	0	1.2525
218	5	TRUE	50	0.1	10	30	10	10	SWN	0.1	300	100	34	34	34.9975
219	5	TRUE	50	0.1	10	30	20	10	SWN	0.1	300	100	19	19	20.145
220	5	TRUE	50	0.1	10	30	30	10	SWN	0.1	300	100	5	5	6.34
221	5	TRUE	50	0.1	10	30	40	10	SWN	0.1	300	100	0	0	1.295
222	5	TRUE	50	0.1	10	30	50	10	SWN	0.1	300	100	0	0	1.2775
223	5	TRUE	50	0.1	10	30	60	10	SWN	0.1	300	100	0	0	1.255
224	5	TRUE	50	0.1	10	30	70	10	SWN	0.1	300	100	0	0	1.255
225	5	TRUE	50	0.1	10	30	10	15	SWN	0.1	300	100	33	33	34.0425
226	5	TRUE	50	0.1	10	30	20	15	SWN	0.1	300	100	20	20	21.3025
227	5	TRUE	50	0.1	10	30	30	15	SWN	0.1	300	100	6	6	6.65
228	5	TRUE	50	0.1	10	30	40	15	SWN	0.1	300	100	0	0	1.34
229	5	TRUE	50	0.1	10	30	50	15	SWN	0.1	300	100	0	0	1.2675
230	5	TRUE	50	0.1	10	30	60	15	SWN	0.1	300	100	0	0	1.2625
231	5	TRUE	50	0.1	10	30	70	15	SWN	0.1	300	100	0	0	1.2575
232	5	TRUE	50	0.1	10	30	10	20	SWN	0.1	300	100	24	24	25.125
233	5	TRUE	50	0.1	10	30	20	20	SWN	0.1	300	100	16	16	17.005
234	5	TRUE	50	0.1	10	30	30	20	SWN	0.1	300	100	7	7	7.5275
235	5	TRUE	50	0.1	10	30	40	20	SWN	0.1	300	100	2	0	1.4775
236	5	TRUE	50	0.1	10	30	50	20	SWN	0.1	300	100	0	0	1.3025
237	5	TRUE	50	0.1	10	30	60	20	SWN	0.1	300	100	0	0	1.2775
238	5	TRUE	50	0.1	10	30	70	20	SWN	0.1	300	100	0	0	1.2825
239	5	TRUE	50	0.1	10	30	10	25	SWN	0.1	300	100	17	17	18.53
240	5	TRUE	50	0.1	10	30	20	25	SWN	0.1	300	100	13	12	13.905
241	5	TRUE	50	0.1	10	30	30	25	SWN	0.1	300	100	4	3	5.3575
242	5	TRUE	50	0.1	10	30	40	25	SWN	0.1	300	100	1	0	1.5475
243	5	TRUE	50	0.1	10	30	50	25	SWN	0.1	300	100	1	0	1.3975
244	5	TRUE	50	0.1	10	30	60	25	SWN	0.1	300	100	0	0	1.3325
245	5	TRUE	50	0.1	10	30	70	25	SWN	0.1	300	100	1	0	1.4975
246	5	TRUE	50	0.1	10	30	10	30	SWN	0.1	300	100	26	26	27.0925
247	5	TRUE	50	0.1	10	30	20	30	SWN	0.1	300	100	10	10	11.9725
248	5	TRUE	50	0.1	10	30	30	30	SWN	0.1	300	100	5	3	5.4425
249	5	TRUE	50	0.1	10	30	40	30	SWN	0.1	300	100	6	0	2.6125
250	5	TRUE	50	0.1	10	30	50	30	SWN	0.1	300	100	0	0	1.585
251	5	TRUE	50	0.1	10	30	60	30	SWN	0.1	300	100	1	0	1.4375
252	5	TRUE	50	0.1	10	30	70	30	SWN	0.1	300	100	1	0	1.415
1	5	TRUE	50	0.1	20	5	10	5	SWN	0.1	300	100	0	0	1.25
2	5	TRUE	50	0.1	20	5	20	5	SWN	0.1	300	100	0	0	1.25
3	5	TRUE	50	0.1	20	5	30	5	SWN	0.1	300	100	0	0	1.25
4	5	TRUE	50	0.1	20	5	40	5	SWN	0.1	300	100	0	0	1.25
5	5	TRUE	50	0.1	20	5	50	5	SWN	0.1	300	100	0	0	1.25
6	5	TRUE	50	0.1	20	5	60	5	SWN	0.1	300	100	0	0	1.25
7	5	TRUE	50	0.1	20	5	70	5	SWN	0.1	300	100	0	0	1.25
8	5	TRUE	50	0.1	20	5	10	10	SWN	0.1	300	100	0	0	1.25
9	5	TRUE	50	0.1	20	5	20	10	SWN	0.1	300	100	0	0	1.25
10	5	TRUE	50	0.1	20	5	30	10	SWN	0.1	300	100	0	0	1.25
11	5	TRUE	50	0.1	20	5	40	10	SWN	0.1	300	100	0	0	1.25
12	5	TRUE	50	0.1	20	5	50	10	SWN	0.1	300	100	0	0	1.25
13	5	TRUE	50	0.1	20	5	60	10	SWN	0.1	300	100	0	0	1.25
14	5	TRUE	50	0.1	20	5	70	10	SWN	0.1	300	100	0	0	1.25
15	5	TRUE	50	0.1	20	5	10	15	SWN	0.1	300	100	0	0	1.25
16	5	TRUE	50	0.1	20	5	20	15	SWN	0.1	300	100	0	0	1.25
17	5	TRUE	50	0.1	20	5	30	15	SWN	0.1	300	100	0	0	1.25
18	5	TRUE	50	0.1	20	5	40	15	SWN	0.1	300	100	0	0	1.25
19	5	TRUE	50	0.1	20	5	50	15	SWN	0.1	300	100	0	0	1.25
20	5	TRUE	50	0.1	20	5	60	15	SWN	0.1	300	100	0	0	1.25
21	5	TRUE	50	0.1	20	5	70	15	SWN	0.1	300	100	0	0	1.25
22	5	TRUE	50	0.1	20	5	10	20	SWN	0.1	300	100	0	0	1.25
23	5	TRUE	50	0.1	20	5	20	20	SWN	0.1	300	100	0	0	1.25
24	5	TRUE	50	0.1	20	5	30	20	SWN	0.1	300	100	0	0	1.25
25	5	TRUE	50	0.1	20	5	40	20	SWN	0.1	300	100	0	0	1.25
26	5	TRUE	50	0.1	20	5	50	20	SWN	0.1	300	100	0	0	1.25
27	5	TRUE	50	0.1	20	5	60	20	SWN	0.1	300	100	0	0	1.25
28	5	TRUE	50	0.1	20	5	70	20	SWN	0.1	300	100	0	0	1.25
29	5	TRUE	50	0.1	20	5	10	25	SWN	0.1	300	100	0	0	1.25
30	5	TRUE	50	0.1	20	5	20	25	SWN	0.1	300	100	0	0	1.25
31	5	TRUE	50	0.1	20	5	30	25	SWN	0.1	300	100	0	0	1.25
32	5	TRUE	50	0.1	20	5	40	25	SWN	0.1	300	100	0	0	1.25
33	5	TRUE	50	0.1	20	5	50	25	SWN	0.1	300	100	0	0	1.25
34	5	TRUE	50	0.1	20	5	60	25	SWN	0.1	300	100	0	0	1.25
35	5	TRUE	50	0.1	20	5	70	25	SWN	0.1	300	100	0	0	1.25
36	5	TRUE	50	0.1	20	5	10	30	SWN	0.1	300	100	0	0	1.25
37	5	TRUE	50	0.1	20	5	20	30	SWN	0.1	300	100	0	0	1.25
38	5	TRUE	50	0.1	20	5	30	30	SWN	0.1	300	100	0	0	1.25
39	5	TRUE	50	0.1	20	5	40	30	SWN	0.1	300	100	0	0	1.25
40	5	TRUE	50	0.1	20	5	50	30	SWN	0.1	300	100	0	0	1.25
41	5	TRUE	50	0.1	20	5	60	30	SWN	0.1	300	100	0	0	1.25
42	5	TRUE	50	0.1	20	5	70	30	SWN	0.1	300	100	0	0	1.25
43	5	TRUE	50	0.1	20	10	10	5	SWN	0.1	300	100	0	0	1.25
44	5	TRUE	50	0.1	20	10	20	5	SWN	0.1	300	100	0	0	1.2525
45	5	TRUE	50	0.1	20	10	30	5	SWN	0.1	300	100	0	0	1.25
46	5	TRUE	50	0.1	20	10	40	5	SWN	0.1	300	100	0	0	1.25
47	5	TRUE	50	0.1	20	10	50	5	SWN	0.1	300	100	0	0	1.25
48	5	TRUE	50	0.1	20	10	60	5	SWN	0.1	300	100	0	0	1.25
49	5	TRUE	50	0.1	20	10	70	5	SWN	0.1	300	100	0	0	1.25
50	5	TRUE	50	0.1	20	10	10	10	SWN	0.1	300	100	0	0	1.255
51	5	TRUE	50	0.1	20	10	20	10	SWN	0.1	300	100	0	0	1.2525
52	5	TRUE	50	0.1	20	10	30	10	SWN	0.1	300	100	0	0	1.25
53	5	TRUE	50	0.1	20	10	40	10	SWN	0.1	300	100	0	0	1.2525
54	5	TRUE	50	0.1	20	10	50	10	SWN	0.1	300	100	0	0	1.25
55	5	TRUE	50	0.1	20	10	60	10	SWN	0.1	300	100	0	0	1.25
56	5	TRUE	50	0.1	20	10	70	10	SWN	0.1	300	100	0	0	1.25
57	5	TRUE	50	0.1	20	10	10	15	SWN	0.1	300	100	0	0	1.2575
58	5	TRUE	50	0.1	20	10	20	15	SWN	0.1	300	100	0	0	1.25
59	5	TRUE	50	0.1	20	10	30	15	SWN	0.1	300	100	0	0	1.25
60	5	TRUE	50	0.1	20	10	40	15	SWN	0.1	300	100	0	0	1.25
61	5	TRUE	50	0.1	20	10	50	15	SWN	0.1	300	100	0	0	1.25
62	5	TRUE	50	0.1	20	10	60	15	SWN	0.1	300	100	0	0	1.25
63	5	TRUE	50	0.1	20	10	70	15	SWN	0.1	300	100	0	0	1.25
64	5	TRUE	50	0.1	20	10	10	20	SWN	0.1	300	100	0	0	1.255
65	5	TRUE	50	0.1	20	10	20	20	SWN	0.1	300	100	0	0	1.2525
66	5	TRUE	50	0.1	20	10	30	20	SWN	0.1	300	100	0	0	1.2575
67	5	TRUE	50	0.1	20	10	40	20	SWN	0.1	300	100	0	0	1.2525
68	5	TRUE	50	0.1	20	10	50	20	SWN	0.1	300	100	0	0	1.25
69	5	TRUE	50	0.1	20	10	60	20	SWN	0.1	300	100	0	0	1.25
70	5	TRUE	50	0.1	20	10	70	20	SWN	0.1	300	100	0	0	1.25
71	5	TRUE	50	0.1	20	10	10	25	SWN	0.1	300	100	0	0	1.255
72	5	TRUE	50	0.1	20	10	20	25	SWN	0.1	300	100	0	0	1.255
73	5	TRUE	50	0.1	20	10	30	25	SWN	0.1	300	100	0	0	1.2525
74	5	TRUE	50	0.1	20	10	40	25	SWN	0.1	300	100	0	0	1.25
75	5	TRUE	50	0.1	20	10	50	25	SWN	0.1	300	100	0	0	1.2525
76	5	TRUE	50	0.1	20	10	60	25	SWN	0.1	300	100	0	0	1.25
77	5	TRUE	50	0.1	20	10	70	25	SWN	0.1	300	100	0	0	1.25
78	5	TRUE	50	0.1	20	10	10	30	SWN	0.1	300	100	0	0	1.25
79	5	TRUE	50	0.1	20	10	20	30	SWN	0.1	300	100	0	0	1.25
80	5	TRUE	50	0.1	20	10	30	30	SWN	0.1	300	100	0	0	1.2525
81	5	TRUE	50	0.1	20	10	40	30	SWN	0.1	300	100	0	0	1.25
82	5	TRUE	50	0.1	20	10	50	30	SWN	0.1	300	100	0	0	1.25
83	5	TRUE	50	0.1	20	10	60	30	SWN	0.1	300	100	0	0	1.25
84	5	TRUE	50	0.1	20	10	70	30	SWN	0.1	300	100	0	0	1.25
85	5	TRUE	50	0.1	20	15	10	5	SWN	0.1	300	100	4	4	5.2525
86	5	TRUE	50	0.1	20	15	20	5	SWN	0.1	300	100	0	0	1.275
87	5	TRUE	50	0.1	20	15	30	5	SWN	0.1	300	100	0	0	1.2575
88	5	TRUE	50	0.1	20	15	40	5	SWN	0.1	300	100	0	0	1.255
89	5	TRUE	50	0.1	20	15	50	5	SWN	0.1	300	100	0	0	1.2525
90	5	TRUE	50	0.1	20	15	60	5	SWN	0.1	300	100	0	0	1.25
91	5	TRUE	50	0.1	20	15	70	5	SWN	0.1	300	100	0	0	1.25
92	5	TRUE	50	0.1	20	15	10	10	SWN	0.1	300	100	7	7	8.14
93	5	TRUE	50	0.1	20	15	20	10	SWN	0.1	300	100	0	0	1.285
94	5	TRUE	50	0.1	20	15	30	10	SWN	0.1	300	100	0	0	1.27
95	5	TRUE	50	0.1	20	15	40	10	SWN	0.1	300	100	0	0	1.2525
96	5	TRUE	50	0.1	20	15	50	10	SWN	0.1	300	100	0	0	1.2525
97	5	TRUE	50	0.1	20	15	60	10	SWN	0.1	300	100	0	0	1.25
98	5	TRUE	50	0.1	20	15	70	10	SWN	0.1	300	100	0	0	1.25
99	5	TRUE	50	0.1	20	15	10	15	SWN	0.1	300	100	0	0	1.2975
100	5	TRUE	50	0.1	20	15	20	15	SWN	0.1	300	100	0	0	1.27
101	5	TRUE	50	0.1	20	15	30	15	SWN	0.1	300	100	0	0	1.2775
102	5	TRUE	50	0.1	20	15	40	15	SWN	0.1	300	100	0	0	1.2625
103	5	TRUE	50	0.1	20	15	50	15	SWN	0.1	300	100	0	0	1.255
104	5	TRUE	50	0.1	20	15	60	15	SWN	0.1	300	100	0	0	1.2525
105	5	TRUE	50	0.1	20	15	70	15	SWN	0.1	300	100	0	0	1.255
106	5	TRUE	50	0.1	20	15	10	20	SWN	0.1	300	100	2	2	2.8475
107	5	TRUE	50	0.1	20	15	20	20	SWN	0.1	300	100	0	0	1.28
108	5	TRUE	50	0.1	20	15	30	20	SWN	0.1	300	100	0	0	1.445
109	5	TRUE	50	0.1	20	15	40	20	SWN	0.1	300	100	0	0	1.265
110	5	TRUE	50	0.1	20	15	50	20	SWN	0.1	300	100	0	0	1.2575
111	5	TRUE	50	0.1	20	15	60	20	SWN	0.1	300	100	0	0	1.2525
112	5	TRUE	50	0.1	20	15	70	20	SWN	0.1	300	100	0	0	1.2525
113	5	TRUE	50	0.1	20	15	10	25	SWN	0.1	300	100	3	3	4.0375
114	5	TRUE	50	0.1	20	15	20	25	SWN	0.1	300	100	0	0	1.2775
115	5	TRUE	50	0.1	20	15	30	25	SWN	0.1	300	100	0	0	1.2725
116	5	TRUE	50	0.1	20	15	40	25	SWN	0.1	300	100	0	0	1.2675
117	5	TRUE	50	0.1	20	15	50	25	SWN	0.1	300	100	0	0	1.27
118	5	TRUE	50	0.1	20	15	60	25	SWN	0.1	300	100	0	0	1.25
119	5	TRUE	50	0.1	20	15	70	25	SWN	0.1	300	100	0	0	1.2575
120	5	TRUE	50	0.1	20	15	10	30	SWN	0.1	300	100	2	2	2.6875
121	5	TRUE	50	0.1	20	15	20	30	SWN	0.1	300	100	1	1	2.26
122	5	TRUE	50	0.1	20	15	30	30	SWN	0.1	300	100	0	0	1.2675
123	5	TRUE	50	0.1	20	15	40	30	SWN	0.1	300	100	0	0	1.2575
124	5	TRUE	50	0.1	20	15	50	30	SWN	0.1	300	100	0	0	1.2775
125	5	TRUE	50	0.1	20	15	60	30	SWN	0.1	300	100	0	0	1.2575
126	5	TRUE	50	0.1	20	15	70	30	SWN	0.1	300	100	0	0	1.26
127	5	TRUE	50	0.1	20	20	10	5	SWN	0.1	300	100	12	12	13.15
128	5	TRUE	50	0.1	20	20	20	5	SWN	0.1	300	100	4	4	5.225
129	5	TRUE	50	0.1	20	20	30	5	SWN	0.1	300	100	0	0	1.28
130	5	TRUE	50	0.1	20	20	40	5	SWN	0.1	300	100	0	0	1.2725
131	5	TRUE	50	0.1	20	20	50	5	SWN	0.1	300	100	0	0	1.26
132	5	TRUE	50	0.1	20	20	60	5	SWN	0.1	300	100	0	0	1.25
133	5	TRUE	50	0.1	20	20	70	5	SWN	0.1	300	100	0	0	1.25
134	5	TRUE	50	0.1	20	20	10	10	SWN	0.1	300	100	15	15	16.185
135	5	TRUE	50	0.1	20	20	20	10	SWN	0.1	300	100	4	4	5.2925
136	5	TRUE	50	0.1	20	20	30	10	SWN	0.1	300	100	2	2	3.255
137	5	TRUE	50	0.1	20	20	40	10	SWN	0.1	300	100	0	0	1.2675
138	5	TRUE	50	0.1	20	20	50	10	SWN	0.1	300	100	0	0	1.255
139	5	TRUE	50	0.1	20	20	60	10	SWN	0.1	300	100	0	0	1.2525
140	5	TRUE	50	0.1	20	20	70	10	SWN	0.1	300	100	0	0	1.25
141	5	TRUE	50	0.1	20	20	10	15	SWN	0.1	300	100	11	11	12.22
142	5	TRUE	50	0.1	20	20	20	15	SWN	0.1	300	100	10	10	10.9
143	5	TRUE	50	0.1	20	20	30	15	SWN	0.1	300	100	0	0	1.8875
144	5	TRUE	50	0.1	20	20	40	15	SWN	0.1	300	100	0	0	1.2975
145	5	TRUE	50	0.1	20	20	50	15	SWN	0.1	300	100	0	0	1.26
146	5	TRUE	50	0.1	20	20	60	15	SWN	0.1	300	100	0	0	1.255
147	5	TRUE	50	0.1	20	20	70	15	SWN	0.1	300	100	0	0	1.2625
148	5	TRUE	50	0.1	20	20	10	20	SWN	0.1	300	100	10	10	11.13
149	5	TRUE	50	0.1	20	20	20	20	SWN	0.1	300	100	8	8	9.3275
150	5	TRUE	50	0.1	20	20	30	20	SWN	0.1	300	100	2	2	2.665
151	5	TRUE	50	0.1	20	20	40	20	SWN	0.1	300	100	0	0	1.32
152	5	TRUE	50	0.1	20	20	50	20	SWN	0.1	300	100	0	0	1.2675
153	5	TRUE	50	0.1	20	20	60	20	SWN	0.1	300	100	0	0	1.2625
154	5	TRUE	50	0.1	20	20	70	20	SWN	0.1	300	100	0	0	1.275
155	5	TRUE	50	0.1	20	20	10	25	SWN	0.1	300	100	11	11	12.255
156	5	TRUE	50	0.1	20	20	20	25	SWN	0.1	300	100	5	5	6.3575
157	5	TRUE	50	0.1	20	20	30	25	SWN	0.1	300	100	1	1	2.2875
158	5	TRUE	50	0.1	20	20	40	25	SWN	0.1	300	100	0	0	1.385
159	5	TRUE	50	0.1	20	20	50	25	SWN	0.1	300	100	0	0	1.2875
160	5	TRUE	50	0.1	20	20	60	25	SWN	0.1	300	100	0	0	1.31
161	5	TRUE	50	0.1	20	20	70	25	SWN	0.1	300	100	0	0	1.3075
162	5	TRUE	50	0.1	20	20	10	30	SWN	0.1	300	100	5	5	6.2275
163	5	TRUE	50	0.1	20	20	20	30	SWN	0.1	300	100	13	13	13.6325
164	5	TRUE	50	0.1	20	20	30	30	SWN	0.1	300	100	2	2	3.2925
165	5	TRUE	50	0.1	20	20	40	30	SWN	0.1	300	100	1	0	1.8525
166	5	TRUE	50	0.1	20	20	50	30	SWN	0.1	300	100	0	0	1.29
167	5	TRUE	50	0.1	20	20	60	30	SWN	0.1	300	100	0	0	1.305
168	5	TRUE	50	0.1	20	20	70	30	SWN	0.1	300	100	0	0	1.26
169	5	TRUE	50	0.1	20	25	10	5	SWN	0.1	300	100	44	44	44.85
170	5	TRUE	50	0.1	20	25	20	5	SWN	0.1	300	100	10	10	11.2725
171	5	TRUE	50	0.1	20	25	30	5	SWN	0.1	300	100	0	0	1.3225
172	5	TRUE	50	0.1	20	25	40	5	SWN	0.1	300	100	0	0	1.2775
173	5	TRUE	50	0.1	20	25	50	5	SWN	0.1	300	100	0	0	1.2575
174	5	TRUE	50	0.1	20	25	60	5	SWN	0.1	300	100	0	0	1.255
175	5	TRUE	50	0.1	20	25	70	5	SWN	0.1	300	100	0	0	1.25
176	5	TRUE	50	0.1	20	25	10	10	SWN	0.1	300	100	47	47	47.77
177	5	TRUE	50	0.1	20	25	20	10	SWN	0.1	300	100	14	14	15.2125
178	5	TRUE	50	0.1	20	25	30	10	SWN	0.1	300	100	3	3	4.3925
179	5	TRUE	50	0.1	20	25	40	10	SWN	0.1	300	100	0	0	1.295
180	5	TRUE	50	0.1	20	25	50	10	SWN	0.1	300	100	0	0	1.2575
181	5	TRUE	50	0.1	20	25	60	10	SWN	0.1	300	100	0	0	1.2525
182	5	TRUE	50	0.1	20	25	70	10	SWN	0.1	300	100	0	0	1.25
183	5	TRUE	50	0.1	20	25	10	15	SWN	0.1	300	100	32	32	32.64
184	5	TRUE	50	0.1	20	25	20	15	SWN	0.1	300	100	21	21	21.34
185	5	TRUE	50	0.1	20	25	30	15	SWN	0.1	300	100	6	6	6.785
186	5	TRUE	50	0.1	20	25	40	15	SWN	0.1	300	100	0	0	1.3475
187	5	TRUE	50	0.1	20	25	50	15	SWN	0.1	300	100	0	0	1.2825
188	5	TRUE	50	0.1	20	25	60	15	SWN	0.1	300	100	0	0	1.2525
189	5	TRUE	50	0.1	20	25	70	15	SWN	0.1	300	100	0	0	1.265
190	5	TRUE	50	0.1	20	25	10	20	SWN	0.1	300	100	35	35	36.035
191	5	TRUE	50	0.1	20	25	20	20	SWN	0.1	300	100	28	28	29.635
192	5	TRUE	50	0.1	20	25	30	20	SWN	0.1	300	100	6	6	7.16
193	5	TRUE	50	0.1	20	25	40	20	SWN	0.1	300	100	1	0	1.5625
194	5	TRUE	50	0.1	20	25	50	20	SWN	0.1	300	100	0	0	1.325
195	5	TRUE	50	0.1	20	25	60	20	SWN	0.1	300	100	0	0	1.305
196	5	TRUE	50	0.1	20	25	70	20	SWN	0.1	300	100	0	0	1.305
197	5	TRUE	50	0.1	20	25	10	25	SWN	0.1	300	100	29	29	29.5825
198	5	TRUE	50	0.1	20	25	20	25	SWN	0.1	300	100	16	16	15.885
199	5	TRUE	50	0.1	20	25	30	25	SWN	0.1	300	100	11	11	11.9675
200	5	TRUE	50	0.1	20	25	40	25	SWN	0.1	300	100	1	0	1.485
201	5	TRUE	50	0.1	20	25	50	25	SWN	0.1	300	100	0	0	1.3525
202	5	TRUE	50	0.1	20	25	60	25	SWN	0.1	300	100	0	0	1.35
203	5	TRUE	50	0.1	20	25	70	25	SWN	0.1	300	100	0	0	1.385
204	5	TRUE	50	0.1	20	25	10	30	SWN	0.1	300	100	19	19	20.645
205	5	TRUE	50	0.1	20	25	20	30	SWN	0.1	300	100	13	13	14.455
206	5	TRUE	50	0.1	20	25	30	30	SWN	0.1	300	100	6	5	6.7
207	5	TRUE	50	0.1	20	25	40	30	SWN	0.1	300	100	4	1	2.59
208	5	TRUE	50	0.1	20	25	50	30	SWN	0.1	300	100	0	0	1.4375
209	5	TRUE	50	0.1	20	25	60	30	SWN	0.1	300	100	0	0	1.3275
210	5	TRUE	50	0.1	20	25	70	30	SWN	0.1	300	100	3	0	1.515
211	5	TRUE	50	0.1	20	30	10	5	SWN	0.1	300	100	78	78	78.3475
212	5	TRUE	50	0.1	20	30	20	5	SWN	0.1	300	100	35	35	35.9325
213	5	TRUE	50	0.1	20	30	30	5	SWN	0.1	300	100	9	9	11.34
214	5	TRUE	50	0.1	20	30	40	5	SWN	0.1	300	100	0	0	1.275
215	5	TRUE	50	0.1	20	30	50	5	SWN	0.1	300	100	0	0	1.265
216	5	TRUE	50	0.1	20	30	60	5	SWN	0.1	300	100	0	0	1.265
217	5	TRUE	50	0.1	20	30	70	5	SWN	0.1	300	100	0	0	1.255
218	5	TRUE	50	0.1	20	30	10	10	SWN	0.1	300	100	62	62	62.565
219	5	TRUE	50	0.1	20	30	20	10	SWN	0.1	300	100	41	41	41.9575
220	5	TRUE	50	0.1	20	30	30	10	SWN	0.1	300	100	7	5	6.34
221	5	TRUE	50	0.1	20	30	40	10	SWN	0.1	300	100	0	0	1.3325
222	5	TRUE	50	0.1	20	30	50	10	SWN	0.1	300	100	0	0	1.2925
223	5	TRUE	50	0.1	20	30	60	10	SWN	0.1	300	100	0	0	1.26
224	5	TRUE	50	0.1	20	30	70	10	SWN	0.1	300	100	0	0	1.25
225	5	TRUE	50	0.1	20	30	10	15	SWN	0.1	300	100	62	62	62.5775
226	5	TRUE	50	0.1	20	30	20	15	SWN	0.1	300	100	38	38	39.055
227	5	TRUE	50	0.1	20	30	30	15	SWN	0.1	300	100	23	22	23.1075
228	5	TRUE	50	0.1	20	30	40	15	SWN	0.1	300	100	2	0	1.59
229	5	TRUE	50	0.1	20	30	50	15	SWN	0.1	300	100	0	0	1.3075
230	5	TRUE	50	0.1	20	30	60	15	SWN	0.1	300	100	2	0	1.26
231	5	TRUE	50	0.1	20	30	70	15	SWN	0.1	300	100	0	0	1.2825
232	5	TRUE	50	0.1	20	30	10	20	SWN	0.1	300	100	50	50	50.745
233	5	TRUE	50	0.1	20	30	20	20	SWN	0.1	300	100	40	40	40.79
234	5	TRUE	50	0.1	20	30	30	20	SWN	0.1	300	100	30	29	29.775
235	5	TRUE	50	0.1	20	30	40	20	SWN	0.1	300	100	4	0	1.585
236	5	TRUE	50	0.1	20	30	50	20	SWN	0.1	300	100	3	0	1.4125
237	5	TRUE	50	0.1	20	30	60	20	SWN	0.1	300	100	0	0	1.3175
238	5	TRUE	50	0.1	20	30	70	20	SWN	0.1	300	100	1	0	1.3675
239	5	TRUE	50	0.1	20	30	10	25	SWN	0.1	300	100	46	46	46.16
240	5	TRUE	50	0.1	20	30	20	25	SWN	0.1	300	100	34	34	34.64
241	5	TRUE	50	0.1	20	30	30	25	SWN	0.1	300	100	21	21	22.675
242	5	TRUE	50	0.1	20	30	40	25	SWN	0.1	300	100	9	0	3.11
243	5	TRUE	50	0.1	20	30	50	25	SWN	0.1	300	100	9	0	1.5475
244	5	TRUE	50	0.1	20	30	60	25	SWN	0.1	300	100	6	0	1.495
245	5	TRUE	50	0.1	20	30	70	25	SWN	0.1	300	100	6	0	1.4425
246	5	TRUE	50	0.1	20	30	10	30	SWN	0.1	300	100	35	35	35.7225
247	5	TRUE	50	0.1	20	30	20	30	SWN	0.1	300	100	41	41	41.905
248	5	TRUE	50	0.1	20	30	30	30	SWN	0.1	300	100	29	26	26.4425
249	5	TRUE	50	0.1	20	30	40	30	SWN	0.1	300	100	21	4	6.515
250	5	TRUE	50	0.1	20	30	50	30	SWN	0.1	300	100	9	0	2.0725
251	5	TRUE	50	0.1	20	30	60	30	SWN	0.1	300	100	2	0	1.4425
252	5	TRUE	50	0.1	20	30	70	30	SWN	0.1	300	100	9	0	1.6275
1	5	TRUE	50	0.1	30	5	10	5	SWN	0.1	300	100	0	0	1.25
2	5	TRUE	50	0.1	30	5	20	5	SWN	0.1	300	100	0	0	1.25
3	5	TRUE	50	0.1	30	5	30	5	SWN	0.1	300	100	0	0	1.25
4	5	TRUE	50	0.1	30	5	40	5	SWN	0.1	300	100	0	0	1.25
5	5	TRUE	50	0.1	30	5	50	5	SWN	0.1	300	100	0	0	1.25
6	5	TRUE	50	0.1	30	5	60	5	SWN	0.1	300	100	0	0	1.25
7	5	TRUE	50	0.1	30	5	70	5	SWN	0.1	300	100	0	0	1.25
8	5	TRUE	50	0.1	30	5	10	10	SWN	0.1	300	100	0	0	1.25
9	5	TRUE	50	0.1	30	5	20	10	SWN	0.1	300	100	0	0	1.25
10	5	TRUE	50	0.1	30	5	30	10	SWN	0.1	300	100	0	0	1.25
11	5	TRUE	50	0.1	30	5	40	10	SWN	0.1	300	100	0	0	1.25
12	5	TRUE	50	0.1	30	5	50	10	SWN	0.1	300	100	0	0	1.25
13	5	TRUE	50	0.1	30	5	60	10	SWN	0.1	300	100	0	0	1.25
14	5	TRUE	50	0.1	30	5	70	10	SWN	0.1	300	100	0	0	1.25
15	5	TRUE	50	0.1	30	5	10	15	SWN	0.1	300	100	0	0	1.25
16	5	TRUE	50	0.1	30	5	20	15	SWN	0.1	300	100	0	0	1.25
17	5	TRUE	50	0.1	30	5	30	15	SWN	0.1	300	100	0	0	1.25
18	5	TRUE	50	0.1	30	5	40	15	SWN	0.1	300	100	0	0	1.25
19	5	TRUE	50	0.1	30	5	50	15	SWN	0.1	300	100	0	0	1.25
20	5	TRUE	50	0.1	30	5	60	15	SWN	0.1	300	100	0	0	1.25
21	5	TRUE	50	0.1	30	5	70	15	SWN	0.1	300	100	0	0	1.25
22	5	TRUE	50	0.1	30	5	10	20	SWN	0.1	300	100	0	0	1.25
23	5	TRUE	50	0.1	30	5	20	20	SWN	0.1	300	100	0	0	1.25
24	5	TRUE	50	0.1	30	5	30	20	SWN	0.1	300	100	0	0	1.25
25	5	TRUE	50	0.1	30	5	40	20	SWN	0.1	300	100	0	0	1.25
26	5	TRUE	50	0.1	30	5	50	20	SWN	0.1	300	100	0	0	1.25
27	5	TRUE	50	0.1	30	5	60	20	SWN	0.1	300	100	0	0	1.25
28	5	TRUE	50	0.1	30	5	70	20	SWN	0.1	300	100	0	0	1.25
29	5	TRUE	50	0.1	30	5	10	25	SWN	0.1	300	100	0	0	1.25
30	5	TRUE	50	0.1	30	5	20	25	SWN	0.1	300	100	0	0	1.25
31	5	TRUE	50	0.1	30	5	30	25	SWN	0.1	300	100	1	1	2.2375
32	5	TRUE	50	0.1	30	5	40	25	SWN	0.1	300	100	0	0	1.25
33	5	TRUE	50	0.1	30	5	50	25	SWN	0.1	300	100	0	0	1.25
34	5	TRUE	50	0.1	30	5	60	25	SWN	0.1	300	100	0	0	1.25
35	5	TRUE	50	0.1	30	5	70	25	SWN	0.1	300	100	0	0	1.25
36	5	TRUE	50	0.1	30	5	10	30	SWN	0.1	300	100	1	1	2.2375
37	5	TRUE	50	0.1	30	5	20	30	SWN	0.1	300	100	0	0	1.25
38	5	TRUE	50	0.1	30	5	30	30	SWN	0.1	300	100	0	0	1.25
39	5	TRUE	50	0.1	30	5	40	30	SWN	0.1	300	100	0	0	1.25
40	5	TRUE	50	0.1	30	5	50	30	SWN	0.1	300	100	0	0	1.25
41	5	TRUE	50	0.1	30	5	60	30	SWN	0.1	300	100	0	0	1.25
42	5	TRUE	50	0.1	30	5	70	30	SWN	0.1	300	100	0	0	1.25
43	5	TRUE	50	0.1	30	10	10	5	SWN	0.1	300	100	21	21	22
44	5	TRUE	50	0.1	30	10	20	5	SWN	0.1	300	100	5	5	6.2225
45	5	TRUE	50	0.1	30	10	30	5	SWN	0.1	300	100	1	1	2.245
46	5	TRUE	50	0.1	30	10	40	5	SWN	0.1	300	100	0	0	1.2575
47	5	TRUE	50	0.1	30	10	50	5	SWN	0.1	300	100	0	0	1.2575
48	5	TRUE	50	0.1	30	10	60	5	SWN	0.1	300	100	0	0	1.25
49	5	TRUE	50	0.1	30	10	70	5	SWN	0.1	300	100	0	0	1.25
50	5	TRUE	50	0.1	30	10	10	10	SWN	0.1	300	100	12	12	13.11
51	5	TRUE	50	0.1	30	10	20	10	SWN	0.1	300	100	6	6	7.1875
52	5	TRUE	50	0.1	30	10	30	10	SWN	0.1	300	100	4	4	5.245
53	5	TRUE	50	0.1	30	10	40	10	SWN	0.1	300	100	0	0	1.2525
54	5	TRUE	50	0.1	30	10	50	10	SWN	0.1	300	100	0	0	1.2525
55	5	TRUE	50	0.1	30	10	60	10	SWN	0.1	300	100	0	0	1.25
56	5	TRUE	50	0.1	30	10	70	10	SWN	0.1	300	100	0	0	1.25
57	5	TRUE	50	0.1	30	10	10	15	SWN	0.1	300	100	11	11	12.1225
58	5	TRUE	50	0.1	30	10	20	15	SWN	0.1	300	100	7	7	8.1825
59	5	TRUE	50	0.1	30	10	30	15	SWN	0.1	300	100	3	2	3.34
60	5	TRUE	50	0.1	30	10	40	15	SWN	0.1	300	100	0	0	1.265
61	5	TRUE	50	0.1	30	10	50	15	SWN	0.1	300	100	0	0	1.2525
62	5	TRUE	50	0.1	30	10	60	15	SWN	0.1	300	100	0	0	1.255
63	5	TRUE	50	0.1	30	10	70	15	SWN	0.1	300	100	0	0	1.2525
64	5	TRUE	50	0.1	30	10	10	20	SWN	0.1	300	100	11	11	12.1275
65	5	TRUE	50	0.1	30	10	20	20	SWN	0.1	300	100	9	9	10.2725
66	5	TRUE	50	0.1	30	10	30	20	SWN	0.1	300	100	4	4	5.5525
67	5	TRUE	50	0.1	30	10	40	20	SWN	0.1	300	100	1	0	1.345
68	5	TRUE	50	0.1	30	10	50	20	SWN	0.1	300	100	1	0	1.2825
69	5	TRUE	50	0.1	30	10	60	20	SWN	0.1	300	100	0	0	1.26
70	5	TRUE	50	0.1	30	10	70	20	SWN	0.1	300	100	0	0	1.2525
71	5	TRUE	50	0.1	30	10	10	25	SWN	0.1	300	100	9	9	10.1425
72	5	TRUE	50	0.1	30	10	20	25	SWN	0.1	300	100	4	4	5.21
73	5	TRUE	50	0.1	30	10	30	25	SWN	0.1	300	100	3	2	3.5775
74	5	TRUE	50	0.1	30	10	40	25	SWN	0.1	300	100	1	0	1.43
75	5	TRUE	50	0.1	30	10	50	25	SWN	0.1	300	100	2	0	1.34
76	5	TRUE	50	0.1	30	10	60	25	SWN	0.1	300	100	0	0	1.26
77	5	TRUE	50	0.1	30	10	70	25	SWN	0.1	300	100	0	0	1.2875
78	5	TRUE	50	0.1	30	10	10	30	SWN	0.1	300	100	4	4	5.2125
79	5	TRUE	50	0.1	30	10	20	30	SWN	0.1	300	100	7	7	8.175
80	5	TRUE	50	0.1	30	10	30	30	SWN	0.1	300	100	6	5	6.1025
81	5	TRUE	50	0.1	30	10	40	30	SWN	0.1	300	100	3	0	2.1275
82	5	TRUE	50	0.1	30	10	50	30	SWN	0.1	300	100	1	0	1.3025
83	5	TRUE	50	0.1	30	10	60	30	SWN	0.1	300	100	1	0	1.27
84	5	TRUE	50	0.1	30	10	70	30	SWN	0.1	300	100	0	0	1.2675
85	5	TRUE	50	0.1	30	15	10	5	SWN	0.1	300	100	50	50	50.67
86	5	TRUE	50	0.1	30	15	20	5	SWN	0.1	300	100	33	33	33.885
87	5	TRUE	50	0.1	30	15	30	5	SWN	0.1	300	100	6	6	7.0825
88	5	TRUE	50	0.1	30	15	40	5	SWN	0.1	300	100	0	0	1.2725
89	5	TRUE	50	0.1	30	15	50	5	SWN	0.1	300	100	0	0	1.2575
90	5	TRUE	50	0.1	30	15	60	5	SWN	0.1	300	100	0	0	1.25
91	5	TRUE	50	0.1	30	15	70	5	SWN	0.1	300	100	0	0	1.25
92	5	TRUE	50	0.1	30	15	10	10	SWN	0.1	300	100	55	55	55.595
93	5	TRUE	50	0.1	30	15	20	10	SWN	0.1	300	100	27	27	28.4225
94	5	TRUE	50	0.1	30	15	30	10	SWN	0.1	300	100	12	12	13.3225
95	5	TRUE	50	0.1	30	15	40	10	SWN	0.1	300	100	1	0	1.31
96	5	TRUE	50	0.1	30	15	50	10	SWN	0.1	300	100	0	0	1.265
97	5	TRUE	50	0.1	30	15	60	10	SWN	0.1	300	100	0	0	1.25
98	5	TRUE	50	0.1	30	15	70	10	SWN	0.1	300	100	1	0	1.2525
99	5	TRUE	50	0.1	30	15	10	15	SWN	0.1	300	100	41	41	41.79
100	5	TRUE	50	0.1	30	15	20	15	SWN	0.1	300	100	32	32	32.7225
101	5	TRUE	50	0.1	30	15	30	15	SWN	0.1	300	100	13	12	13.52
102	5	TRUE	50	0.1	30	15	40	15	SWN	0.1	300	100	2	0	1.3575
103	5	TRUE	50	0.1	30	15	50	15	SWN	0.1	300	100	2	0	1.305
104	5	TRUE	50	0.1	30	15	60	15	SWN	0.1	300	100	1	0	1.265
105	5	TRUE	50	0.1	30	15	70	15	SWN	0.1	300	100	0	0	1.2575
106	5	TRUE	50	0.1	30	15	10	20	SWN	0.1	300	100	44	44	44.735
107	5	TRUE	50	0.1	30	15	20	20	SWN	0.1	300	100	33	33	33.88
108	5	TRUE	50	0.1	30	15	30	20	SWN	0.1	300	100	19	19	19.8325
109	5	TRUE	50	0.1	30	15	40	20	SWN	0.1	300	100	5	0	1.89
110	5	TRUE	50	0.1	30	15	50	20	SWN	0.1	300	100	0	0	1.3225
111	5	TRUE	50	0.1	30	15	60	20	SWN	0.1	300	100	0	0	1.29
112	5	TRUE	50	0.1	30	15	70	20	SWN	0.1	300	100	0	0	1.295
113	5	TRUE	50	0.1	30	15	10	25	SWN	0.1	300	100	39	39	40.2375
114	5	TRUE	50	0.1	30	15	20	25	SWN	0.1	300	100	41	41	41.0075
115	5	TRUE	50	0.1	30	15	30	25	SWN	0.1	300	100	19	19	20.5025
116	5	TRUE	50	0.1	30	15	40	25	SWN	0.1	300	100	15	2	3.685
117	5	TRUE	50	0.1	30	15	50	25	SWN	0.1	300	100	5	0	1.4125
118	5	TRUE	50	0.1	30	15	60	25	SWN	0.1	300	100	1	0	1.38
119	5	TRUE	50	0.1	30	15	70	25	SWN	0.1	300	100	3	0	1.3525
120	5	TRUE	50	0.1	30	15	10	30	SWN	0.1	300	100	29	29	29.93
121	5	TRUE	50	0.1	30	15	20	30	SWN	0.1	300	100	33	32	33.3275
122	5	TRUE	50	0.1	30	15	30	30	SWN	0.1	300	100	24	19	19.51
123	5	TRUE	50	0.1	30	15	40	30	SWN	0.1	300	100	17	5	6.2675
124	5	TRUE	50	0.1	30	15	50	30	SWN	0.1	300	100	9	0	1.855
125	5	TRUE	50	0.1	30	15	60	30	SWN	0.1	300	100	14	0	1.9075
126	5	TRUE	50	0.1	30	15	70	30	SWN	0.1	300	100	8	0	1.6025
127	5	TRUE	50	0.1	30	20	10	5	SWN	0.1	300	100	79	79	79.2925
128	5	TRUE	50	0.1	30	20	20	5	SWN	0.1	300	100	38	38	38.315
129	5	TRUE	50	0.1	30	20	30	5	SWN	0.1	300	100	12	12	12.79
130	5	TRUE	50	0.1	30	20	40	5	SWN	0.1	300	100	2	0	1.2975
131	5	TRUE	50	0.1	30	20	50	5	SWN	0.1	300	100	2	0	1.27
132	5	TRUE	50	0.1	30	20	60	5	SWN	0.1	300	100	1	0	1.2525
133	5	TRUE	50	0.1	30	20	70	5	SWN	0.1	300	100	1	0	1.2575
134	5	TRUE	50	0.1	30	20	10	10	SWN	0.1	300	100	77	77	77.3175
135	5	TRUE	50	0.1	30	20	20	10	SWN	0.1	300	100	57	57	57.6
136	5	TRUE	50	0.1	30	20	30	10	SWN	0.1	300	100	28	23	23.99
137	5	TRUE	50	0.1	30	20	40	10	SWN	0.1	300	100	1	0	1.36
138	5	TRUE	50	0.1	30	20	50	10	SWN	0.1	300	100	0	0	1.2775
139	5	TRUE	50	0.1	30	20	60	10	SWN	0.1	300	100	0	0	1.2575
140	5	TRUE	50	0.1	30	20	70	10	SWN	0.1	300	100	1	0	1.2525
141	5	TRUE	50	0.1	30	20	10	15	SWN	0.1	300	100	64	64	64.505
142	5	TRUE	50	0.1	30	20	20	15	SWN	0.1	300	100	56	55	56.085
143	5	TRUE	50	0.1	30	20	30	15	SWN	0.1	300	100	36	30	30.485
144	5	TRUE	50	0.1	30	20	40	15	SWN	0.1	300	100	11	0	1.69
145	5	TRUE	50	0.1	30	20	50	15	SWN	0.1	300	100	3	0	1.3325
146	5	TRUE	50	0.1	30	20	60	15	SWN	0.1	300	100	5	0	1.2775
147	5	TRUE	50	0.1	30	20	70	15	SWN	0.1	300	100	4	0	1.2825
148	5	TRUE	50	0.1	30	20	10	20	SWN	0.1	300	100	67	67	67.46
149	5	TRUE	50	0.1	30	20	20	20	SWN	0.1	300	100	60	60	60.55
150	5	TRUE	50	0.1	30	20	30	20	SWN	0.1	300	100	32	30	30.65
151	5	TRUE	50	0.1	30	20	40	20	SWN	0.1	300	100	19	0	2.0025
152	5	TRUE	50	0.1	30	20	50	20	SWN	0.1	300	100	6	0	1.3675
153	5	TRUE	50	0.1	30	20	60	20	SWN	0.1	300	100	7	0	1.3425
154	5	TRUE	50	0.1	30	20	70	20	SWN	0.1	300	100	4	0	1.315
155	5	TRUE	50	0.1	30	20	10	25	SWN	0.1	300	100	62	62	62.5375
156	5	TRUE	50	0.1	30	20	20	25	SWN	0.1	300	100	45	45	45.76
157	5	TRUE	50	0.1	30	20	30	25	SWN	0.1	300	100	38	35	35.4575
158	5	TRUE	50	0.1	30	20	40	25	SWN	0.1	300	100	27	0	3.53
159	5	TRUE	50	0.1	30	20	50	25	SWN	0.1	300	100	13	0	1.65
160	5	TRUE	50	0.1	30	20	60	25	SWN	0.1	300	100	9	0	1.4575
161	5	TRUE	50	0.1	30	20	70	25	SWN	0.1	300	100	16	0	1.5875
162	5	TRUE	50	0.1	30	20	10	30	SWN	0.1	300	100	61	61	60.8425
163	5	TRUE	50	0.1	30	20	20	30	SWN	0.1	300	100	52	52	52.0875
164	5	TRUE	50	0.1	30	20	30	30	SWN	0.1	300	100	33	31	31.67
165	5	TRUE	50	0.1	30	20	40	30	SWN	0.1	300	100	28	7	9.4925
166	5	TRUE	50	0.1	30	20	50	30	SWN	0.1	300	100	21	0	2.0825
167	5	TRUE	50	0.1	30	20	60	30	SWN	0.1	300	100	23	0	1.9875
168	5	TRUE	50	0.1	30	20	70	30	SWN	0.1	300	100	20	0	1.955
169	5	TRUE	50	0.1	30	25	10	5	SWN	0.1	300	100	86	86	86.1925
170	5	TRUE	50	0.1	30	25	20	5	SWN	0.1	300	100	51	51	51.6825
171	5	TRUE	50	0.1	30	25	30	5	SWN	0.1	300	100	18	15	15.9825
172	5	TRUE	50	0.1	30	25	40	5	SWN	0.1	300	100	15	0	1.34
173	5	TRUE	50	0.1	30	25	50	5	SWN	0.1	300	100	14	0	1.295
174	5	TRUE	50	0.1	30	25	60	5	SWN	0.1	300	100	14	0	1.28
175	5	TRUE	50	0.1	30	25	70	5	SWN	0.1	300	100	10	0	1.2525
176	5	TRUE	50	0.1	30	25	10	10	SWN	0.1	300	100	87	87	87.1775
177	5	TRUE	50	0.1	30	25	20	10	SWN	0.1	300	100	62	62	62.6175
178	5	TRUE	50	0.1	30	25	30	10	SWN	0.1	300	100	41	34	34.9775
179	5	TRUE	50	0.1	30	25	40	10	SWN	0.1	300	100	17	0	1.4875
180	5	TRUE	50	0.1	30	25	50	10	SWN	0.1	300	100	14	0	1.305
181	5	TRUE	50	0.1	30	25	60	10	SWN	0.1	300	100	8	0	1.2575
182	5	TRUE	50	0.1	30	25	70	10	SWN	0.1	300	100	9	0	1.255
183	5	TRUE	50	0.1	30	25	10	15	SWN	0.1	300	100	88	88	88.1775
184	5	TRUE	50	0.1	30	25	20	15	SWN	0.1	300	100	62	62	62.5425
185	5	TRUE	50	0.1	30	25	30	15	SWN	0.1	300	100	47	43	43.4575
186	5	TRUE	50	0.1	30	25	40	15	SWN	0.1	300	100	24	0	1.72
187	5	TRUE	50	0.1	30	25	50	15	SWN	0.1	300	100	13	0	1.3825
188	5	TRUE	50	0.1	30	25	60	15	SWN	0.1	300	100	15	0	1.2975
189	5	TRUE	50	0.1	30	25	70	15	SWN	0.1	300	100	13	0	1.3075
190	5	TRUE	50	0.1	30	25	10	20	SWN	0.1	300	100	79	79	79.2725
191	5	TRUE	50	0.1	30	25	20	20	SWN	0.1	300	100	60	60	60.545
192	5	TRUE	50	0.1	30	25	30	20	SWN	0.1	300	100	61	57	57.17
193	5	TRUE	50	0.1	30	25	40	20	SWN	0.1	300	100	32	0	2.745
194	5	TRUE	50	0.1	30	25	50	20	SWN	0.1	300	100	19	0	1.4475
195	5	TRUE	50	0.1	30	25	60	20	SWN	0.1	300	100	16	0	1.415
196	5	TRUE	50	0.1	30	25	70	20	SWN	0.1	300	100	24	0	1.5225
197	5	TRUE	50	0.1	30	25	10	25	SWN	0.1	300	100	75	75	75.3475
198	5	TRUE	50	0.1	30	25	20	25	SWN	0.1	300	100	70	70	70.2475
199	5	TRUE	50	0.1	30	25	30	25	SWN	0.1	300	100	61	59	58.845
200	5	TRUE	50	0.1	30	25	40	25	SWN	0.1	300	100	43	2	5.905
201	5	TRUE	50	0.1	30	25	50	25	SWN	0.1	300	100	40	0	1.9025
202	5	TRUE	50	0.1	30	25	60	25	SWN	0.1	300	100	28	0	1.7275
203	5	TRUE	50	0.1	30	25	70	25	SWN	0.1	300	100	36	0	1.8675
204	5	TRUE	50	0.1	30	25	10	30	SWN	0.1	300	100	77	76	76.73
205	5	TRUE	50	0.1	30	25	20	30	SWN	0.1	300	100	69	68	68.39
206	5	TRUE	50	0.1	30	25	30	30	SWN	0.1	300	100	65	60	60.205
207	5	TRUE	50	0.1	30	25	40	30	SWN	0.1	300	100	57	13	16.9525
208	5	TRUE	50	0.1	30	25	50	30	SWN	0.1	300	100	38	0	2.88
209	5	TRUE	50	0.1	30	25	60	30	SWN	0.1	300	100	44	0	2.3275
210	5	TRUE	50	0.1	30	25	70	30	SWN	0.1	300	100	32	0	2.19
211	5	TRUE	50	0.1	30	30	10	5	SWN	0.1	300	100	96	96	96.065
212	5	TRUE	50	0.1	30	30	20	5	SWN	0.1	300	100	68	68	68.4675
213	5	TRUE	50	0.1	30	30	30	5	SWN	0.1	300	100	43	29	30.135
214	5	TRUE	50	0.1	30	30	40	5	SWN	0.1	300	100	32	0	1.43
215	5	TRUE	50	0.1	30	30	50	5	SWN	0.1	300	100	36	0	1.2975
216	5	TRUE	50	0.1	30	30	60	5	SWN	0.1	300	100	36	0	1.2725
217	5	TRUE	50	0.1	30	30	70	5	SWN	0.1	300	100	28	0	1.2525
218	5	TRUE	50	0.1	30	30	10	10	SWN	0.1	300	100	92	92	92.12
219	5	TRUE	50	0.1	30	30	20	10	SWN	0.1	300	100	76	76	76.3475
220	5	TRUE	50	0.1	30	30	30	10	SWN	0.1	300	100	47	35	36.5925
221	5	TRUE	50	0.1	30	30	40	10	SWN	0.1	300	100	34	0	1.5075
222	5	TRUE	50	0.1	30	30	50	10	SWN	0.1	300	100	35	0	1.3025
223	5	TRUE	50	0.1	30	30	60	10	SWN	0.1	300	100	34	0	1.28
224	5	TRUE	50	0.1	30	30	70	10	SWN	0.1	300	100	35	0	1.26
225	5	TRUE	50	0.1	30	30	10	15	SWN	0.1	300	100	89	89	89.1675
226	5	TRUE	50	0.1	30	30	20	15	SWN	0.1	300	100	77	77	77.28
227	5	TRUE	50	0.1	30	30	30	15	SWN	0.1	300	100	73	64	64.52
228	5	TRUE	50	0.1	30	30	40	15	SWN	0.1	300	100	37	0	1.9375
229	5	TRUE	50	0.1	30	30	50	15	SWN	0.1	300	100	42	0	1.395
230	5	TRUE	50	0.1	30	30	60	15	SWN	0.1	300	100	35	0	1.305
231	5	TRUE	50	0.1	30	30	70	15	SWN	0.1	300	100	37	0	1.3225
232	5	TRUE	50	0.1	30	30	10	20	SWN	0.1	300	100	86	86	86.185
233	5	TRUE	50	0.1	30	30	20	20	SWN	0.1	300	100	74	74	74.255
234	5	TRUE	50	0.1	30	30	30	20	SWN	0.1	300	100	72	69	70.04
235	5	TRUE	50	0.1	30	30	40	20	SWN	0.1	300	100	47	0	2.7675
236	5	TRUE	50	0.1	30	30	50	20	SWN	0.1	300	100	41	0	1.535
237	5	TRUE	50	0.1	30	30	60	20	SWN	0.1	300	100	45	0	1.5075
238	5	TRUE	50	0.1	30	30	70	20	SWN	0.1	300	100	43	0	1.5025
239	5	TRUE	50	0.1	30	30	10	25	SWN	0.1	300	100	83	83	83.2525
240	5	TRUE	50	0.1	30	30	20	25	SWN	0.1	300	100	76	76	75.8
241	5	TRUE	50	0.1	30	30	30	25	SWN	0.1	300	100	69	68	67.49
242	5	TRUE	50	0.1	30	30	40	25	SWN	0.1	300	100	58	0	5.3475
243	5	TRUE	50	0.1	30	30	50	25	SWN	0.1	300	100	62	0	1.985
244	5	TRUE	50	0.1	30	30	60	25	SWN	0.1	300	100	47	0	1.7675
245	5	TRUE	50	0.1	30	30	70	25	SWN	0.1	300	100	54	0	1.9575
246	5	TRUE	50	0.1	30	30	10	30	SWN	0.1	300	100	82	82	82.1125
247	5	TRUE	50	0.1	30	30	20	30	SWN	0.1	300	100	79	79	78.8975
248	5	TRUE	50	0.1	30	30	30	30	SWN	0.1	300	100	75	69	67.7725
249	5	TRUE	50	0.1	30	30	40	30	SWN	0.1	300	100	61	11	15.7175
250	5	TRUE	50	0.1	30	30	50	30	SWN	0.1	300	100	56	0	3.8825
251	5	TRUE	50	0.1	30	30	60	30	SWN	0.1	300	100	59	0	2.4525
252	5	TRUE	50	0.1	30	30	70	30	SWN	0.1	300	100	52	0	2.3
1	5	TRUE	50	0.1	40	5	10	5	SWN	0.1	300	100	26	26	26.925
2	5	TRUE	50	0.1	40	5	20	5	SWN	0.1	300	100	14	14	15.075
3	5	TRUE	50	0.1	40	5	30	5	SWN	0.1	300	100	11	9	10.1875
4	5	TRUE	50	0.1	40	5	40	5	SWN	0.1	300	100	9	0	1.285
5	5	TRUE	50	0.1	40	5	50	5	SWN	0.1	300	100	10	0	1.2525
6	5	TRUE	50	0.1	40	5	60	5	SWN	0.1	300	100	9	0	1.255
7	5	TRUE	50	0.1	40	5	70	5	SWN	0.1	300	100	11	0	1.25
8	5	TRUE	50	0.1	40	5	10	10	SWN	0.1	300	100	16	16	17.05
9	5	TRUE	50	0.1	40	5	20	10	SWN	0.1	300	100	12	12	13.1
10	5	TRUE	50	0.1	40	5	30	10	SWN	0.1	300	100	6	3	4.2425
11	5	TRUE	50	0.1	40	5	40	10	SWN	0.1	300	100	12	0	1.3175
12	5	TRUE	50	0.1	40	5	50	10	SWN	0.1	300	100	4	0	1.255
13	5	TRUE	50	0.1	40	5	60	10	SWN	0.1	300	100	6	0	1.25
14	5	TRUE	50	0.1	40	5	70	10	SWN	0.1	300	100	8	0	1.25
15	5	TRUE	50	0.1	40	5	10	15	SWN	0.1	300	100	16	16	17.0525
16	5	TRUE	50	0.1	40	5	20	15	SWN	0.1	300	100	16	16	17.05
17	5	TRUE	50	0.1	40	5	30	15	SWN	0.1	300	100	13	12	13.1075
18	5	TRUE	50	0.1	40	5	40	15	SWN	0.1	300	100	12	0	1.3875
19	5	TRUE	50	0.1	40	5	50	15	SWN	0.1	300	100	13	0	1.2775
20	5	TRUE	50	0.1	40	5	60	15	SWN	0.1	300	100	3	0	1.2525
21	5	TRUE	50	0.1	40	5	70	15	SWN	0.1	300	100	12	0	1.265
22	5	TRUE	50	0.1	40	5	10	20	SWN	0.1	300	100	16	16	17.05
23	5	TRUE	50	0.1	40	5	20	20	SWN	0.1	300	100	16	16	17.05
24	5	TRUE	50	0.1	40	5	30	20	SWN	0.1	300	100	18	18	19.025
25	5	TRUE	50	0.1	40	5	40	20	SWN	0.1	300	100	7	0	1.7875
26	5	TRUE	50	0.1	40	5	50	20	SWN	0.1	300	100	6	0	1.285
27	5	TRUE	50	0.1	40	5	60	20	SWN	0.1	300	100	6	0	1.28
28	5	TRUE	50	0.1	40	5	70	20	SWN	0.1	300	100	9	0	1.2975
29	5	TRUE	50	0.1	40	5	10	25	SWN	0.1	300	100	15	15	16.0625
30	5	TRUE	50	0.1	40	5	20	25	SWN	0.1	300	100	13	13	14.0875
31	5	TRUE	50	0.1	40	5	30	25	SWN	0.1	300	100	13	13	14.0325
32	5	TRUE	50	0.1	40	5	40	25	SWN	0.1	300	100	7	0	1.82
33	5	TRUE	50	0.1	40	5	50	25	SWN	0.1	300	100	20	0	1.5325
34	5	TRUE	50	0.1	40	5	60	25	SWN	0.1	300	100	9	0	1.3025
35	5	TRUE	50	0.1	40	5	70	25	SWN	0.1	300	100	12	0	1.42
36	5	TRUE	50	0.1	40	5	10	30	SWN	0.1	300	100	19	19	20.0125
37	5	TRUE	50	0.1	40	5	20	30	SWN	0.1	300	100	17	16	17.0375
38	5	TRUE	50	0.1	40	5	30	30	SWN	0.1	300	100	18	15	15.77
39	5	TRUE	50	0.1	40	5	40	30	SWN	0.1	300	100	10	2	3.62
40	5	TRUE	50	0.1	40	5	50	30	SWN	0.1	300	100	9	0	1.475
41	5	TRUE	50	0.1	40	5	60	30	SWN	0.1	300	100	12	0	1.465
42	5	TRUE	50	0.1	40	5	70	30	SWN	0.1	300	100	16	0	1.55
43	5	TRUE	50	0.1	40	10	10	5	SWN	0.1	300	100	91	91	91.1125
44	5	TRUE	50	0.1	40	10	20	5	SWN	0.1	300	100	71	71	71.185
45	5	TRUE	50	0.1	40	10	30	5	SWN	0.1	300	100	58	44	44.9675
46	5	TRUE	50	0.1	40	10	40	5	SWN	0.1	300	100	53	0	1.3975
47	5	TRUE	50	0.1	40	10	50	5	SWN	0.1	300	100	46	0	1.29
48	5	TRUE	50	0.1	40	10	60	5	SWN	0.1	300	100	46	0	1.26
49	5	TRUE	50	0.1	40	10	70	5	SWN	0.1	300	100	55	0	1.25
50	5	TRUE	50	0.1	40	10	10	10	SWN	0.1	300	100	84	84	84.2025
51	5	TRUE	50	0.1	40	10	20	10	SWN	0.1	300	100	80	80	80.25
52	5	TRUE	50	0.1	40	10	30	10	SWN	0.1	300	100	73	61	61.76
53	5	TRUE	50	0.1	40	10	40	10	SWN	0.1	300	100	56	0	1.665
54	5	TRUE	50	0.1	40	10	50	10	SWN	0.1	300	100	57	0	1.3325
55	5	TRUE	50	0.1	40	10	60	10	SWN	0.1	300	100	57	0	1.265
56	5	TRUE	50	0.1	40	10	70	10	SWN	0.1	300	100	48	0	1.265
57	5	TRUE	50	0.1	40	10	10	15	SWN	0.1	300	100	80	80	80.2525
58	5	TRUE	50	0.1	40	10	20	15	SWN	0.1	300	100	73	73	73.34
59	5	TRUE	50	0.1	40	10	30	15	SWN	0.1	300	100	67	52	53.52
60	5	TRUE	50	0.1	40	10	40	15	SWN	0.1	300	100	53	0	1.8975
61	5	TRUE	50	0.1	40	10	50	15	SWN	0.1	300	100	47	0	1.35
62	5	TRUE	50	0.1	40	10	60	15	SWN	0.1	300	100	47	0	1.3
63	5	TRUE	50	0.1	40	10	70	15	SWN	0.1	300	100	46	0	1.335
64	5	TRUE	50	0.1	40	10	10	20	SWN	0.1	300	100	83	83	83.2125
65	5	TRUE	50	0.1	40	10	20	20	SWN	0.1	300	100	85	85	85.1875
66	5	TRUE	50	0.1	40	10	30	20	SWN	0.1	300	100	72	72	72.0025
67	5	TRUE	50	0.1	40	10	40	20	SWN	0.1	300	100	58	0	2.82
68	5	TRUE	50	0.1	40	10	50	20	SWN	0.1	300	100	66	0	1.765
69	5	TRUE	50	0.1	40	10	60	20	SWN	0.1	300	100	49	0	1.43
70	5	TRUE	50	0.1	40	10	70	20	SWN	0.1	300	100	60	0	1.5275
71	5	TRUE	50	0.1	40	10	10	25	SWN	0.1	300	100	80	80	80.2525
72	5	TRUE	50	0.1	40	10	20	25	SWN	0.1	300	100	77	77	77.3775
73	5	TRUE	50	0.1	40	10	30	25	SWN	0.1	300	100	76	69	69.8075
74	5	TRUE	50	0.1	40	10	40	25	SWN	0.1	300	100	73	3	8.9175
75	5	TRUE	50	0.1	40	10	50	25	SWN	0.1	300	100	67	0	2.2425
76	5	TRUE	50	0.1	40	10	60	25	SWN	0.1	300	100	53	0	1.9075
77	5	TRUE	50	0.1	40	10	70	25	SWN	0.1	300	100	64	0	1.94
78	5	TRUE	50	0.1	40	10	10	30	SWN	0.1	300	100	67	67	67.39
79	5	TRUE	50	0.1	40	10	20	30	SWN	0.1	300	100	77	77	77.1
80	5	TRUE	50	0.1	40	10	30	30	SWN	0.1	300	100	75	73	72.14
81	5	TRUE	50	0.1	40	10	40	30	SWN	0.1	300	100	59	9	14.0575
82	5	TRUE	50	0.1	40	10	50	30	SWN	0.1	300	100	62	0	3.8175
83	5	TRUE	50	0.1	40	10	60	30	SWN	0.1	300	100	68	0	2.335
84	5	TRUE	50	0.1	40	10	70	30	SWN	0.1	300	100	64	0	2.3875
85	5	TRUE	50	0.1	40	15	10	5	SWN	0.1	300	100	97	97	97.0375
86	5	TRUE	50	0.1	40	15	20	5	SWN	0.1	300	100	91	91	90.8175
87	5	TRUE	50	0.1	40	15	30	5	SWN	0.1	300	100	76	61	62.1275
88	5	TRUE	50	0.1	40	15	40	5	SWN	0.1	300	100	74	0	1.4975
89	5	TRUE	50	0.1	40	15	50	5	SWN	0.1	300	100	68	0	1.2875
90	5	TRUE	50	0.1	40	15	60	5	SWN	0.1	300	100	82	0	1.28
91	5	TRUE	50	0.1	40	15	70	5	SWN	0.1	300	100	76	0	1.26
92	5	TRUE	50	0.1	40	15	10	10	SWN	0.1	300	100	97	97	97.04
93	5	TRUE	50	0.1	40	15	20	10	SWN	0.1	300	100	96	96	96.05
94	5	TRUE	50	0.1	40	15	30	10	SWN	0.1	300	100	83	59	59.98
95	5	TRUE	50	0.1	40	15	40	10	SWN	0.1	300	100	71	0	1.6875
96	5	TRUE	50	0.1	40	15	50	10	SWN	0.1	300	100	74	0	1.33
97	5	TRUE	50	0.1	40	15	60	10	SWN	0.1	300	100	77	0	1.29
98	5	TRUE	50	0.1	40	15	70	10	SWN	0.1	300	100	75	0	1.2575
99	5	TRUE	50	0.1	40	15	10	15	SWN	0.1	300	100	95	95	95.0625
100	5	TRUE	50	0.1	40	15	20	15	SWN	0.1	300	100	91	91	91.1125
101	5	TRUE	50	0.1	40	15	30	15	SWN	0.1	300	100	87	72	73.005
102	5	TRUE	50	0.1	40	15	40	15	SWN	0.1	300	100	73	0	2.1325
103	5	TRUE	50	0.1	40	15	50	15	SWN	0.1	300	100	75	0	1.4275
104	5	TRUE	50	0.1	40	15	60	15	SWN	0.1	300	100	73	0	1.34
105	5	TRUE	50	0.1	40	15	70	15	SWN	0.1	300	100	73	0	1.335
106	5	TRUE	50	0.1	40	15	10	20	SWN	0.1	300	100	98	98	97.7575
107	5	TRUE	50	0.1	40	15	20	20	SWN	0.1	300	100	92	92	92.01
108	5	TRUE	50	0.1	40	15	30	20	SWN	0.1	300	100	92	84	84.5475
109	5	TRUE	50	0.1	40	15	40	20	SWN	0.1	300	100	82	0	3.815
110	5	TRUE	50	0.1	40	15	50	20	SWN	0.1	300	100	89	0	1.8775
111	5	TRUE	50	0.1	40	15	60	20	SWN	0.1	300	100	81	0	1.58
112	5	TRUE	50	0.1	40	15	70	20	SWN	0.1	300	100	77	0	1.505
113	5	TRUE	50	0.1	40	15	10	25	SWN	0.1	300	100	93	93	93.0875
114	5	TRUE	50	0.1	40	15	20	25	SWN	0.1	300	100	92	92	92.065
115	5	TRUE	50	0.1	40	15	30	25	SWN	0.1	300	100	90	85	84.99
116	5	TRUE	50	0.1	40	15	40	25	SWN	0.1	300	100	88	4	10.3475
117	5	TRUE	50	0.1	40	15	50	25	SWN	0.1	300	100	86	0	2.665
118	5	TRUE	50	0.1	40	15	60	25	SWN	0.1	300	100	79	0	1.915
119	5	TRUE	50	0.1	40	15	70	25	SWN	0.1	300	100	77	0	2.12
120	5	TRUE	50	0.1	40	15	10	30	SWN	0.1	300	100	89	89	88.675
121	5	TRUE	50	0.1	40	15	20	30	SWN	0.1	300	100	92	92	91.94
122	5	TRUE	50	0.1	40	15	30	30	SWN	0.1	300	100	92	87	86.0525
123	5	TRUE	50	0.1	40	15	40	30	SWN	0.1	300	100	89	15	21.71
124	5	TRUE	50	0.1	40	15	50	30	SWN	0.1	300	100	86	0	4.1175
125	5	TRUE	50	0.1	40	15	60	30	SWN	0.1	300	100	85	0	2.8275
126	5	TRUE	50	0.1	40	15	70	30	SWN	0.1	300	100	83	0	2.895
127	5	TRUE	50	0.1	40	20	10	5	SWN	0.1	300	100	100	100	100
128	5	TRUE	50	0.1	40	20	20	5	SWN	0.1	300	100	92	92	91.6925
129	5	TRUE	50	0.1	40	20	30	5	SWN	0.1	300	100	84	59	59.8625
130	5	TRUE	50	0.1	40	20	40	5	SWN	0.1	300	100	90	0	1.52
131	5	TRUE	50	0.1	40	20	50	5	SWN	0.1	300	100	87	0	1.3025
132	5	TRUE	50	0.1	40	20	60	5	SWN	0.1	300	100	86	0	1.285
133	5	TRUE	50	0.1	40	20	70	5	SWN	0.1	300	100	91	0	1.25
134	5	TRUE	50	0.1	40	20	10	10	SWN	0.1	300	100	100	100	100
135	5	TRUE	50	0.1	40	20	20	10	SWN	0.1	300	100	93	93	93.0875
136	5	TRUE	50	0.1	40	20	30	10	SWN	0.1	300	100	89	68	69.3625
137	5	TRUE	50	0.1	40	20	40	10	SWN	0.1	300	100	83	0	1.76
138	5	TRUE	50	0.1	40	20	50	10	SWN	0.1	300	100	84	0	1.355
139	5	TRUE	50	0.1	40	20	60	10	SWN	0.1	300	100	82	0	1.2775
140	5	TRUE	50	0.1	40	20	70	10	SWN	0.1	300	100	93	0	1.275
141	5	TRUE	50	0.1	40	20	10	15	SWN	0.1	300	100	97	97	97.04
142	5	TRUE	50	0.1	40	20	20	15	SWN	0.1	300	100	97	97	97.04
143	5	TRUE	50	0.1	40	20	30	15	SWN	0.1	300	100	95	72	72.95
144	5	TRUE	50	0.1	40	20	40	15	SWN	0.1	300	100	85	0	2.3175
145	5	TRUE	50	0.1	40	20	50	15	SWN	0.1	300	100	91	0	1.4525
146	5	TRUE	50	0.1	40	20	60	15	SWN	0.1	300	100	82	0	1.3425
147	5	TRUE	50	0.1	40	20	70	15	SWN	0.1	300	100	85	0	1.4
148	5	TRUE	50	0.1	40	20	10	20	SWN	0.1	300	100	100	100	100
149	5	TRUE	50	0.1	40	20	20	20	SWN	0.1	300	100	97	96	96.485
150	5	TRUE	50	0.1	40	20	30	20	SWN	0.1	300	100	87	81	81.375
151	5	TRUE	50	0.1	40	20	40	20	SWN	0.1	300	100	85	0	3.53
152	5	TRUE	50	0.1	40	20	50	20	SWN	0.1	300	100	93	0	1.8775
153	5	TRUE	50	0.1	40	20	60	20	SWN	0.1	300	100	84	0	1.515
154	5	TRUE	50	0.1	40	20	70	20	SWN	0.1	300	100	90	0	1.635
155	5	TRUE	50	0.1	40	20	10	25	SWN	0.1	300	100	97	97	97.0375
156	5	TRUE	50	0.1	40	20	20	25	SWN	0.1	300	100	98	97	97.1475
157	5	TRUE	50	0.1	40	20	30	25	SWN	0.1	300	100	95	87	87.3075
158	5	TRUE	50	0.1	40	20	40	25	SWN	0.1	300	100	96	5	11.245
159	5	TRUE	50	0.1	40	20	50	25	SWN	0.1	300	100	95	0	2.6625
160	5	TRUE	50	0.1	40	20	60	25	SWN	0.1	300	100	89	0	2.135
161	5	TRUE	50	0.1	40	20	70	25	SWN	0.1	300	100	88	0	2.1625
162	5	TRUE	50	0.1	40	20	10	30	SWN	0.1	300	100	94	94	94.0425
163	5	TRUE	50	0.1	40	20	20	30	SWN	0.1	300	100	96	96	95.805
164	5	TRUE	50	0.1	40	20	30	30	SWN	0.1	300	100	97	90	88.8525
165	5	TRUE	50	0.1	40	20	40	30	SWN	0.1	300	100	91	20	22.1125
166	5	TRUE	50	0.1	40	20	50	30	SWN	0.1	300	100	91	0	4.2625
167	5	TRUE	50	0.1	40	20	60	30	SWN	0.1	300	100	91	0	2.82
168	5	TRUE	50	0.1	40	20	70	30	SWN	0.1	300	100	89	0	2.9475
169	5	TRUE	50	0.1	40	25	10	5	SWN	0.1	300	100	100	100	99.9975
170	5	TRUE	50	0.1	40	25	20	5	SWN	0.1	300	100	93	93	93.085
171	5	TRUE	50	0.1	40	25	30	5	SWN	0.1	300	100	91	69	69.7675
172	5	TRUE	50	0.1	40	25	40	5	SWN	0.1	300	100	87	0	1.51
173	5	TRUE	50	0.1	40	25	50	5	SWN	0.1	300	100	92	0	1.31
174	5	TRUE	50	0.1	40	25	60	5	SWN	0.1	300	100	91	0	1.2775
175	5	TRUE	50	0.1	40	25	70	5	SWN	0.1	300	100	89	0	1.25
176	5	TRUE	50	0.1	40	25	10	10	SWN	0.1	300	100	100	100	100
177	5	TRUE	50	0.1	40	25	20	10	SWN	0.1	300	100	98	98	98.02
178	5	TRUE	50	0.1	40	25	30	10	SWN	0.1	300	100	94	63	64.475
179	5	TRUE	50	0.1	40	25	40	10	SWN	0.1	300	100	93	0	1.795
180	5	TRUE	50	0.1	40	25	50	10	SWN	0.1	300	100	83	0	1.3425
181	5	TRUE	50	0.1	40	25	60	10	SWN	0.1	300	100	94	0	1.28
182	5	TRUE	50	0.1	40	25	70	10	SWN	0.1	300	100	91	0	1.2625
183	5	TRUE	50	0.1	40	25	10	15	SWN	0.1	300	100	99	99	99.01
184	5	TRUE	50	0.1	40	25	20	15	SWN	0.1	300	100	99	99	99.1375
185	5	TRUE	50	0.1	40	25	30	15	SWN	0.1	300	100	98	82	82.305
186	5	TRUE	50	0.1	40	25	40	15	SWN	0.1	300	100	87	0	2.4875
187	5	TRUE	50	0.1	40	25	50	15	SWN	0.1	300	100	92	0	1.5175
188	5	TRUE	50	0.1	40	25	60	15	SWN	0.1	300	100	90	0	1.335
189	5	TRUE	50	0.1	40	25	70	15	SWN	0.1	300	100	89	0	1.3375
190	5	TRUE	50	0.1	40	25	10	20	SWN	0.1	300	100	100	100	99.9975
191	5	TRUE	50	0.1	40	25	20	20	SWN	0.1	300	100	97	97	97.195
192	5	TRUE	50	0.1	40	25	30	20	SWN	0.1	300	100	96	84	84.55
193	5	TRUE	50	0.1	40	25	40	20	SWN	0.1	300	100	91	1	4.905
194	5	TRUE	50	0.1	40	25	50	20	SWN	0.1	300	100	89	0	1.715
195	5	TRUE	50	0.1	40	25	60	20	SWN	0.1	300	100	88	0	1.525
196	5	TRUE	50	0.1	40	25	70	20	SWN	0.1	300	100	90	0	1.665
197	5	TRUE	50	0.1	40	25	10	25	SWN	0.1	300	100	98	98	98.025
198	5	TRUE	50	0.1	40	25	20	25	SWN	0.1	300	100	97	97	96.985
199	5	TRUE	50	0.1	40	25	30	25	SWN	0.1	300	100	97	85	85.4125
200	5	TRUE	50	0.1	40	25	40	25	SWN	0.1	300	100	92	6	10.415
201	5	TRUE	50	0.1	40	25	50	25	SWN	0.1	300	100	91	0	2.64
202	5	TRUE	50	0.1	40	25	60	25	SWN	0.1	300	100	91	0	2.17
203	5	TRUE	50	0.1	40	25	70	25	SWN	0.1	300	100	94	0	2.28
204	5	TRUE	50	0.1	40	25	10	30	SWN	0.1	300	100	98	98	97.985
205	5	TRUE	50	0.1	40	25	20	30	SWN	0.1	300	100	98	97	96.96
206	5	TRUE	50	0.1	40	25	30	30	SWN	0.1	300	100	97	93	91.02
207	5	TRUE	50	0.1	40	25	40	30	SWN	0.1	300	100	95	12	19.1725
208	5	TRUE	50	0.1	40	25	50	30	SWN	0.1	300	100	97	0	4.9125
209	5	TRUE	50	0.1	40	25	60	30	SWN	0.1	300	100	94	0	2.89
210	5	TRUE	50	0.1	40	25	70	30	SWN	0.1	300	100	91	0	3.0075
211	5	TRUE	50	0.1	40	30	10	5	SWN	0.1	300	100	100	100	99.985
212	5	TRUE	50	0.1	40	30	20	5	SWN	0.1	300	100	98	98	98.025
213	5	TRUE	50	0.1	40	30	30	5	SWN	0.1	300	100	94	72	72.755
214	5	TRUE	50	0.1	40	30	40	5	SWN	0.1	300	100	91	0	1.52
215	5	TRUE	50	0.1	40	30	50	5	SWN	0.1	300	100	93	0	1.315
216	5	TRUE	50	0.1	40	30	60	5	SWN	0.1	300	100	91	0	1.275
217	5	TRUE	50	0.1	40	30	70	5	SWN	0.1	300	100	83	0	1.2525
218	5	TRUE	50	0.1	40	30	10	10	SWN	0.1	300	100	99	99	99.01
219	5	TRUE	50	0.1	40	30	20	10	SWN	0.1	300	100	97	97	97.04
220	5	TRUE	50	0.1	40	30	30	10	SWN	0.1	300	100	96	70	70.98
221	5	TRUE	50	0.1	40	30	40	10	SWN	0.1	300	100	92	0	1.81
222	5	TRUE	50	0.1	40	30	50	10	SWN	0.1	300	100	92	0	1.345
223	5	TRUE	50	0.1	40	30	60	10	SWN	0.1	300	100	91	0	1.2925
224	5	TRUE	50	0.1	40	30	70	10	SWN	0.1	300	100	96	0	1.2625
225	5	TRUE	50	0.1	40	30	10	15	SWN	0.1	300	100	100	100	99.9975
226	5	TRUE	50	0.1	40	30	20	15	SWN	0.1	300	100	97	97	97.0375
227	5	TRUE	50	0.1	40	30	30	15	SWN	0.1	300	100	95	78	78.675
228	5	TRUE	50	0.1	40	30	40	15	SWN	0.1	300	100	93	0	2.3875
229	5	TRUE	50	0.1	40	30	50	15	SWN	0.1	300	100	92	0	1.4775
230	5	TRUE	50	0.1	40	30	60	15	SWN	0.1	300	100	91	0	1.33
231	5	TRUE	50	0.1	40	30	70	15	SWN	0.1	300	100	94	0	1.3975
232	5	TRUE	50	0.1	40	30	10	20	SWN	0.1	300	100	98	98	98.03
233	5	TRUE	50	0.1	40	30	20	20	SWN	0.1	300	100	96	96	96.08
234	5	TRUE	50	0.1	40	30	30	20	SWN	0.1	300	100	97	91	91.48
235	5	TRUE	50	0.1	40	30	40	20	SWN	0.1	300	100	91	0	3.7125
236	5	TRUE	50	0.1	40	30	50	20	SWN	0.1	300	100	90	0	1.82
237	5	TRUE	50	0.1	40	30	60	20	SWN	0.1	300	100	92	0	1.525
238	5	TRUE	50	0.1	40	30	70	20	SWN	0.1	300	100	91	0	1.6975
239	5	TRUE	50	0.1	40	30	10	25	SWN	0.1	300	100	98	98	98.0275
240	5	TRUE	50	0.1	40	30	20	25	SWN	0.1	300	100	97	97	96.9575
241	5	TRUE	50	0.1	40	30	30	25	SWN	0.1	300	100	95	84	84.24
242	5	TRUE	50	0.1	40	30	40	25	SWN	0.1	300	100	98	5	11.69
243	5	TRUE	50	0.1	40	30	50	25	SWN	0.1	300	100	93	0	2.4025
244	5	TRUE	50	0.1	40	30	60	25	SWN	0.1	300	100	95	0	2.23
245	5	TRUE	50	0.1	40	30	70	25	SWN	0.1	300	100	92	0	2.0225
246	5	TRUE	50	0.1	40	30	10	30	SWN	0.1	300	100	100	100	99.9575
247	5	TRUE	50	0.1	40	30	20	30	SWN	0.1	300	100	99	99	98.85
248	5	TRUE	50	0.1	40	30	30	30	SWN	0.1	300	100	94	86	84.615
249	5	TRUE	50	0.1	40	30	40	30	SWN	0.1	300	100	97	22	27.65
250	5	TRUE	50	0.1	40	30	50	30	SWN	0.1	300	100	95	0	4.4425
251	5	TRUE	50	0.1	40	30	60	30	SWN	0.1	300	100	94	0	2.93
252	5	TRUE	50	0.1	40	30	70	30	SWN	0.1	300	100	97	0	2.9625
1	5	TRUE	50	0.1	50	5	10	5	SWN	0.1	300	100	100	100	100
2	5	TRUE	50	0.1	50	5	20	5	SWN	0.1	300	100	100	100	100
3	5	TRUE	50	0.1	50	5	30	5	SWN	0.1	300	100	100	76	76.6675
4	5	TRUE	50	0.1	50	5	40	5	SWN	0.1	300	100	100	0	1.5225
5	5	TRUE	50	0.1	50	5	50	5	SWN	0.1	300	100	100	0	1.315
6	5	TRUE	50	0.1	50	5	60	5	SWN	0.1	300	100	100	0	1.29
7	5	TRUE	50	0.1	50	5	70	5	SWN	0.1	300	100	100	0	1.255
8	5	TRUE	50	0.1	50	5	10	10	SWN	0.1	300	100	100	100	100
9	5	TRUE	50	0.1	50	5	20	10	SWN	0.1	300	100	100	100	100
10	5	TRUE	50	0.1	50	5	30	10	SWN	0.1	300	100	100	63	64.3225
11	5	TRUE	50	0.1	50	5	40	10	SWN	0.1	300	100	100	0	1.845
12	5	TRUE	50	0.1	50	5	50	10	SWN	0.1	300	100	100	0	1.395
13	5	TRUE	50	0.1	50	5	60	10	SWN	0.1	300	100	100	0	1.305
14	5	TRUE	50	0.1	50	5	70	10	SWN	0.1	300	100	100	0	1.27
15	5	TRUE	50	0.1	50	5	10	15	SWN	0.1	300	100	100	100	100
16	5	TRUE	50	0.1	50	5	20	15	SWN	0.1	300	100	100	100	100
17	5	TRUE	50	0.1	50	5	30	15	SWN	0.1	300	100	100	89	89.415
18	5	TRUE	50	0.1	50	5	40	15	SWN	0.1	300	100	100	0	2.6375
19	5	TRUE	50	0.1	50	5	50	15	SWN	0.1	300	100	100	0	1.525
20	5	TRUE	50	0.1	50	5	60	15	SWN	0.1	300	100	100	0	1.3625
21	5	TRUE	50	0.1	50	5	70	15	SWN	0.1	300	100	100	0	1.3875
22	5	TRUE	50	0.1	50	5	10	20	SWN	0.1	300	100	100	100	100
23	5	TRUE	50	0.1	50	5	20	20	SWN	0.1	300	100	100	100	100
24	5	TRUE	50	0.1	50	5	30	20	SWN	0.1	300	100	100	97	97.0975
25	5	TRUE	50	0.1	50	5	40	20	SWN	0.1	300	100	100	0	4.3575
26	5	TRUE	50	0.1	50	5	50	20	SWN	0.1	300	100	100	0	1.905
27	5	TRUE	50	0.1	50	5	60	20	SWN	0.1	300	100	100	0	1.545
28	5	TRUE	50	0.1	50	5	70	20	SWN	0.1	300	100	100	0	1.69
29	5	TRUE	50	0.1	50	5	10	25	SWN	0.1	300	100	100	100	100
30	5	TRUE	50	0.1	50	5	20	25	SWN	0.1	300	100	100	100	99.9925
31	5	TRUE	50	0.1	50	5	30	25	SWN	0.1	300	100	100	93	93.33
32	5	TRUE	50	0.1	50	5	40	25	SWN	0.1	300	100	100	7	13.3275
33	5	TRUE	50	0.1	50	5	50	25	SWN	0.1	300	100	100	0	2.715
34	5	TRUE	50	0.1	50	5	60	25	SWN	0.1	300	100	100	0	2.095
35	5	TRUE	50	0.1	50	5	70	25	SWN	0.1	300	100	100	0	2.125
36	5	TRUE	50	0.1	50	5	10	30	SWN	0.1	300	100	100	100	99.965
37	5	TRUE	50	0.1	50	5	20	30	SWN	0.1	300	100	100	100	99.815
38	5	TRUE	50	0.1	50	5	30	30	SWN	0.1	300	100	100	92	91.2425
39	5	TRUE	50	0.1	50	5	40	30	SWN	0.1	300	100	100	23	27.485
40	5	TRUE	50	0.1	50	5	50	30	SWN	0.1	300	100	100	0	5.29
41	5	TRUE	50	0.1	50	5	60	30	SWN	0.1	300	100	100	0	3.035
42	5	TRUE	50	0.1	50	5	70	30	SWN	0.1	300	100	100	0	3.25
43	5	TRUE	50	0.1	50	10	10	5	SWN	0.1	300	100	100	100	100
44	5	TRUE	50	0.1	50	10	20	5	SWN	0.1	300	100	100	100	100
45	5	TRUE	50	0.1	50	10	30	5	SWN	0.1	300	100	100	65	65.9675
46	5	TRUE	50	0.1	50	10	40	5	SWN	0.1	300	100	100	0	1.5025
47	5	TRUE	50	0.1	50	10	50	5	SWN	0.1	300	100	100	0	1.3125
48	5	TRUE	50	0.1	50	10	60	5	SWN	0.1	300	100	100	0	1.28
49	5	TRUE	50	0.1	50	10	70	5	SWN	0.1	300	100	100	0	1.25
50	5	TRUE	50	0.1	50	10	10	10	SWN	0.1	300	100	100	100	100
51	5	TRUE	50	0.1	50	10	20	10	SWN	0.1	300	100	100	100	100
52	5	TRUE	50	0.1	50	10	30	10	SWN	0.1	300	100	100	67	68.505
53	5	TRUE	50	0.1	50	10	40	10	SWN	0.1	300	100	100	0	1.895
54	5	TRUE	50	0.1	50	10	50	10	SWN	0.1	300	100	100	0	1.335
55	5	TRUE	50	0.1	50	10	60	10	SWN	0.1	300	100	100	0	1.28
56	5	TRUE	50	0.1	50	10	70	10	SWN	0.1	300	100	100	0	1.2625
57	5	TRUE	50	0.1	50	10	10	15	SWN	0.1	300	100	100	100	100
58	5	TRUE	50	0.1	50	10	20	15	SWN	0.1	300	100	100	100	100
59	5	TRUE	50	0.1	50	10	30	15	SWN	0.1	300	100	100	86	86.6925
60	5	TRUE	50	0.1	50	10	40	15	SWN	0.1	300	100	100	0	2.545
61	5	TRUE	50	0.1	50	10	50	15	SWN	0.1	300	100	100	0	1.5675
62	5	TRUE	50	0.1	50	10	60	15	SWN	0.1	300	100	100	0	1.37
63	5	TRUE	50	0.1	50	10	70	15	SWN	0.1	300	100	100	0	1.4025
64	5	TRUE	50	0.1	50	10	10	20	SWN	0.1	300	100	100	100	100
65	5	TRUE	50	0.1	50	10	20	20	SWN	0.1	300	100	100	100	100
66	5	TRUE	50	0.1	50	10	30	20	SWN	0.1	300	100	100	92	92.18
67	5	TRUE	50	0.1	50	10	40	20	SWN	0.1	300	100	100	0	3.735
68	5	TRUE	50	0.1	50	10	50	20	SWN	0.1	300	100	100	0	1.865
69	5	TRUE	50	0.1	50	10	60	20	SWN	0.1	300	100	100	0	1.575
70	5	TRUE	50	0.1	50	10	70	20	SWN	0.1	300	100	100	0	1.685
71	5	TRUE	50	0.1	50	10	10	25	SWN	0.1	300	100	100	100	99.995
72	5	TRUE	50	0.1	50	10	20	25	SWN	0.1	300	100	100	100	99.99
73	5	TRUE	50	0.1	50	10	30	25	SWN	0.1	300	100	100	98	97.7575
74	5	TRUE	50	0.1	50	10	40	25	SWN	0.1	300	100	100	10	14.6025
75	5	TRUE	50	0.1	50	10	50	25	SWN	0.1	300	100	100	0	2.595
76	5	TRUE	50	0.1	50	10	60	25	SWN	0.1	300	100	100	0	2.1125
77	5	TRUE	50	0.1	50	10	70	25	SWN	0.1	300	100	100	0	2.27
78	5	TRUE	50	0.1	50	10	10	30	SWN	0.1	300	100	100	100	99.9575
79	5	TRUE	50	0.1	50	10	20	30	SWN	0.1	300	100	100	100	99.7725
80	5	TRUE	50	0.1	50	10	30	30	SWN	0.1	300	100	100	97	95.7325
81	5	TRUE	50	0.1	50	10	40	30	SWN	0.1	300	100	100	25	28.4725
82	5	TRUE	50	0.1	50	10	50	30	SWN	0.1	300	100	100	0	4.3725
83	5	TRUE	50	0.1	50	10	60	30	SWN	0.1	300	100	100	0	2.9275
84	5	TRUE	50	0.1	50	10	70	30	SWN	0.1	300	100	100	0	3.0175
85	5	TRUE	50	0.1	50	15	10	5	SWN	0.1	300	100	100	100	100
86	5	TRUE	50	0.1	50	15	20	5	SWN	0.1	300	100	100	100	100
87	5	TRUE	50	0.1	50	15	30	5	SWN	0.1	300	100	100	75	75.7125
88	5	TRUE	50	0.1	50	15	40	5	SWN	0.1	300	100	100	0	1.5625
89	5	TRUE	50	0.1	50	15	50	5	SWN	0.1	300	100	100	0	1.3125
90	5	TRUE	50	0.1	50	15	60	5	SWN	0.1	300	100	100	0	1.2825
91	5	TRUE	50	0.1	50	15	70	5	SWN	0.1	300	100	100	0	1.255
92	5	TRUE	50	0.1	50	15	10	10	SWN	0.1	300	100	100	100	99.995
93	5	TRUE	50	0.1	50	15	20	10	SWN	0.1	300	100	100	100	100
94	5	TRUE	50	0.1	50	15	30	10	SWN	0.1	300	100	100	75	76.2075
95	5	TRUE	50	0.1	50	15	40	10	SWN	0.1	300	100	100	0	1.9
96	5	TRUE	50	0.1	50	15	50	10	SWN	0.1	300	100	100	0	1.38
97	5	TRUE	50	0.1	50	15	60	10	SWN	0.1	300	100	100	0	1.2775
98	5	TRUE	50	0.1	50	15	70	10	SWN	0.1	300	100	100	0	1.265
99	5	TRUE	50	0.1	50	15	10	15	SWN	0.1	300	100	100	100	100
100	5	TRUE	50	0.1	50	15	20	15	SWN	0.1	300	100	100	100	99.9925
101	5	TRUE	50	0.1	50	15	30	15	SWN	0.1	300	100	100	87	87.5775
102	5	TRUE	50	0.1	50	15	40	15	SWN	0.1	300	100	100	0	2.61
103	5	TRUE	50	0.1	50	15	50	15	SWN	0.1	300	100	100	0	1.5325
104	5	TRUE	50	0.1	50	15	60	15	SWN	0.1	300	100	100	0	1.3475
105	5	TRUE	50	0.1	50	15	70	15	SWN	0.1	300	100	100	0	1.37
106	5	TRUE	50	0.1	50	15	10	20	SWN	0.1	300	100	100	100	100
107	5	TRUE	50	0.1	50	15	20	20	SWN	0.1	300	100	100	100	99.9975
108	5	TRUE	50	0.1	50	15	30	20	SWN	0.1	300	100	100	90	90.655
109	5	TRUE	50	0.1	50	15	40	20	SWN	0.1	300	100	100	0	3.7325
110	5	TRUE	50	0.1	50	15	50	20	SWN	0.1	300	100	100	0	1.815
111	5	TRUE	50	0.1	50	15	60	20	SWN	0.1	300	100	100	0	1.595
112	5	TRUE	50	0.1	50	15	70	20	SWN	0.1	300	100	100	0	1.685
113	5	TRUE	50	0.1	50	15	10	25	SWN	0.1	300	100	100	100	100
114	5	TRUE	50	0.1	50	15	20	25	SWN	0.1	300	100	100	100	99.985
115	5	TRUE	50	0.1	50	15	30	25	SWN	0.1	300	100	100	93	92.8625
116	5	TRUE	50	0.1	50	15	40	25	SWN	0.1	300	100	100	7	12.695
117	5	TRUE	50	0.1	50	15	50	25	SWN	0.1	300	100	100	0	2.5825
118	5	TRUE	50	0.1	50	15	60	25	SWN	0.1	300	100	100	0	2.225
119	5	TRUE	50	0.1	50	15	70	25	SWN	0.1	300	100	100	0	2.215
120	5	TRUE	50	0.1	50	15	10	30	SWN	0.1	300	100	100	100	99.985
121	5	TRUE	50	0.1	50	15	20	30	SWN	0.1	300	100	100	100	99.8475
122	5	TRUE	50	0.1	50	15	30	30	SWN	0.1	300	100	100	97	95.405
123	5	TRUE	50	0.1	50	15	40	30	SWN	0.1	300	100	100	19	23.2725
124	5	TRUE	50	0.1	50	15	50	30	SWN	0.1	300	100	100	0	4.31
125	5	TRUE	50	0.1	50	15	60	30	SWN	0.1	300	100	100	0	3.54
126	5	TRUE	50	0.1	50	15	70	30	SWN	0.1	300	100	100	0	2.9325
127	5	TRUE	50	0.1	50	20	10	5	SWN	0.1	300	100	100	100	99.98
128	5	TRUE	50	0.1	50	20	20	5	SWN	0.1	300	100	100	100	99.99
129	5	TRUE	50	0.1	50	20	30	5	SWN	0.1	300	100	100	74	74.6875
130	5	TRUE	50	0.1	50	20	40	5	SWN	0.1	300	100	100	0	1.5275
131	5	TRUE	50	0.1	50	20	50	5	SWN	0.1	300	100	100	0	1.32
132	5	TRUE	50	0.1	50	20	60	5	SWN	0.1	300	100	100	0	1.2875
133	5	TRUE	50	0.1	50	20	70	5	SWN	0.1	300	100	100	0	1.2525
134	5	TRUE	50	0.1	50	20	10	10	SWN	0.1	300	100	100	100	99.98
135	5	TRUE	50	0.1	50	20	20	10	SWN	0.1	300	100	100	100	99.9825
136	5	TRUE	50	0.1	50	20	30	10	SWN	0.1	300	100	100	78	78.8025
137	5	TRUE	50	0.1	50	20	40	10	SWN	0.1	300	100	100	0	1.795
138	5	TRUE	50	0.1	50	20	50	10	SWN	0.1	300	100	100	0	1.3625
139	5	TRUE	50	0.1	50	20	60	10	SWN	0.1	300	100	100	0	1.275
140	5	TRUE	50	0.1	50	20	70	10	SWN	0.1	300	100	100	0	1.2725
141	5	TRUE	50	0.1	50	20	10	15	SWN	0.1	300	100	100	100	99.985
142	5	TRUE	50	0.1	50	20	20	15	SWN	0.1	300	100	100	100	99.9825
143	5	TRUE	50	0.1	50	20	30	15	SWN	0.1	300	100	100	84	84.7525
144	5	TRUE	50	0.1	50	20	40	15	SWN	0.1	300	100	100	0	2.5075
145	5	TRUE	50	0.1	50	20	50	15	SWN	0.1	300	100	100	0	1.56
146	5	TRUE	50	0.1	50	20	60	15	SWN	0.1	300	100	100	0	1.3375
147	5	TRUE	50	0.1	50	20	70	15	SWN	0.1	300	100	100	0	1.425
148	5	TRUE	50	0.1	50	20	10	20	SWN	0.1	300	100	100	100	99.985
149	5	TRUE	50	0.1	50	20	20	20	SWN	0.1	300	100	100	100	99.995
150	5	TRUE	50	0.1	50	20	30	20	SWN	0.1	300	100	100	96	96.16
151	5	TRUE	50	0.1	50	20	40	20	SWN	0.1	300	100	100	0	3.8775
152	5	TRUE	50	0.1	50	20	50	20	SWN	0.1	300	100	100	0	1.8975
153	5	TRUE	50	0.1	50	20	60	20	SWN	0.1	300	100	100	0	1.6375
154	5	TRUE	50	0.1	50	20	70	20	SWN	0.1	300	100	100	0	1.73
155	5	TRUE	50	0.1	50	20	10	25	SWN	0.1	300	100	100	100	99.995
156	5	TRUE	50	0.1	50	20	20	25	SWN	0.1	300	100	100	100	99.99
157	5	TRUE	50	0.1	50	20	30	25	SWN	0.1	300	100	100	95	94.8325
158	5	TRUE	50	0.1	50	20	40	25	SWN	0.1	300	100	100	6	13.8625
159	5	TRUE	50	0.1	50	20	50	25	SWN	0.1	300	100	100	0	2.7825
160	5	TRUE	50	0.1	50	20	60	25	SWN	0.1	300	100	100	0	2.1575
161	5	TRUE	50	0.1	50	20	70	25	SWN	0.1	300	100	100	0	2.32
162	5	TRUE	50	0.1	50	20	10	30	SWN	0.1	300	100	100	100	99.9625
163	5	TRUE	50	0.1	50	20	20	30	SWN	0.1	300	100	100	100	99.7825
164	5	TRUE	50	0.1	50	20	30	30	SWN	0.1	300	100	100	95	93.3775
165	5	TRUE	50	0.1	50	20	40	30	SWN	0.1	300	100	100	22	23.8425
166	5	TRUE	50	0.1	50	20	50	30	SWN	0.1	300	100	100	0	4.8525
167	5	TRUE	50	0.1	50	20	60	30	SWN	0.1	300	100	100	0	3.0625
168	5	TRUE	50	0.1	50	20	70	30	SWN	0.1	300	100	100	0	3.6675
169	5	TRUE	50	0.1	50	25	10	5	SWN	0.1	300	100	100	100	99.9375
170	5	TRUE	50	0.1	50	25	20	5	SWN	0.1	300	100	100	100	99.9825
171	5	TRUE	50	0.1	50	25	30	5	SWN	0.1	300	100	100	67	68.0325
172	5	TRUE	50	0.1	50	25	40	5	SWN	0.1	300	100	100	0	1.535
173	5	TRUE	50	0.1	50	25	50	5	SWN	0.1	300	100	100	0	1.32
174	5	TRUE	50	0.1	50	25	60	5	SWN	0.1	300	100	100	0	1.2675
175	5	TRUE	50	0.1	50	25	70	5	SWN	0.1	300	100	100	0	1.2575
176	5	TRUE	50	0.1	50	25	10	10	SWN	0.1	300	100	100	100	99.955
177	5	TRUE	50	0.1	50	25	20	10	SWN	0.1	300	100	100	100	99.9925
178	5	TRUE	50	0.1	50	25	30	10	SWN	0.1	300	100	100	76	76.93
179	5	TRUE	50	0.1	50	25	40	10	SWN	0.1	300	100	100	0	1.9075
180	5	TRUE	50	0.1	50	25	50	10	SWN	0.1	300	100	100	0	1.3725
181	5	TRUE	50	0.1	50	25	60	10	SWN	0.1	300	100	100	0	1.3025
182	5	TRUE	50	0.1	50	25	70	10	SWN	0.1	300	100	100	0	1.2575
183	5	TRUE	50	0.1	50	25	10	15	SWN	0.1	300	100	100	100	99.9475
184	5	TRUE	50	0.1	50	25	20	15	SWN	0.1	300	100	100	100	99.985
185	5	TRUE	50	0.1	50	25	30	15	SWN	0.1	300	100	100	87	87.72
186	5	TRUE	50	0.1	50	25	40	15	SWN	0.1	300	100	100	0	2.3525
187	5	TRUE	50	0.1	50	25	50	15	SWN	0.1	300	100	100	0	1.545
188	5	TRUE	50	0.1	50	25	60	15	SWN	0.1	300	100	100	0	1.3675
189	5	TRUE	50	0.1	50	25	70	15	SWN	0.1	300	100	100	0	1.3875
190	5	TRUE	50	0.1	50	25	10	20	SWN	0.1	300	100	100	100	99.9575
191	5	TRUE	50	0.1	50	25	20	20	SWN	0.1	300	100	100	100	99.98
192	5	TRUE	50	0.1	50	25	30	20	SWN	0.1	300	100	100	97	97.2025
193	5	TRUE	50	0.1	50	25	40	20	SWN	0.1	300	100	100	1	5.79
194	5	TRUE	50	0.1	50	25	50	20	SWN	0.1	300	100	100	0	1.83
195	5	TRUE	50	0.1	50	25	60	20	SWN	0.1	300	100	100	0	1.66
196	5	TRUE	50	0.1	50	25	70	20	SWN	0.1	300	100	100	0	1.6375
197	5	TRUE	50	0.1	50	25	10	25	SWN	0.1	300	100	100	100	99.9575
198	5	TRUE	50	0.1	50	25	20	25	SWN	0.1	300	100	100	100	99.975
199	5	TRUE	50	0.1	50	25	30	25	SWN	0.1	300	100	100	94	93.55
200	5	TRUE	50	0.1	50	25	40	25	SWN	0.1	300	100	100	4	10.6675
201	5	TRUE	50	0.1	50	25	50	25	SWN	0.1	300	100	100	0	2.5825
202	5	TRUE	50	0.1	50	25	60	25	SWN	0.1	300	100	99	0	2.28
203	5	TRUE	50	0.1	50	25	70	25	SWN	0.1	300	100	100	0	2.2225
204	5	TRUE	50	0.1	50	25	10	30	SWN	0.1	300	100	100	100	99.9725
205	5	TRUE	50	0.1	50	25	20	30	SWN	0.1	300	100	100	100	99.825
206	5	TRUE	50	0.1	50	25	30	30	SWN	0.1	300	100	100	95	93.2225
207	5	TRUE	50	0.1	50	25	40	30	SWN	0.1	300	100	100	19	23.4075
208	5	TRUE	50	0.1	50	25	50	30	SWN	0.1	300	100	100	0	4.1175
209	5	TRUE	50	0.1	50	25	60	30	SWN	0.1	300	100	100	0	3.1175
210	5	TRUE	50	0.1	50	25	70	30	SWN	0.1	300	100	100	0	3.25
211	5	TRUE	50	0.1	50	30	10	5	SWN	0.1	300	100	100	100	99.9175
212	5	TRUE	50	0.1	50	30	20	5	SWN	0.1	300	100	100	100	99.9775
213	5	TRUE	50	0.1	50	30	30	5	SWN	0.1	300	100	100	69	69.7275
214	5	TRUE	50	0.1	50	30	40	5	SWN	0.1	300	100	100	0	1.52
215	5	TRUE	50	0.1	50	30	50	5	SWN	0.1	300	100	100	0	1.3125
216	5	TRUE	50	0.1	50	30	60	5	SWN	0.1	300	100	100	0	1.2775
217	5	TRUE	50	0.1	50	30	70	5	SWN	0.1	300	100	100	0	1.25
218	5	TRUE	50	0.1	50	30	10	10	SWN	0.1	300	100	100	100	99.9275
219	5	TRUE	50	0.1	50	30	20	10	SWN	0.1	300	100	100	100	99.9925
220	5	TRUE	50	0.1	50	30	30	10	SWN	0.1	300	100	100	84	84.6475
221	5	TRUE	50	0.1	50	30	40	10	SWN	0.1	300	100	100	0	1.8675
222	5	TRUE	50	0.1	50	30	50	10	SWN	0.1	300	100	100	0	1.3625
223	5	TRUE	50	0.1	50	30	60	10	SWN	0.1	300	100	100	0	1.285
224	5	TRUE	50	0.1	50	30	70	10	SWN	0.1	300	100	100	0	1.285
225	5	TRUE	50	0.1	50	30	10	15	SWN	0.1	300	100	100	100	99.96
226	5	TRUE	50	0.1	50	30	20	15	SWN	0.1	300	100	100	100	99.985
227	5	TRUE	50	0.1	50	30	30	15	SWN	0.1	300	100	100	86	86.5925
228	5	TRUE	50	0.1	50	30	40	15	SWN	0.1	300	100	100	0	2.8175
229	5	TRUE	50	0.1	50	30	50	15	SWN	0.1	300	100	100	0	1.5775
230	5	TRUE	50	0.1	50	30	60	15	SWN	0.1	300	100	100	0	1.3575
231	5	TRUE	50	0.1	50	30	70	15	SWN	0.1	300	100	100	0	1.4075
232	5	TRUE	50	0.1	50	30	10	20	SWN	0.1	300	100	100	100	99.97
233	5	TRUE	50	0.1	50	30	20	20	SWN	0.1	300	100	100	100	99.98
234	5	TRUE	50	0.1	50	30	30	20	SWN	0.1	300	100	100	96	96.2075
235	5	TRUE	50	0.1	50	30	40	20	SWN	0.1	300	100	100	1	4.875
236	5	TRUE	50	0.1	50	30	50	20	SWN	0.1	300	100	100	0	1.8525
237	5	TRUE	50	0.1	50	30	60	20	SWN	0.1	300	100	100	0	1.56
238	5	TRUE	50	0.1	50	30	70	20	SWN	0.1	300	100	100	0	1.715
239	5	TRUE	50	0.1	50	30	10	25	SWN	0.1	300	100	100	100	99.9775
240	5	TRUE	50	0.1	50	30	20	25	SWN	0.1	300	100	100	99	99.0025
241	5	TRUE	50	0.1	50	30	30	25	SWN	0.1	300	100	100	96	95.4875
242	5	TRUE	50	0.1	50	30	40	25	SWN	0.1	300	100	100	3	10.0525
243	5	TRUE	50	0.1	50	30	50	25	SWN	0.1	300	100	100	0	2.8525
244	5	TRUE	50	0.1	50	30	60	25	SWN	0.1	300	100	100	0	2.105
245	5	TRUE	50	0.1	50	30	70	25	SWN	0.1	300	100	100	0	2.1125
246	5	TRUE	50	0.1	50	30	10	30	SWN	0.1	300	100	100	100	99.97
247	5	TRUE	50	0.1	50	30	20	30	SWN	0.1	300	100	100	100	99.7575
248	5	TRUE	50	0.1	50	30	30	30	SWN	0.1	300	100	100	95	93.425
249	5	TRUE	50	0.1	50	30	40	30	SWN	0.1	300	100	100	19	23.07
250	5	TRUE	50	0.1	50	30	50	30	SWN	0.1	300	100	100	0	4.6725
251	5	TRUE	50	0.1	50	30	60	30	SWN	0.1	300	100	100	0	3.2975
252	5	TRUE	50	0.1	50	30	70	30	SWN	0.1	300	100	100	0	2.8925
1	5	TRUE	50	0.1	60	5	10	5	SWN	0.1	300	100	100	100	100
2	5	TRUE	50	0.1	60	5	20	5	SWN	0.1	300	100	100	100	100
3	5	TRUE	50	0.1	60	5	30	5	SWN	0.1	300	100	100	76	76.885
4	5	TRUE	50	0.1	60	5	40	5	SWN	0.1	300	100	100	0	1.595
5	5	TRUE	50	0.1	60	5	50	5	SWN	0.1	300	100	100	0	1.2925
6	5	TRUE	50	0.1	60	5	60	5	SWN	0.1	300	100	100	0	1.3025
7	5	TRUE	50	0.1	60	5	70	5	SWN	0.1	300	100	100	0	1.2575
8	5	TRUE	50	0.1	60	5	10	10	SWN	0.1	300	100	100	100	100
9	5	TRUE	50	0.1	60	5	20	10	SWN	0.1	300	100	100	100	100
10	5	TRUE	50	0.1	60	5	30	10	SWN	0.1	300	100	100	71	72.07
11	5	TRUE	50	0.1	60	5	40	10	SWN	0.1	300	100	100	0	1.8975
12	5	TRUE	50	0.1	60	5	50	10	SWN	0.1	300	100	100	0	1.355
13	5	TRUE	50	0.1	60	5	60	10	SWN	0.1	300	100	100	0	1.28
14	5	TRUE	50	0.1	60	5	70	10	SWN	0.1	300	100	100	0	1.265
15	5	TRUE	50	0.1	60	5	10	15	SWN	0.1	300	100	100	100	100
16	5	TRUE	50	0.1	60	5	20	15	SWN	0.1	300	100	100	100	100
17	5	TRUE	50	0.1	60	5	30	15	SWN	0.1	300	100	100	88	88.4
18	5	TRUE	50	0.1	60	5	40	15	SWN	0.1	300	100	100	0	2.61
19	5	TRUE	50	0.1	60	5	50	15	SWN	0.1	300	100	100	0	1.49
20	5	TRUE	50	0.1	60	5	60	15	SWN	0.1	300	100	100	0	1.3475
21	5	TRUE	50	0.1	60	5	70	15	SWN	0.1	300	100	100	0	1.355
22	5	TRUE	50	0.1	60	5	10	20	SWN	0.1	300	100	100	100	100
23	5	TRUE	50	0.1	60	5	20	20	SWN	0.1	300	100	100	100	100
24	5	TRUE	50	0.1	60	5	30	20	SWN	0.1	300	100	100	97	97.1
25	5	TRUE	50	0.1	60	5	40	20	SWN	0.1	300	100	100	0	4.7175
26	5	TRUE	50	0.1	60	5	50	20	SWN	0.1	300	100	100	0	2.135
27	5	TRUE	50	0.1	60	5	60	20	SWN	0.1	300	100	100	0	1.555
28	5	TRUE	50	0.1	60	5	70	20	SWN	0.1	300	100	100	0	1.6325
29	5	TRUE	50	0.1	60	5	10	25	SWN	0.1	300	100	100	100	100
30	5	TRUE	50	0.1	60	5	20	25	SWN	0.1	300	100	100	100	99.98
31	5	TRUE	50	0.1	60	5	30	25	SWN	0.1	300	100	100	98	97.445
32	5	TRUE	50	0.1	60	5	40	25	SWN	0.1	300	100	100	4	10.5175
33	5	TRUE	50	0.1	60	5	50	25	SWN	0.1	300	100	100	0	2.69
34	5	TRUE	50	0.1	60	5	60	25	SWN	0.1	300	100	100	0	2.175
35	5	TRUE	50	0.1	60	5	70	25	SWN	0.1	300	100	100	0	2.2175
36	5	TRUE	50	0.1	60	5	10	30	SWN	0.1	300	100	100	100	99.96
37	5	TRUE	50	0.1	60	5	20	30	SWN	0.1	300	100	100	100	99.8225
38	5	TRUE	50	0.1	60	5	30	30	SWN	0.1	300	100	100	93	91.57
39	5	TRUE	50	0.1	60	5	40	30	SWN	0.1	300	100	100	25	28.205
40	5	TRUE	50	0.1	60	5	50	30	SWN	0.1	300	100	100	0	4.69
41	5	TRUE	50	0.1	60	5	60	30	SWN	0.1	300	100	100	0	3.4325
42	5	TRUE	50	0.1	60	5	70	30	SWN	0.1	300	100	100	0	3.175
43	5	TRUE	50	0.1	60	10	10	5	SWN	0.1	300	100	100	100	99.995
44	5	TRUE	50	0.1	60	10	20	5	SWN	0.1	300	100	100	100	99.9975
45	5	TRUE	50	0.1	60	10	30	5	SWN	0.1	300	100	100	68	68.975
46	5	TRUE	50	0.1	60	10	40	5	SWN	0.1	300	100	100	0	1.5325
47	5	TRUE	50	0.1	60	10	50	5	SWN	0.1	300	100	100	0	1.325
48	5	TRUE	50	0.1	60	10	60	5	SWN	0.1	300	100	100	0	1.2775
49	5	TRUE	50	0.1	60	10	70	5	SWN	0.1	300	100	100	0	1.255
50	5	TRUE	50	0.1	60	10	10	10	SWN	0.1	300	100	100	100	99.9975
51	5	TRUE	50	0.1	60	10	20	10	SWN	0.1	300	100	100	100	100
52	5	TRUE	50	0.1	60	10	30	10	SWN	0.1	300	100	100	70	71.1675
53	5	TRUE	50	0.1	60	10	40	10	SWN	0.1	300	100	100	0	1.87
54	5	TRUE	50	0.1	60	10	50	10	SWN	0.1	300	100	100	0	1.3825
55	5	TRUE	50	0.1	60	10	60	10	SWN	0.1	300	100	100	0	1.29
56	5	TRUE	50	0.1	60	10	70	10	SWN	0.1	300	100	100	0	1.265
57	5	TRUE	50	0.1	60	10	10	15	SWN	0.1	300	100	100	100	100
58	5	TRUE	50	0.1	60	10	20	15	SWN	0.1	300	100	100	100	100
59	5	TRUE	50	0.1	60	10	30	15	SWN	0.1	300	100	100	87	87.395
60	5	TRUE	50	0.1	60	10	40	15	SWN	0.1	300	100	100	0	2.47
61	5	TRUE	50	0.1	60	10	50	15	SWN	0.1	300	100	100	0	1.4875
62	5	TRUE	50	0.1	60	10	60	15	SWN	0.1	300	100	100	0	1.3725
63	5	TRUE	50	0.1	60	10	70	15	SWN	0.1	300	100	100	0	1.4025
64	5	TRUE	50	0.1	60	10	10	20	SWN	0.1	300	100	100	100	100
65	5	TRUE	50	0.1	60	10	20	20	SWN	0.1	300	100	100	100	99.9925
66	5	TRUE	50	0.1	60	10	30	20	SWN	0.1	300	100	100	92	92.295
67	5	TRUE	50	0.1	60	10	40	20	SWN	0.1	300	100	100	0	4.3325
68	5	TRUE	50	0.1	60	10	50	20	SWN	0.1	300	100	100	0	1.9625
69	5	TRUE	50	0.1	60	10	60	20	SWN	0.1	300	100	100	0	1.58
70	5	TRUE	50	0.1	60	10	70	20	SWN	0.1	300	100	100	0	1.73
71	5	TRUE	50	0.1	60	10	10	25	SWN	0.1	300	100	100	100	100
72	5	TRUE	50	0.1	60	10	20	25	SWN	0.1	300	100	100	100	99.9725
73	5	TRUE	50	0.1	60	10	30	25	SWN	0.1	300	100	100	92	92.175
74	5	TRUE	50	0.1	60	10	40	25	SWN	0.1	300	100	100	1	10.7075
75	5	TRUE	50	0.1	60	10	50	25	SWN	0.1	300	100	100	0	2.82
76	5	TRUE	50	0.1	60	10	60	25	SWN	0.1	300	100	100	0	2.225
77	5	TRUE	50	0.1	60	10	70	25	SWN	0.1	300	100	100	0	2.1025
78	5	TRUE	50	0.1	60	10	10	30	SWN	0.1	300	100	100	100	99.9575
79	5	TRUE	50	0.1	60	10	20	30	SWN	0.1	300	100	100	100	99.885
80	5	TRUE	50	0.1	60	10	30	30	SWN	0.1	300	100	100	93	91.7375
81	5	TRUE	50	0.1	60	10	40	30	SWN	0.1	300	100	100	25	30.1675
82	5	TRUE	50	0.1	60	10	50	30	SWN	0.1	300	100	100	0	4.375
83	5	TRUE	50	0.1	60	10	60	30	SWN	0.1	300	100	100	0	2.975
84	5	TRUE	50	0.1	60	10	70	30	SWN	0.1	300	100	100	0	3.1325
85	5	TRUE	50	0.1	60	15	10	5	SWN	0.1	300	100	100	100	99.915
86	5	TRUE	50	0.1	60	15	20	5	SWN	0.1	300	100	100	100	99.9125
87	5	TRUE	50	0.1	60	15	30	5	SWN	0.1	300	100	100	67	67.9
88	5	TRUE	50	0.1	60	15	40	5	SWN	0.1	300	100	100	0	1.515
89	5	TRUE	50	0.1	60	15	50	5	SWN	0.1	300	100	100	0	1.3525
90	5	TRUE	50	0.1	60	15	60	5	SWN	0.1	300	100	100	0	1.2775
91	5	TRUE	50	0.1	60	15	70	5	SWN	0.1	300	100	100	0	1.26
92	5	TRUE	50	0.1	60	15	10	10	SWN	0.1	300	100	100	100	99.9075
93	5	TRUE	50	0.1	60	15	20	10	SWN	0.1	300	100	100	100	99.9125
94	5	TRUE	50	0.1	60	15	30	10	SWN	0.1	300	100	100	70	71.0825
95	5	TRUE	50	0.1	60	15	40	10	SWN	0.1	300	100	100	0	1.8575
96	5	TRUE	50	0.1	60	15	50	10	SWN	0.1	300	100	100	0	1.3375
97	5	TRUE	50	0.1	60	15	60	10	SWN	0.1	300	100	100	0	1.285
98	5	TRUE	50	0.1	60	15	70	10	SWN	0.1	300	100	100	0	1.2625
99	5	TRUE	50	0.1	60	15	10	15	SWN	0.1	300	100	100	100	99.8975
100	5	TRUE	50	0.1	60	15	20	15	SWN	0.1	300	100	100	100	99.935
101	5	TRUE	50	0.1	60	15	30	15	SWN	0.1	300	100	100	83	83.915
102	5	TRUE	50	0.1	60	15	40	15	SWN	0.1	300	100	100	0	2.58
103	5	TRUE	50	0.1	60	15	50	15	SWN	0.1	300	100	100	0	1.52
104	5	TRUE	50	0.1	60	15	60	15	SWN	0.1	300	100	100	0	1.37
105	5	TRUE	50	0.1	60	15	70	15	SWN	0.1	300	100	100	0	1.405
106	5	TRUE	50	0.1	60	15	10	20	SWN	0.1	300	100	100	100	99.915
107	5	TRUE	50	0.1	60	15	20	20	SWN	0.1	300	100	100	100	99.935
108	5	TRUE	50	0.1	60	15	30	20	SWN	0.1	300	100	100	94	94.1625
109	5	TRUE	50	0.1	60	15	40	20	SWN	0.1	300	100	100	0	4.3225
110	5	TRUE	50	0.1	60	15	50	20	SWN	0.1	300	100	100	0	1.805
111	5	TRUE	50	0.1	60	15	60	20	SWN	0.1	300	100	100	0	1.5725
112	5	TRUE	50	0.1	60	15	70	20	SWN	0.1	300	100	100	0	1.64
113	5	TRUE	50	0.1	60	15	10	25	SWN	0.1	300	100	100	100	99.9325
114	5	TRUE	50	0.1	60	15	20	25	SWN	0.1	300	100	100	100	99.9
115	5	TRUE	50	0.1	60	15	30	25	SWN	0.1	300	100	100	94	94.0675
116	5	TRUE	50	0.1	60	15	40	25	SWN	0.1	300	100	100	5	11.765
117	5	TRUE	50	0.1	60	15	50	25	SWN	0.1	300	100	100	0	2.6475
118	5	TRUE	50	0.1	60	15	60	25	SWN	0.1	300	100	100	0	2.1925
119	5	TRUE	50	0.1	60	15	70	25	SWN	0.1	300	100	100	0	2.23
120	5	TRUE	50	0.1	60	15	10	30	SWN	0.1	300	100	100	100	99.8825
121	5	TRUE	50	0.1	60	15	20	30	SWN	0.1	300	100	100	100	99.6775
122	5	TRUE	50	0.1	60	15	30	30	SWN	0.1	300	100	100	95	93.4675
123	5	TRUE	50	0.1	60	15	40	30	SWN	0.1	300	100	100	21	24.1
124	5	TRUE	50	0.1	60	15	50	30	SWN	0.1	300	100	100	0	4.74
125	5	TRUE	50	0.1	60	15	60	30	SWN	0.1	300	100	100	0	3.305
126	5	TRUE	50	0.1	60	15	70	30	SWN	0.1	300	100	100	0	3.1325
127	5	TRUE	50	0.1	60	20	10	5	SWN	0.1	300	100	100	100	99.675
128	5	TRUE	50	0.1	60	20	20	5	SWN	0.1	300	100	100	100	99.7925
129	5	TRUE	50	0.1	60	20	30	5	SWN	0.1	300	100	100	79	79.45
130	5	TRUE	50	0.1	60	20	40	5	SWN	0.1	300	100	100	0	1.4925
131	5	TRUE	50	0.1	60	20	50	5	SWN	0.1	300	100	100	0	1.2975
132	5	TRUE	50	0.1	60	20	60	5	SWN	0.1	300	100	100	0	1.285
133	5	TRUE	50	0.1	60	20	70	5	SWN	0.1	300	100	100	0	1.2525
134	5	TRUE	50	0.1	60	20	10	10	SWN	0.1	300	100	100	100	99.6875
135	5	TRUE	50	0.1	60	20	20	10	SWN	0.1	300	100	100	100	99.785
136	5	TRUE	50	0.1	60	20	30	10	SWN	0.1	300	100	100	72	72.79
137	5	TRUE	50	0.1	60	20	40	10	SWN	0.1	300	100	100	0	1.85
138	5	TRUE	50	0.1	60	20	50	10	SWN	0.1	300	100	100	0	1.3575
139	5	TRUE	50	0.1	60	20	60	10	SWN	0.1	300	100	100	0	1.2875
140	5	TRUE	50	0.1	60	20	70	10	SWN	0.1	300	100	100	0	1.26
141	5	TRUE	50	0.1	60	20	10	15	SWN	0.1	300	100	100	100	99.7375
142	5	TRUE	50	0.1	60	20	20	15	SWN	0.1	300	100	100	100	99.78
143	5	TRUE	50	0.1	60	20	30	15	SWN	0.1	300	100	100	84	84.585
144	5	TRUE	50	0.1	60	20	40	15	SWN	0.1	300	100	100	0	2.3975
145	5	TRUE	50	0.1	60	20	50	15	SWN	0.1	300	100	100	0	1.55
146	5	TRUE	50	0.1	60	20	60	15	SWN	0.1	300	100	100	0	1.35
147	5	TRUE	50	0.1	60	20	70	15	SWN	0.1	300	100	100	0	1.415
148	5	TRUE	50	0.1	60	20	10	20	SWN	0.1	300	100	100	100	99.74
149	5	TRUE	50	0.1	60	20	20	20	SWN	0.1	300	100	100	100	99.775
150	5	TRUE	50	0.1	60	20	30	20	SWN	0.1	300	100	100	92	92.0525
151	5	TRUE	50	0.1	60	20	40	20	SWN	0.1	300	100	100	0	3.95
152	5	TRUE	50	0.1	60	20	50	20	SWN	0.1	300	100	100	0	1.84
153	5	TRUE	50	0.1	60	20	60	20	SWN	0.1	300	100	100	0	1.56
154	5	TRUE	50	0.1	60	20	70	20	SWN	0.1	300	100	100	0	1.765
155	5	TRUE	50	0.1	60	20	10	25	SWN	0.1	300	100	100	100	99.7025
156	5	TRUE	50	0.1	60	20	20	25	SWN	0.1	300	100	100	100	99.75
157	5	TRUE	50	0.1	60	20	30	25	SWN	0.1	300	100	100	96	95.5025
158	5	TRUE	50	0.1	60	20	40	25	SWN	0.1	300	100	100	2	8.655
159	5	TRUE	50	0.1	60	20	50	25	SWN	0.1	300	100	100	0	2.9175
160	5	TRUE	50	0.1	60	20	60	25	SWN	0.1	300	100	100	0	2.1625
161	5	TRUE	50	0.1	60	20	70	25	SWN	0.1	300	100	100	0	2.145
162	5	TRUE	50	0.1	60	20	10	30	SWN	0.1	300	100	100	100	99.805
163	5	TRUE	50	0.1	60	20	20	30	SWN	0.1	300	100	100	100	99.6475
164	5	TRUE	50	0.1	60	20	30	30	SWN	0.1	300	100	100	92	90.3075
165	5	TRUE	50	0.1	60	20	40	30	SWN	0.1	300	100	100	21	24.54
166	5	TRUE	50	0.1	60	20	50	30	SWN	0.1	300	100	100	0	4.6
167	5	TRUE	50	0.1	60	20	60	30	SWN	0.1	300	100	100	0	3.02
168	5	TRUE	50	0.1	60	20	70	30	SWN	0.1	300	100	100	0	3.135
169	5	TRUE	50	0.1	60	25	10	5	SWN	0.1	300	100	100	100	99.4525
170	5	TRUE	50	0.1	60	25	20	5	SWN	0.1	300	100	100	100	99.7875
171	5	TRUE	50	0.1	60	25	30	5	SWN	0.1	300	100	100	73	73.6325
172	5	TRUE	50	0.1	60	25	40	5	SWN	0.1	300	100	100	0	1.5275
173	5	TRUE	50	0.1	60	25	50	5	SWN	0.1	300	100	100	0	1.32
174	5	TRUE	50	0.1	60	25	60	5	SWN	0.1	300	100	100	0	1.2825
175	5	TRUE	50	0.1	60	25	70	5	SWN	0.1	300	100	100	0	1.255
176	5	TRUE	50	0.1	60	25	10	10	SWN	0.1	300	100	100	100	99.5625
177	5	TRUE	50	0.1	60	25	20	10	SWN	0.1	300	100	100	100	99.695
178	5	TRUE	50	0.1	60	25	30	10	SWN	0.1	300	100	100	83	83.56
179	5	TRUE	50	0.1	60	25	40	10	SWN	0.1	300	100	100	0	1.8125
180	5	TRUE	50	0.1	60	25	50	10	SWN	0.1	300	100	100	0	1.345
181	5	TRUE	50	0.1	60	25	60	10	SWN	0.1	300	100	100	0	1.3
182	5	TRUE	50	0.1	60	25	70	10	SWN	0.1	300	100	100	0	1.2575
183	5	TRUE	50	0.1	60	25	10	15	SWN	0.1	300	100	100	100	99.61
184	5	TRUE	50	0.1	60	25	20	15	SWN	0.1	300	100	100	100	99.69
185	5	TRUE	50	0.1	60	25	30	15	SWN	0.1	300	100	100	86	86.6275
186	5	TRUE	50	0.1	60	25	40	15	SWN	0.1	300	100	100	0	2.4625
187	5	TRUE	50	0.1	60	25	50	15	SWN	0.1	300	100	100	0	1.55
188	5	TRUE	50	0.1	60	25	60	15	SWN	0.1	300	100	100	0	1.3475
189	5	TRUE	50	0.1	60	25	70	15	SWN	0.1	300	100	100	0	1.43
190	5	TRUE	50	0.1	60	25	10	20	SWN	0.1	300	100	100	100	99.6375
191	5	TRUE	50	0.1	60	25	20	20	SWN	0.1	300	100	100	100	99.7925
192	5	TRUE	50	0.1	60	25	30	20	SWN	0.1	300	100	100	91	91.3675
193	5	TRUE	50	0.1	60	25	40	20	SWN	0.1	300	100	100	1	4.98
194	5	TRUE	50	0.1	60	25	50	20	SWN	0.1	300	100	100	0	1.8125
195	5	TRUE	50	0.1	60	25	60	20	SWN	0.1	300	100	100	0	1.5325
196	5	TRUE	50	0.1	60	25	70	20	SWN	0.1	300	100	100	0	1.75
197	5	TRUE	50	0.1	60	25	10	25	SWN	0.1	300	100	100	100	99.745
198	5	TRUE	50	0.1	60	25	20	25	SWN	0.1	300	100	100	100	99.815
199	5	TRUE	50	0.1	60	25	30	25	SWN	0.1	300	100	100	94	93.6575
200	5	TRUE	50	0.1	60	25	40	25	SWN	0.1	300	100	100	3	9.0275
201	5	TRUE	50	0.1	60	25	50	25	SWN	0.1	300	100	100	0	2.97
202	5	TRUE	50	0.1	60	25	60	25	SWN	0.1	300	100	100	0	2.115
203	5	TRUE	50	0.1	60	25	70	25	SWN	0.1	300	100	100	0	2.135
204	5	TRUE	50	0.1	60	25	10	30	SWN	0.1	300	100	100	100	99.695
205	5	TRUE	50	0.1	60	25	20	30	SWN	0.1	300	100	100	99	98.6275
206	5	TRUE	50	0.1	60	25	30	30	SWN	0.1	300	100	100	93	91.625
207	5	TRUE	50	0.1	60	25	40	30	SWN	0.1	300	100	100	23	25.885
208	5	TRUE	50	0.1	60	25	50	30	SWN	0.1	300	100	100	0	3.66
209	5	TRUE	50	0.1	60	25	60	30	SWN	0.1	300	100	100	0	3.39
210	5	TRUE	50	0.1	60	25	70	30	SWN	0.1	300	100	100	0	3.0775
211	5	TRUE	50	0.1	60	30	10	5	SWN	0.1	300	100	100	100	99.5825
212	5	TRUE	50	0.1	60	30	20	5	SWN	0.1	300	100	100	100	99.9175
213	5	TRUE	50	0.1	60	30	30	5	SWN	0.1	300	100	100	81	81.445
214	5	TRUE	50	0.1	60	30	40	5	SWN	0.1	300	100	100	0	1.515
215	5	TRUE	50	0.1	60	30	50	5	SWN	0.1	300	100	100	0	1.2975
216	5	TRUE	50	0.1	60	30	60	5	SWN	0.1	300	100	100	0	1.285
217	5	TRUE	50	0.1	60	30	70	5	SWN	0.1	300	100	100	0	1.26
218	5	TRUE	50	0.1	60	30	10	10	SWN	0.1	300	100	100	100	99.5775
219	5	TRUE	50	0.1	60	30	20	10	SWN	0.1	300	100	100	100	99.8825
220	5	TRUE	50	0.1	60	30	30	10	SWN	0.1	300	100	100	73	74.095
221	5	TRUE	50	0.1	60	30	40	10	SWN	0.1	300	100	100	0	1.8175
222	5	TRUE	50	0.1	60	30	50	10	SWN	0.1	300	100	100	0	1.39
223	5	TRUE	50	0.1	60	30	60	10	SWN	0.1	300	100	100	0	1.285
224	5	TRUE	50	0.1	60	30	70	10	SWN	0.1	300	100	100	0	1.26
225	5	TRUE	50	0.1	60	30	10	15	SWN	0.1	300	100	100	100	99.665
226	5	TRUE	50	0.1	60	30	20	15	SWN	0.1	300	100	100	100	99.8875
227	5	TRUE	50	0.1	60	30	30	15	SWN	0.1	300	100	100	88	88.5
228	5	TRUE	50	0.1	60	30	40	15	SWN	0.1	300	100	100	0	2.65
229	5	TRUE	50	0.1	60	30	50	15	SWN	0.1	300	100	100	0	1.4925
230	5	TRUE	50	0.1	60	30	60	15	SWN	0.1	300	100	100	0	1.3725
231	5	TRUE	50	0.1	60	30	70	15	SWN	0.1	300	100	100	0	1.415
232	5	TRUE	50	0.1	60	30	10	20	SWN	0.1	300	100	100	100	99.7025
233	5	TRUE	50	0.1	60	30	20	20	SWN	0.1	300	100	100	100	99.875
234	5	TRUE	50	0.1	60	30	30	20	SWN	0.1	300	100	100	91	91.2425
235	5	TRUE	50	0.1	60	30	40	20	SWN	0.1	300	100	100	0	3.7425
236	5	TRUE	50	0.1	60	30	50	20	SWN	0.1	300	100	100	0	1.9325
237	5	TRUE	50	0.1	60	30	60	20	SWN	0.1	300	100	100	0	1.595
238	5	TRUE	50	0.1	60	30	70	20	SWN	0.1	300	100	100	0	1.72
239	5	TRUE	50	0.1	60	30	10	25	SWN	0.1	300	100	100	100	99.8275
240	5	TRUE	50	0.1	60	30	20	25	SWN	0.1	300	100	100	100	99.81
241	5	TRUE	50	0.1	60	30	30	25	SWN	0.1	300	100	100	92	91.9375
242	5	TRUE	50	0.1	60	30	40	25	SWN	0.1	300	100	100	3	9.875
243	5	TRUE	50	0.1	60	30	50	25	SWN	0.1	300	100	100	0	2.8725
244	5	TRUE	50	0.1	60	30	60	25	SWN	0.1	300	100	100	0	2.0475
245	5	TRUE	50	0.1	60	30	70	25	SWN	0.1	300	100	100	0	2.2225
246	5	TRUE	50	0.1	60	30	10	30	SWN	0.1	300	100	100	100	99.8425
247	5	TRUE	50	0.1	60	30	20	30	SWN	0.1	300	100	100	100	99.79
248	5	TRUE	50	0.1	60	30	30	30	SWN	0.1	300	100	100	91	90.205
249	5	TRUE	50	0.1	60	30	40	30	SWN	0.1	300	100	100	14	20.345
250	5	TRUE	50	0.1	60	30	50	30	SWN	0.1	300	100	100	0	4.5625
251	5	TRUE	50	0.1	60	30	60	30	SWN	0.1	300	100	100	0	2.96
252	5	TRUE	50	0.1	60	30	70	30	SWN	0.1	300	100	100	0	3.2475
1	5	TRUE	50	0.1	70	5	10	5	SWN	0.1	300	100	100	100	100
2	5	TRUE	50	0.1	70	5	20	5	SWN	0.1	300	100	100	100	100
3	5	TRUE	50	0.1	70	5	30	5	SWN	0.1	300	100	100	72	72.815
4	5	TRUE	50	0.1	70	5	40	5	SWN	0.1	300	100	100	0	1.515
5	5	TRUE	50	0.1	70	5	50	5	SWN	0.1	300	100	100	0	1.325
6	5	TRUE	50	0.1	70	5	60	5	SWN	0.1	300	100	100	0	1.2725
7	5	TRUE	50	0.1	70	5	70	5	SWN	0.1	300	100	100	0	1.2525
8	5	TRUE	50	0.1	70	5	10	10	SWN	0.1	300	100	100	100	100
9	5	TRUE	50	0.1	70	5	20	10	SWN	0.1	300	100	100	100	100
10	5	TRUE	50	0.1	70	5	30	10	SWN	0.1	300	100	100	69	70.3675
11	5	TRUE	50	0.1	70	5	40	10	SWN	0.1	300	100	100	0	1.86
12	5	TRUE	50	0.1	70	5	50	10	SWN	0.1	300	100	100	0	1.3775
13	5	TRUE	50	0.1	70	5	60	10	SWN	0.1	300	100	100	0	1.31
14	5	TRUE	50	0.1	70	5	70	10	SWN	0.1	300	100	100	0	1.2675
15	5	TRUE	50	0.1	70	5	10	15	SWN	0.1	300	100	100	100	100
16	5	TRUE	50	0.1	70	5	20	15	SWN	0.1	300	100	100	100	100
17	5	TRUE	50	0.1	70	5	30	15	SWN	0.1	300	100	100	86	86.4975
18	5	TRUE	50	0.1	70	5	40	15	SWN	0.1	300	100	100	0	2.7925
19	5	TRUE	50	0.1	70	5	50	15	SWN	0.1	300	100	100	0	1.4875
20	5	TRUE	50	0.1	70	5	60	15	SWN	0.1	300	100	100	0	1.355
21	5	TRUE	50	0.1	70	5	70	15	SWN	0.1	300	100	100	0	1.4025
22	5	TRUE	50	0.1	70	5	10	20	SWN	0.1	300	100	100	100	100
23	5	TRUE	50	0.1	70	5	20	20	SWN	0.1	300	100	100	100	100
24	5	TRUE	50	0.1	70	5	30	20	SWN	0.1	300	100	100	89	89.4625
25	5	TRUE	50	0.1	70	5	40	20	SWN	0.1	300	100	100	0	4.2375
26	5	TRUE	50	0.1	70	5	50	20	SWN	0.1	300	100	100	0	1.9375
27	5	TRUE	50	0.1	70	5	60	20	SWN	0.1	300	100	100	0	1.575
28	5	TRUE	50	0.1	70	5	70	20	SWN	0.1	300	100	100	0	1.8025
29	5	TRUE	50	0.1	70	5	10	25	SWN	0.1	300	100	100	100	99.99
30	5	TRUE	50	0.1	70	5	20	25	SWN	0.1	300	100	100	100	99.995
31	5	TRUE	50	0.1	70	5	30	25	SWN	0.1	300	100	100	92	91.895
32	5	TRUE	50	0.1	70	5	40	25	SWN	0.1	300	100	100	6	12.005
33	5	TRUE	50	0.1	70	5	50	25	SWN	0.1	300	100	100	0	2.5775
34	5	TRUE	50	0.1	70	5	60	25	SWN	0.1	300	100	100	0	2.2625
35	5	TRUE	50	0.1	70	5	70	25	SWN	0.1	300	100	100	0	2.3225
36	5	TRUE	50	0.1	70	5	10	30	SWN	0.1	300	100	100	100	99.9725
37	5	TRUE	50	0.1	70	5	20	30	SWN	0.1	300	100	100	100	99.7825
38	5	TRUE	50	0.1	70	5	30	30	SWN	0.1	300	100	100	89	87.9175
39	5	TRUE	50	0.1	70	5	40	30	SWN	0.1	300	100	100	22	24.1675
40	5	TRUE	50	0.1	70	5	50	30	SWN	0.1	300	100	100	0	4.7925
41	5	TRUE	50	0.1	70	5	60	30	SWN	0.1	300	100	100	0	3.4
42	5	TRUE	50	0.1	70	5	70	30	SWN	0.1	300	100	100	0	3.0175
43	5	TRUE	50	0.1	70	10	10	5	SWN	0.1	300	100	100	100	99.8475
44	5	TRUE	50	0.1	70	10	20	5	SWN	0.1	300	100	100	100	99.86
45	5	TRUE	50	0.1	70	10	30	5	SWN	0.1	300	100	100	70	70.6025
46	5	TRUE	50	0.1	70	10	40	5	SWN	0.1	300	100	100	0	1.515
47	5	TRUE	50	0.1	70	10	50	5	SWN	0.1	300	100	100	0	1.33
48	5	TRUE	50	0.1	70	10	60	5	SWN	0.1	300	100	100	0	1.295
49	5	TRUE	50	0.1	70	10	70	5	SWN	0.1	300	100	100	0	1.2625
50	5	TRUE	50	0.1	70	10	10	10	SWN	0.1	300	100	100	100	99.8425
51	5	TRUE	50	0.1	70	10	20	10	SWN	0.1	300	100	100	100	99.845
52	5	TRUE	50	0.1	70	10	30	10	SWN	0.1	300	100	100	68	69.165
53	5	TRUE	50	0.1	70	10	40	10	SWN	0.1	300	100	100	0	1.955
54	5	TRUE	50	0.1	70	10	50	10	SWN	0.1	300	100	100	0	1.345
55	5	TRUE	50	0.1	70	10	60	10	SWN	0.1	300	100	100	0	1.2975
56	5	TRUE	50	0.1	70	10	70	10	SWN	0.1	300	100	100	0	1.27
57	5	TRUE	50	0.1	70	10	10	15	SWN	0.1	300	100	100	100	99.8525
58	5	TRUE	50	0.1	70	10	20	15	SWN	0.1	300	100	100	100	99.8725
59	5	TRUE	50	0.1	70	10	30	15	SWN	0.1	300	100	100	92	92.4125
60	5	TRUE	50	0.1	70	10	40	15	SWN	0.1	300	100	100	0	2.455
61	5	TRUE	50	0.1	70	10	50	15	SWN	0.1	300	100	100	0	1.4925
62	5	TRUE	50	0.1	70	10	60	15	SWN	0.1	300	100	100	0	1.36
63	5	TRUE	50	0.1	70	10	70	15	SWN	0.1	300	100	100	0	1.4125
64	5	TRUE	50	0.1	70	10	10	20	SWN	0.1	300	100	100	100	99.815
65	5	TRUE	50	0.1	70	10	20	20	SWN	0.1	300	100	100	100	99.8425
66	5	TRUE	50	0.1	70	10	30	20	SWN	0.1	300	100	100	93	93.2975
67	5	TRUE	50	0.1	70	10	40	20	SWN	0.1	300	100	100	0	4.335
68	5	TRUE	50	0.1	70	10	50	20	SWN	0.1	300	100	100	0	1.835
69	5	TRUE	50	0.1	70	10	60	20	SWN	0.1	300	100	100	0	1.575
70	5	TRUE	50	0.1	70	10	70	20	SWN	0.1	300	100	100	0	1.69
71	5	TRUE	50	0.1	70	10	10	25	SWN	0.1	300	100	100	100	99.8475
72	5	TRUE	50	0.1	70	10	20	25	SWN	0.1	300	100	100	100	99.835
73	5	TRUE	50	0.1	70	10	30	25	SWN	0.1	300	100	100	95	94.7175
74	5	TRUE	50	0.1	70	10	40	25	SWN	0.1	300	100	100	3	9.91
75	5	TRUE	50	0.1	70	10	50	25	SWN	0.1	300	100	100	0	2.61
76	5	TRUE	50	0.1	70	10	60	25	SWN	0.1	300	100	100	0	2.1875
77	5	TRUE	50	0.1	70	10	70	25	SWN	0.1	300	100	100	0	2.415
78	5	TRUE	50	0.1	70	10	10	30	SWN	0.1	300	100	100	100	99.84
79	5	TRUE	50	0.1	70	10	20	30	SWN	0.1	300	100	100	100	99.67
80	5	TRUE	50	0.1	70	10	30	30	SWN	0.1	300	100	100	94	92.1825
81	5	TRUE	50	0.1	70	10	40	30	SWN	0.1	300	100	100	21	25.0675
82	5	TRUE	50	0.1	70	10	50	30	SWN	0.1	300	100	100	0	4.3825
83	5	TRUE	50	0.1	70	10	60	30	SWN	0.1	300	100	100	0	3.1375
84	5	TRUE	50	0.1	70	10	70	30	SWN	0.1	300	100	100	0	3.0775
85	5	TRUE	50	0.1	70	15	10	5	SWN	0.1	300	100	100	100	98.3775
86	5	TRUE	50	0.1	70	15	20	5	SWN	0.1	300	100	100	100	98.585
87	5	TRUE	50	0.1	70	15	30	5	SWN	0.1	300	100	100	66	66.2875
88	5	TRUE	50	0.1	70	15	40	5	SWN	0.1	300	100	100	0	1.5325
89	5	TRUE	50	0.1	70	15	50	5	SWN	0.1	300	100	100	0	1.325
90	5	TRUE	50	0.1	70	15	60	5	SWN	0.1	300	100	100	0	1.2775
91	5	TRUE	50	0.1	70	15	70	5	SWN	0.1	300	100	100	0	1.25
92	5	TRUE	50	0.1	70	15	10	10	SWN	0.1	300	100	100	100	98.3375
93	5	TRUE	50	0.1	70	15	20	10	SWN	0.1	300	100	100	100	98.53
94	5	TRUE	50	0.1	70	15	30	10	SWN	0.1	300	100	100	71	71.3
95	5	TRUE	50	0.1	70	15	40	10	SWN	0.1	300	100	100	0	1.92
96	5	TRUE	50	0.1	70	15	50	10	SWN	0.1	300	100	100	0	1.3775
97	5	TRUE	50	0.1	70	15	60	10	SWN	0.1	300	100	100	0	1.29
98	5	TRUE	50	0.1	70	15	70	10	SWN	0.1	300	100	100	0	1.265
99	5	TRUE	50	0.1	70	15	10	15	SWN	0.1	300	100	100	100	98.3625
100	5	TRUE	50	0.1	70	15	20	15	SWN	0.1	300	100	100	100	98.42
101	5	TRUE	50	0.1	70	15	30	15	SWN	0.1	300	100	100	72	72.255
102	5	TRUE	50	0.1	70	15	40	15	SWN	0.1	300	100	100	0	2.45
103	5	TRUE	50	0.1	70	15	50	15	SWN	0.1	300	100	100	0	1.475
104	5	TRUE	50	0.1	70	15	60	15	SWN	0.1	300	100	100	0	1.355
105	5	TRUE	50	0.1	70	15	70	15	SWN	0.1	300	100	100	0	1.4225
106	5	TRUE	50	0.1	70	15	10	20	SWN	0.1	300	100	100	100	98.295
107	5	TRUE	50	0.1	70	15	20	20	SWN	0.1	300	100	100	100	98.49
108	5	TRUE	50	0.1	70	15	30	20	SWN	0.1	300	100	100	91	90.0525
109	5	TRUE	50	0.1	70	15	40	20	SWN	0.1	300	100	100	0	4.0675
110	5	TRUE	50	0.1	70	15	50	20	SWN	0.1	300	100	100	0	1.9225
111	5	TRUE	50	0.1	70	15	60	20	SWN	0.1	300	100	100	0	1.56
112	5	TRUE	50	0.1	70	15	70	20	SWN	0.1	300	100	100	0	1.7125
113	5	TRUE	50	0.1	70	15	10	25	SWN	0.1	300	100	100	100	98.375
114	5	TRUE	50	0.1	70	15	20	25	SWN	0.1	300	100	100	100	98.3775
115	5	TRUE	50	0.1	70	15	30	25	SWN	0.1	300	100	100	93	91.285
116	5	TRUE	50	0.1	70	15	40	25	SWN	0.1	300	100	100	2	8.3
117	5	TRUE	50	0.1	70	15	50	25	SWN	0.1	300	100	100	0	2.98
118	5	TRUE	50	0.1	70	15	60	25	SWN	0.1	300	100	100	0	2.015
119	5	TRUE	50	0.1	70	15	70	25	SWN	0.1	300	100	100	0	2.2175
120	5	TRUE	50	0.1	70	15	10	30	SWN	0.1	300	100	100	100	98.355
121	5	TRUE	50	0.1	70	15	20	30	SWN	0.1	300	100	100	100	98.1275
122	5	TRUE	50	0.1	70	15	30	30	SWN	0.1	300	100	100	92	88.1575
123	5	TRUE	50	0.1	70	15	40	30	SWN	0.1	300	100	100	14	20.1675
124	5	TRUE	50	0.1	70	15	50	30	SWN	0.1	300	100	100	0	4.7725
125	5	TRUE	50	0.1	70	15	60	30	SWN	0.1	300	100	100	0	3.13
126	5	TRUE	50	0.1	70	15	70	30	SWN	0.1	300	100	100	0	2.95
127	5	TRUE	50	0.1	70	20	10	5	SWN	0.1	300	100	100	100	97.3325
128	5	TRUE	50	0.1	70	20	20	5	SWN	0.1	300	100	100	100	97.935
129	5	TRUE	50	0.1	70	20	30	5	SWN	0.1	300	100	100	65	65.2425
130	5	TRUE	50	0.1	70	20	40	5	SWN	0.1	300	100	100	0	1.4675
131	5	TRUE	50	0.1	70	20	50	5	SWN	0.1	300	100	100	0	1.32
132	5	TRUE	50	0.1	70	20	60	5	SWN	0.1	300	100	100	0	1.2825
133	5	TRUE	50	0.1	70	20	70	5	SWN	0.1	300	100	100	0	1.25
134	5	TRUE	50	0.1	70	20	10	10	SWN	0.1	300	100	100	100	97.285
135	5	TRUE	50	0.1	70	20	20	10	SWN	0.1	300	100	100	100	97.8425
136	5	TRUE	50	0.1	70	20	30	10	SWN	0.1	300	100	100	74	73.9825
137	5	TRUE	50	0.1	70	20	40	10	SWN	0.1	300	100	100	0	1.6825
138	5	TRUE	50	0.1	70	20	50	10	SWN	0.1	300	100	100	0	1.38
139	5	TRUE	50	0.1	70	20	60	10	SWN	0.1	300	100	100	0	1.2725
140	5	TRUE	50	0.1	70	20	70	10	SWN	0.1	300	100	100	0	1.2875
141	5	TRUE	50	0.1	70	20	10	15	SWN	0.1	300	100	100	100	97.535
142	5	TRUE	50	0.1	70	20	20	15	SWN	0.1	300	100	100	100	97.8125
143	5	TRUE	50	0.1	70	20	30	15	SWN	0.1	300	100	100	83	82.745
144	5	TRUE	50	0.1	70	20	40	15	SWN	0.1	300	100	100	0	2.46
145	5	TRUE	50	0.1	70	20	50	15	SWN	0.1	300	100	100	0	1.5375
146	5	TRUE	50	0.1	70	20	60	15	SWN	0.1	300	100	100	0	1.38
147	5	TRUE	50	0.1	70	20	70	15	SWN	0.1	300	100	100	0	1.3975
148	5	TRUE	50	0.1	70	20	10	20	SWN	0.1	300	100	100	100	97.75
149	5	TRUE	50	0.1	70	20	20	20	SWN	0.1	300	100	100	100	97.8225
150	5	TRUE	50	0.1	70	20	30	20	SWN	0.1	300	100	100	88	87.105
151	5	TRUE	50	0.1	70	20	40	20	SWN	0.1	300	100	100	0	4.045
152	5	TRUE	50	0.1	70	20	50	20	SWN	0.1	300	100	100	0	1.86
153	5	TRUE	50	0.1	70	20	60	20	SWN	0.1	300	100	100	0	1.56
154	5	TRUE	50	0.1	70	20	70	20	SWN	0.1	300	100	100	0	1.7525
155	5	TRUE	50	0.1	70	20	10	25	SWN	0.1	300	100	100	100	97.7775
156	5	TRUE	50	0.1	70	20	20	25	SWN	0.1	300	100	100	100	98.0225
157	5	TRUE	50	0.1	70	20	30	25	SWN	0.1	300	100	100	86	84.6075
158	5	TRUE	50	0.1	70	20	40	25	SWN	0.1	300	100	100	3	9.82
159	5	TRUE	50	0.1	70	20	50	25	SWN	0.1	300	100	100	0	2.65
160	5	TRUE	50	0.1	70	20	60	25	SWN	0.1	300	100	100	0	2.075
161	5	TRUE	50	0.1	70	20	70	25	SWN	0.1	300	100	100	0	2.185
162	5	TRUE	50	0.1	70	20	10	30	SWN	0.1	300	100	100	100	98
163	5	TRUE	50	0.1	70	20	20	30	SWN	0.1	300	100	100	99	96.6525
164	5	TRUE	50	0.1	70	20	30	30	SWN	0.1	300	100	100	90	85.72
165	5	TRUE	50	0.1	70	20	40	30	SWN	0.1	300	100	100	12	18.55
166	5	TRUE	50	0.1	70	20	50	30	SWN	0.1	300	100	100	0	5.2225
167	5	TRUE	50	0.1	70	20	60	30	SWN	0.1	300	100	100	0	3.4075
168	5	TRUE	50	0.1	70	20	70	30	SWN	0.1	300	100	100	0	3.025
169	5	TRUE	50	0.1	70	25	10	5	SWN	0.1	300	100	100	100	97.77
170	5	TRUE	50	0.1	70	25	20	5	SWN	0.1	300	100	100	100	98.8625
171	5	TRUE	50	0.1	70	25	30	5	SWN	0.1	300	100	100	66	66.67
172	5	TRUE	50	0.1	70	25	40	5	SWN	0.1	300	100	100	0	1.505
173	5	TRUE	50	0.1	70	25	50	5	SWN	0.1	300	100	100	0	1.335
174	5	TRUE	50	0.1	70	25	60	5	SWN	0.1	300	100	100	0	1.2825
175	5	TRUE	50	0.1	70	25	70	5	SWN	0.1	300	100	100	0	1.2525
176	5	TRUE	50	0.1	70	25	10	10	SWN	0.1	300	100	100	100	97.875
177	5	TRUE	50	0.1	70	25	20	10	SWN	0.1	300	100	100	100	98.655
178	5	TRUE	50	0.1	70	25	30	10	SWN	0.1	300	100	100	70	70.6425
179	5	TRUE	50	0.1	70	25	40	10	SWN	0.1	300	100	100	0	1.9475
180	5	TRUE	50	0.1	70	25	50	10	SWN	0.1	300	100	100	0	1.365
181	5	TRUE	50	0.1	70	25	60	10	SWN	0.1	300	100	100	0	1.2725
182	5	TRUE	50	0.1	70	25	70	10	SWN	0.1	300	100	100	0	1.2775
183	5	TRUE	50	0.1	70	25	10	15	SWN	0.1	300	100	100	100	98.08
184	5	TRUE	50	0.1	70	25	20	15	SWN	0.1	300	100	100	100	98.72
185	5	TRUE	50	0.1	70	25	30	15	SWN	0.1	300	100	100	82	82.2525
186	5	TRUE	50	0.1	70	25	40	15	SWN	0.1	300	100	100	0	2.45
187	5	TRUE	50	0.1	70	25	50	15	SWN	0.1	300	100	100	0	1.5275
188	5	TRUE	50	0.1	70	25	60	15	SWN	0.1	300	100	100	0	1.355
189	5	TRUE	50	0.1	70	25	70	15	SWN	0.1	300	100	100	0	1.4175
190	5	TRUE	50	0.1	70	25	10	20	SWN	0.1	300	100	100	100	98.175
191	5	TRUE	50	0.1	70	25	20	20	SWN	0.1	300	100	100	100	98.865
192	5	TRUE	50	0.1	70	25	30	20	SWN	0.1	300	100	100	89	88.75
193	5	TRUE	50	0.1	70	25	40	20	SWN	0.1	300	100	100	0	3.9175
194	5	TRUE	50	0.1	70	25	50	20	SWN	0.1	300	100	100	0	1.8725
195	5	TRUE	50	0.1	70	25	60	20	SWN	0.1	300	100	100	0	1.5425
196	5	TRUE	50	0.1	70	25	70	20	SWN	0.1	300	100	100	0	1.655
197	5	TRUE	50	0.1	70	25	10	25	SWN	0.1	300	100	100	100	98.4925
198	5	TRUE	50	0.1	70	25	20	25	SWN	0.1	300	100	100	100	98.825
199	5	TRUE	50	0.1	70	25	30	25	SWN	0.1	300	100	100	93	92.425
200	5	TRUE	50	0.1	70	25	40	25	SWN	0.1	300	100	100	1	8.85
201	5	TRUE	50	0.1	70	25	50	25	SWN	0.1	300	100	100	0	2.6225
202	5	TRUE	50	0.1	70	25	60	25	SWN	0.1	300	100	100	0	2.0975
203	5	TRUE	50	0.1	70	25	70	25	SWN	0.1	300	100	100	0	2.2825
204	5	TRUE	50	0.1	70	25	10	30	SWN	0.1	300	100	100	100	98.6
205	5	TRUE	50	0.1	70	25	20	30	SWN	0.1	300	100	100	100	98.825
206	5	TRUE	50	0.1	70	25	30	30	SWN	0.1	300	100	100	92	89.7825
207	5	TRUE	50	0.1	70	25	40	30	SWN	0.1	300	100	100	18	21.5225
208	5	TRUE	50	0.1	70	25	50	30	SWN	0.1	300	100	100	0	4.8725
209	5	TRUE	50	0.1	70	25	60	30	SWN	0.1	300	100	100	0	3.3875
210	5	TRUE	50	0.1	70	25	70	30	SWN	0.1	300	100	100	0	2.8975
211	5	TRUE	50	0.1	70	30	10	5	SWN	0.1	300	100	100	100	98.475
212	5	TRUE	50	0.1	70	30	20	5	SWN	0.1	300	100	100	100	99.57
213	5	TRUE	50	0.1	70	30	30	5	SWN	0.1	300	100	100	73	73.6375
214	5	TRUE	50	0.1	70	30	40	5	SWN	0.1	300	100	100	0	1.5425
215	5	TRUE	50	0.1	70	30	50	5	SWN	0.1	300	100	100	0	1.3125
216	5	TRUE	50	0.1	70	30	60	5	SWN	0.1	300	100	100	0	1.2775
217	5	TRUE	50	0.1	70	30	70	5	SWN	0.1	300	100	100	0	1.2525
218	5	TRUE	50	0.1	70	30	10	10	SWN	0.1	300	100	100	100	98.74
219	5	TRUE	50	0.1	70	30	20	10	SWN	0.1	300	100	100	100	99.4525
220	5	TRUE	50	0.1	70	30	30	10	SWN	0.1	300	100	100	75	75.6925
221	5	TRUE	50	0.1	70	30	40	10	SWN	0.1	300	100	100	0	1.7325
222	5	TRUE	50	0.1	70	30	50	10	SWN	0.1	300	100	100	0	1.3775
223	5	TRUE	50	0.1	70	30	60	10	SWN	0.1	300	100	100	0	1.285
224	5	TRUE	50	0.1	70	30	70	10	SWN	0.1	300	100	100	0	1.2775
225	5	TRUE	50	0.1	70	30	10	15	SWN	0.1	300	100	100	100	98.94
226	5	TRUE	50	0.1	70	30	20	15	SWN	0.1	300	100	100	100	99.3775
227	5	TRUE	50	0.1	70	30	30	15	SWN	0.1	300	100	100	89	89.28
228	5	TRUE	50	0.1	70	30	40	15	SWN	0.1	300	100	100	0	2.37
229	5	TRUE	50	0.1	70	30	50	15	SWN	0.1	300	100	100	0	1.485
230	5	TRUE	50	0.1	70	30	60	15	SWN	0.1	300	100	100	0	1.3575
231	5	TRUE	50	0.1	70	30	70	15	SWN	0.1	300	100	100	0	1.3475
232	5	TRUE	50	0.1	70	30	10	20	SWN	0.1	300	100	100	100	99.065
233	5	TRUE	50	0.1	70	30	20	20	SWN	0.1	300	100	100	100	99.5725
234	5	TRUE	50	0.1	70	30	30	20	SWN	0.1	300	100	100	93	93.005
235	5	TRUE	50	0.1	70	30	40	20	SWN	0.1	300	100	100	0	4.06
236	5	TRUE	50	0.1	70	30	50	20	SWN	0.1	300	100	100	0	2.0225
237	5	TRUE	50	0.1	70	30	60	20	SWN	0.1	300	100	100	0	1.64
238	5	TRUE	50	0.1	70	30	70	20	SWN	0.1	300	100	100	0	1.685
239	5	TRUE	50	0.1	70	30	10	25	SWN	0.1	300	100	100	100	99.4025
240	5	TRUE	50	0.1	70	30	20	25	SWN	0.1	300	100	100	100	99.6275
241	5	TRUE	50	0.1	70	30	30	25	SWN	0.1	300	100	100	87	87.6625
242	5	TRUE	50	0.1	70	30	40	25	SWN	0.1	300	100	100	4	10.6425
243	5	TRUE	50	0.1	70	30	50	25	SWN	0.1	300	100	100	0	3.0275
244	5	TRUE	50	0.1	70	30	60	25	SWN	0.1	300	100	100	0	1.985
245	5	TRUE	50	0.1	70	30	70	25	SWN	0.1	300	100	100	0	2.22
246	5	TRUE	50	0.1	70	30	10	30	SWN	0.1	300	100	100	100	99.555
247	5	TRUE	50	0.1	70	30	20	30	SWN	0.1	300	100	100	98	97.475
248	5	TRUE	50	0.1	70	30	30	30	SWN	0.1	300	100	100	94	92.025
249	5	TRUE	50	0.1	70	30	40	30	SWN	0.1	300	100	100	24	25.785
250	5	TRUE	50	0.1	70	30	50	30	SWN	0.1	300	100	100	0	4.53
251	5	TRUE	50	0.1	70	30	60	30	SWN	0.1	300	100	100	0	2.9225
252	5	TRUE	50	0.1	70	30	70	30	SWN	0.1	300	100	100	0	2.87
1	5	TRUE	60	0.1	10	5	10	5	SWN	0.1	300	100	0	0	1.25
2	5	TRUE	60	0.1	10	5	20	5	SWN	0.1	300	100	0	0	1.25
3	5	TRUE	60	0.1	10	5	30	5	SWN	0.1	300	100	0	0	1.25
4	5	TRUE	60	0.1	10	5	40	5	SWN	0.1	300	100	0	0	1.25
5	5	TRUE	60	0.1	10	5	50	5	SWN	0.1	300	100	0	0	1.25
6	5	TRUE	60	0.1	10	5	60	5	SWN	0.1	300	100	0	0	1.25
7	5	TRUE	60	0.1	10	5	70	5	SWN	0.1	300	100	0	0	1.25
8	5	TRUE	60	0.1	10	5	10	10	SWN	0.1	300	100	0	0	1.25
9	5	TRUE	60	0.1	10	5	20	10	SWN	0.1	300	100	0	0	1.25
10	5	TRUE	60	0.1	10	5	30	10	SWN	0.1	300	100	0	0	1.25
11	5	TRUE	60	0.1	10	5	40	10	SWN	0.1	300	100	0	0	1.25
12	5	TRUE	60	0.1	10	5	50	10	SWN	0.1	300	100	0	0	1.25
13	5	TRUE	60	0.1	10	5	60	10	SWN	0.1	300	100	0	0	1.25
14	5	TRUE	60	0.1	10	5	70	10	SWN	0.1	300	100	0	0	1.25
15	5	TRUE	60	0.1	10	5	10	15	SWN	0.1	300	100	0	0	1.25
16	5	TRUE	60	0.1	10	5	20	15	SWN	0.1	300	100	0	0	1.25
17	5	TRUE	60	0.1	10	5	30	15	SWN	0.1	300	100	0	0	1.25
18	5	TRUE	60	0.1	10	5	40	15	SWN	0.1	300	100	0	0	1.25
19	5	TRUE	60	0.1	10	5	50	15	SWN	0.1	300	100	0	0	1.25
20	5	TRUE	60	0.1	10	5	60	15	SWN	0.1	300	100	0	0	1.25
21	5	TRUE	60	0.1	10	5	70	15	SWN	0.1	300	100	0	0	1.25
22	5	TRUE	60	0.1	10	5	10	20	SWN	0.1	300	100	0	0	1.25
23	5	TRUE	60	0.1	10	5	20	20	SWN	0.1	300	100	0	0	1.25
24	5	TRUE	60	0.1	10	5	30	20	SWN	0.1	300	100	0	0	1.25
25	5	TRUE	60	0.1	10	5	40	20	SWN	0.1	300	100	0	0	1.25
26	5	TRUE	60	0.1	10	5	50	20	SWN	0.1	300	100	0	0	1.25
27	5	TRUE	60	0.1	10	5	60	20	SWN	0.1	300	100	0	0	1.25
28	5	TRUE	60	0.1	10	5	70	20	SWN	0.1	300	100	0	0	1.25
29	5	TRUE	60	0.1	10	5	10	25	SWN	0.1	300	100	0	0	1.25
30	5	TRUE	60	0.1	10	5	20	25	SWN	0.1	300	100	0	0	1.25
31	5	TRUE	60	0.1	10	5	30	25	SWN	0.1	300	100	0	0	1.25
32	5	TRUE	60	0.1	10	5	40	25	SWN	0.1	300	100	0	0	1.25
33	5	TRUE	60	0.1	10	5	50	25	SWN	0.1	300	100	0	0	1.25
34	5	TRUE	60	0.1	10	5	60	25	SWN	0.1	300	100	0	0	1.25
35	5	TRUE	60	0.1	10	5	70	25	SWN	0.1	300	100	0	0	1.25
36	5	TRUE	60	0.1	10	5	10	30	SWN	0.1	300	100	0	0	1.25
37	5	TRUE	60	0.1	10	5	20	30	SWN	0.1	300	100	0	0	1.25
38	5	TRUE	60	0.1	10	5	30	30	SWN	0.1	300	100	0	0	1.25
39	5	TRUE	60	0.1	10	5	40	30	SWN	0.1	300	100	0	0	1.25
40	5	TRUE	60	0.1	10	5	50	30	SWN	0.1	300	100	0	0	1.25
41	5	TRUE	60	0.1	10	5	60	30	SWN	0.1	300	100	0	0	1.25
42	5	TRUE	60	0.1	10	5	70	30	SWN	0.1	300	100	0	0	1.25
43	5	TRUE	60	0.1	10	10	10	5	SWN	0.1	300	100	0	0	1.25
44	5	TRUE	60	0.1	10	10	20	5	SWN	0.1	300	100	0	0	1.25
45	5	TRUE	60	0.1	10	10	30	5	SWN	0.1	300	100	0	0	1.25
46	5	TRUE	60	0.1	10	10	40	5	SWN	0.1	300	100	0	0	1.25
47	5	TRUE	60	0.1	10	10	50	5	SWN	0.1	300	100	0	0	1.25
48	5	TRUE	60	0.1	10	10	60	5	SWN	0.1	300	100	0	0	1.25
49	5	TRUE	60	0.1	10	10	70	5	SWN	0.1	300	100	0	0	1.25
50	5	TRUE	60	0.1	10	10	10	10	SWN	0.1	300	100	0	0	1.25
51	5	TRUE	60	0.1	10	10	20	10	SWN	0.1	300	100	0	0	1.25
52	5	TRUE	60	0.1	10	10	30	10	SWN	0.1	300	100	0	0	1.25
53	5	TRUE	60	0.1	10	10	40	10	SWN	0.1	300	100	0	0	1.25
54	5	TRUE	60	0.1	10	10	50	10	SWN	0.1	300	100	0	0	1.25
55	5	TRUE	60	0.1	10	10	60	10	SWN	0.1	300	100	0	0	1.25
56	5	TRUE	60	0.1	10	10	70	10	SWN	0.1	300	100	0	0	1.25
57	5	TRUE	60	0.1	10	10	10	15	SWN	0.1	300	100	0	0	1.25
58	5	TRUE	60	0.1	10	10	20	15	SWN	0.1	300	100	0	0	1.25
59	5	TRUE	60	0.1	10	10	30	15	SWN	0.1	300	100	0	0	1.25
60	5	TRUE	60	0.1	10	10	40	15	SWN	0.1	300	100	0	0	1.25
61	5	TRUE	60	0.1	10	10	50	15	SWN	0.1	300	100	0	0	1.25
62	5	TRUE	60	0.1	10	10	60	15	SWN	0.1	300	100	0	0	1.25
63	5	TRUE	60	0.1	10	10	70	15	SWN	0.1	300	100	0	0	1.25
64	5	TRUE	60	0.1	10	10	10	20	SWN	0.1	300	100	0	0	1.25
65	5	TRUE	60	0.1	10	10	20	20	SWN	0.1	300	100	0	0	1.25
66	5	TRUE	60	0.1	10	10	30	20	SWN	0.1	300	100	0	0	1.25
67	5	TRUE	60	0.1	10	10	40	20	SWN	0.1	300	100	0	0	1.25
68	5	TRUE	60	0.1	10	10	50	20	SWN	0.1	300	100	0	0	1.25
69	5	TRUE	60	0.1	10	10	60	20	SWN	0.1	300	100	0	0	1.25
70	5	TRUE	60	0.1	10	10	70	20	SWN	0.1	300	100	0	0	1.25
71	5	TRUE	60	0.1	10	10	10	25	SWN	0.1	300	100	0	0	1.25
72	5	TRUE	60	0.1	10	10	20	25	SWN	0.1	300	100	0	0	1.25
73	5	TRUE	60	0.1	10	10	30	25	SWN	0.1	300	100	0	0	1.25
74	5	TRUE	60	0.1	10	10	40	25	SWN	0.1	300	100	0	0	1.25
75	5	TRUE	60	0.1	10	10	50	25	SWN	0.1	300	100	0	0	1.25
76	5	TRUE	60	0.1	10	10	60	25	SWN	0.1	300	100	0	0	1.25
77	5	TRUE	60	0.1	10	10	70	25	SWN	0.1	300	100	0	0	1.25
78	5	TRUE	60	0.1	10	10	10	30	SWN	0.1	300	100	0	0	1.25
79	5	TRUE	60	0.1	10	10	20	30	SWN	0.1	300	100	0	0	1.25
80	5	TRUE	60	0.1	10	10	30	30	SWN	0.1	300	100	0	0	1.25
81	5	TRUE	60	0.1	10	10	40	30	SWN	0.1	300	100	0	0	1.25
82	5	TRUE	60	0.1	10	10	50	30	SWN	0.1	300	100	0	0	1.25
83	5	TRUE	60	0.1	10	10	60	30	SWN	0.1	300	100	0	0	1.25
84	5	TRUE	60	0.1	10	10	70	30	SWN	0.1	300	100	0	0	1.25
85	5	TRUE	60	0.1	10	15	10	5	SWN	0.1	300	100	3	3	4.2325
86	5	TRUE	60	0.1	10	15	20	5	SWN	0.1	300	100	0	0	1.2775
87	5	TRUE	60	0.1	10	15	30	5	SWN	0.1	300	100	0	0	1.26
88	5	TRUE	60	0.1	10	15	40	5	SWN	0.1	300	100	0	0	1.2575
89	5	TRUE	60	0.1	10	15	50	5	SWN	0.1	300	100	0	0	1.25
90	5	TRUE	60	0.1	10	15	60	5	SWN	0.1	300	100	0	0	1.25
91	5	TRUE	60	0.1	10	15	70	5	SWN	0.1	300	100	0	0	1.25
92	5	TRUE	60	0.1	10	15	10	10	SWN	0.1	300	100	2	2	3.0475
93	5	TRUE	60	0.1	10	15	20	10	SWN	0.1	300	100	1	1	1.79
94	5	TRUE	60	0.1	10	15	30	10	SWN	0.1	300	100	0	0	1.265
95	5	TRUE	60	0.1	10	15	40	10	SWN	0.1	300	100	0	0	1.25
96	5	TRUE	60	0.1	10	15	50	10	SWN	0.1	300	100	0	0	1.25
97	5	TRUE	60	0.1	10	15	60	10	SWN	0.1	300	100	0	0	1.25
98	5	TRUE	60	0.1	10	15	70	10	SWN	0.1	300	100	0	0	1.25
99	5	TRUE	60	0.1	10	15	10	15	SWN	0.1	300	100	3	3	4.2375
100	5	TRUE	60	0.1	10	15	20	15	SWN	0.1	300	100	2	2	2.9475
101	5	TRUE	60	0.1	10	15	30	15	SWN	0.1	300	100	0	0	1.25
102	5	TRUE	60	0.1	10	15	40	15	SWN	0.1	300	100	0	0	1.25
103	5	TRUE	60	0.1	10	15	50	15	SWN	0.1	300	100	0	0	1.2525
104	5	TRUE	60	0.1	10	15	60	15	SWN	0.1	300	100	0	0	1.25
105	5	TRUE	60	0.1	10	15	70	15	SWN	0.1	300	100	0	0	1.25
106	5	TRUE	60	0.1	10	15	10	20	SWN	0.1	300	100	4	4	5.3225
107	5	TRUE	60	0.1	10	15	20	20	SWN	0.1	300	100	1	1	2.3225
108	5	TRUE	60	0.1	10	15	30	20	SWN	0.1	300	100	0	0	1.27
109	5	TRUE	60	0.1	10	15	40	20	SWN	0.1	300	100	0	0	1.27
110	5	TRUE	60	0.1	10	15	50	20	SWN	0.1	300	100	0	0	1.2575
111	5	TRUE	60	0.1	10	15	60	20	SWN	0.1	300	100	0	0	1.255
112	5	TRUE	60	0.1	10	15	70	20	SWN	0.1	300	100	0	0	1.26
113	5	TRUE	60	0.1	10	15	10	25	SWN	0.1	300	100	1	1	2.1675
114	5	TRUE	60	0.1	10	15	20	25	SWN	0.1	300	100	1	1	2.375
115	5	TRUE	60	0.1	10	15	30	25	SWN	0.1	300	100	0	0	1.335
116	5	TRUE	60	0.1	10	15	40	25	SWN	0.1	300	100	0	0	1.2625
117	5	TRUE	60	0.1	10	15	50	25	SWN	0.1	300	100	0	0	1.2525
118	5	TRUE	60	0.1	10	15	60	25	SWN	0.1	300	100	0	0	1.255
119	5	TRUE	60	0.1	10	15	70	25	SWN	0.1	300	100	0	0	1.2575
120	5	TRUE	60	0.1	10	15	10	30	SWN	0.1	300	100	2	2	2.7725
121	5	TRUE	60	0.1	10	15	20	30	SWN	0.1	300	100	0	0	1.255
122	5	TRUE	60	0.1	10	15	30	30	SWN	0.1	300	100	0	0	1.425
123	5	TRUE	60	0.1	10	15	40	30	SWN	0.1	300	100	0	0	1.395
124	5	TRUE	60	0.1	10	15	50	30	SWN	0.1	300	100	0	0	1.255
125	5	TRUE	60	0.1	10	15	60	30	SWN	0.1	300	100	0	0	1.2525
126	5	TRUE	60	0.1	10	15	70	30	SWN	0.1	300	100	0	0	1.2575
127	5	TRUE	60	0.1	10	20	10	5	SWN	0.1	300	100	24	24	24.9375
128	5	TRUE	60	0.1	10	20	20	5	SWN	0.1	300	100	8	8	9.18
129	5	TRUE	60	0.1	10	20	30	5	SWN	0.1	300	100	0	0	1.325
130	5	TRUE	60	0.1	10	20	40	5	SWN	0.1	300	100	0	0	1.27
131	5	TRUE	60	0.1	10	20	50	5	SWN	0.1	300	100	0	0	1.2575
132	5	TRUE	60	0.1	10	20	60	5	SWN	0.1	300	100	0	0	1.25
133	5	TRUE	60	0.1	10	20	70	5	SWN	0.1	300	100	0	0	1.25
134	5	TRUE	60	0.1	10	20	10	10	SWN	0.1	300	100	21	21	21.71
135	5	TRUE	60	0.1	10	20	20	10	SWN	0.1	300	100	10	10	11.175
136	5	TRUE	60	0.1	10	20	30	10	SWN	0.1	300	100	4	4	5.4
137	5	TRUE	60	0.1	10	20	40	10	SWN	0.1	300	100	0	0	1.2825
138	5	TRUE	60	0.1	10	20	50	10	SWN	0.1	300	100	0	0	1.2625
139	5	TRUE	60	0.1	10	20	60	10	SWN	0.1	300	100	0	0	1.2525
140	5	TRUE	60	0.1	10	20	70	10	SWN	0.1	300	100	0	0	1.25
141	5	TRUE	60	0.1	10	20	10	15	SWN	0.1	300	100	24	24	24.7725
142	5	TRUE	60	0.1	10	20	20	15	SWN	0.1	300	100	15	15	16.2925
143	5	TRUE	60	0.1	10	20	30	15	SWN	0.1	300	100	2	2	3.63
144	5	TRUE	60	0.1	10	20	40	15	SWN	0.1	300	100	0	0	1.2925
145	5	TRUE	60	0.1	10	20	50	15	SWN	0.1	300	100	0	0	1.28
146	5	TRUE	60	0.1	10	20	60	15	SWN	0.1	300	100	0	0	1.2575
147	5	TRUE	60	0.1	10	20	70	15	SWN	0.1	300	100	0	0	1.2625
148	5	TRUE	60	0.1	10	20	10	20	SWN	0.1	300	100	19	19	19.5525
149	5	TRUE	60	0.1	10	20	20	20	SWN	0.1	300	100	14	14	14.38
150	5	TRUE	60	0.1	10	20	30	20	SWN	0.1	300	100	5	5	5.82
151	5	TRUE	60	0.1	10	20	40	20	SWN	0.1	300	100	0	0	1.36
152	5	TRUE	60	0.1	10	20	50	20	SWN	0.1	300	100	0	0	1.2725
153	5	TRUE	60	0.1	10	20	60	20	SWN	0.1	300	100	0	0	1.2725
154	5	TRUE	60	0.1	10	20	70	20	SWN	0.1	300	100	0	0	1.29
155	5	TRUE	60	0.1	10	20	10	25	SWN	0.1	300	100	13	13	14.5125
156	5	TRUE	60	0.1	10	20	20	25	SWN	0.1	300	100	18	18	19.655
157	5	TRUE	60	0.1	10	20	30	25	SWN	0.1	300	100	9	8	8.89
158	5	TRUE	60	0.1	10	20	40	25	SWN	0.1	300	100	1	0	1.6225
159	5	TRUE	60	0.1	10	20	50	25	SWN	0.1	300	100	0	0	1.355
160	5	TRUE	60	0.1	10	20	60	25	SWN	0.1	300	100	0	0	1.3075
161	5	TRUE	60	0.1	10	20	70	25	SWN	0.1	300	100	0	0	1.295
162	5	TRUE	60	0.1	10	20	10	30	SWN	0.1	300	100	11	11	13.255
163	5	TRUE	60	0.1	10	20	20	30	SWN	0.1	300	100	10	10	10.8675
164	5	TRUE	60	0.1	10	20	30	30	SWN	0.1	300	100	2	2	3.925
165	5	TRUE	60	0.1	10	20	40	30	SWN	0.1	300	100	3	2	3.5075
166	5	TRUE	60	0.1	10	20	50	30	SWN	0.1	300	100	1	0	1.5275
167	5	TRUE	60	0.1	10	20	60	30	SWN	0.1	300	100	0	0	1.385
168	5	TRUE	60	0.1	10	20	70	30	SWN	0.1	300	100	0	0	1.4075
169	5	TRUE	60	0.1	10	25	10	5	SWN	0.1	300	100	58	58	58.57
170	5	TRUE	60	0.1	10	25	20	5	SWN	0.1	300	100	34	34	35.1475
171	5	TRUE	60	0.1	10	25	30	5	SWN	0.1	300	100	20	20	21.6975
172	5	TRUE	60	0.1	10	25	40	5	SWN	0.1	300	100	0	0	1.34
173	5	TRUE	60	0.1	10	25	50	5	SWN	0.1	300	100	0	0	1.27
174	5	TRUE	60	0.1	10	25	60	5	SWN	0.1	300	100	0	0	1.2625
175	5	TRUE	60	0.1	10	25	70	5	SWN	0.1	300	100	0	0	1.25
176	5	TRUE	60	0.1	10	25	10	10	SWN	0.1	300	100	63	63	63.475
177	5	TRUE	60	0.1	10	25	20	10	SWN	0.1	300	100	33	33	33.8675
178	5	TRUE	60	0.1	10	25	30	10	SWN	0.1	300	100	16	16	17.165
179	5	TRUE	60	0.1	10	25	40	10	SWN	0.1	300	100	0	0	1.3975
180	5	TRUE	60	0.1	10	25	50	10	SWN	0.1	300	100	0	0	1.27
181	5	TRUE	60	0.1	10	25	60	10	SWN	0.1	300	100	0	0	1.2675
182	5	TRUE	60	0.1	10	25	70	10	SWN	0.1	300	100	0	0	1.255
183	5	TRUE	60	0.1	10	25	10	15	SWN	0.1	300	100	55	55	55.595
184	5	TRUE	60	0.1	10	25	20	15	SWN	0.1	300	100	37	37	37.8325
185	5	TRUE	60	0.1	10	25	30	15	SWN	0.1	300	100	19	17	18.3475
186	5	TRUE	60	0.1	10	25	40	15	SWN	0.1	300	100	4	0	1.6675
187	5	TRUE	60	0.1	10	25	50	15	SWN	0.1	300	100	0	0	1.3075
188	5	TRUE	60	0.1	10	25	60	15	SWN	0.1	300	100	0	0	1.285
189	5	TRUE	60	0.1	10	25	70	15	SWN	0.1	300	100	0	0	1.29
190	5	TRUE	60	0.1	10	25	10	20	SWN	0.1	300	100	43	43	43.885
191	5	TRUE	60	0.1	10	25	20	20	SWN	0.1	300	100	40	40	39.9175
192	5	TRUE	60	0.1	10	25	30	20	SWN	0.1	300	100	28	24	26.84
193	5	TRUE	60	0.1	10	25	40	20	SWN	0.1	300	100	6	0	1.9075
194	5	TRUE	60	0.1	10	25	50	20	SWN	0.1	300	100	0	0	1.365
195	5	TRUE	60	0.1	10	25	60	20	SWN	0.1	300	100	0	0	1.3525
196	5	TRUE	60	0.1	10	25	70	20	SWN	0.1	300	100	1	0	1.4225
197	5	TRUE	60	0.1	10	25	10	25	SWN	0.1	300	100	45	45	46.05
198	5	TRUE	60	0.1	10	25	20	25	SWN	0.1	300	100	43	43	42.6675
199	5	TRUE	60	0.1	10	25	30	25	SWN	0.1	300	100	34	29	29.21
200	5	TRUE	60	0.1	10	25	40	25	SWN	0.1	300	100	9	0	2.97
201	5	TRUE	60	0.1	10	25	50	25	SWN	0.1	300	100	1	0	1.73
202	5	TRUE	60	0.1	10	25	60	25	SWN	0.1	300	100	1	0	1.465
203	5	TRUE	60	0.1	10	25	70	25	SWN	0.1	300	100	1	0	1.445
204	5	TRUE	60	0.1	10	25	10	30	SWN	0.1	300	100	40	40	40.62
205	5	TRUE	60	0.1	10	25	20	30	SWN	0.1	300	100	46	44	44.0025
206	5	TRUE	60	0.1	10	25	30	30	SWN	0.1	300	100	23	21	23.11
207	5	TRUE	60	0.1	10	25	40	30	SWN	0.1	300	100	17	0	4.7925
208	5	TRUE	60	0.1	10	25	50	30	SWN	0.1	300	100	5	0	1.9675
209	5	TRUE	60	0.1	10	25	60	30	SWN	0.1	300	100	0	0	1.5975
210	5	TRUE	60	0.1	10	25	70	30	SWN	0.1	300	100	2	0	1.6525
211	5	TRUE	60	0.1	10	30	10	5	SWN	0.1	300	100	83	83	83.225
212	5	TRUE	60	0.1	10	30	20	5	SWN	0.1	300	100	69	69	69.195
213	5	TRUE	60	0.1	10	30	30	5	SWN	0.1	300	100	47	45	45.2375
214	5	TRUE	60	0.1	10	30	40	5	SWN	0.1	300	100	2	0	1.3975
215	5	TRUE	60	0.1	10	30	50	5	SWN	0.1	300	100	4	0	1.295
216	5	TRUE	60	0.1	10	30	60	5	SWN	0.1	300	100	2	0	1.27
217	5	TRUE	60	0.1	10	30	70	5	SWN	0.1	300	100	2	0	1.255
218	5	TRUE	60	0.1	10	30	10	10	SWN	0.1	300	100	79	79	79.285
219	5	TRUE	60	0.1	10	30	20	10	SWN	0.1	300	100	66	66	66.4525
220	5	TRUE	60	0.1	10	30	30	10	SWN	0.1	300	100	50	43	43.455
221	5	TRUE	60	0.1	10	30	40	10	SWN	0.1	300	100	4	0	1.4975
222	5	TRUE	60	0.1	10	30	50	10	SWN	0.1	300	100	1	0	1.3
223	5	TRUE	60	0.1	10	30	60	10	SWN	0.1	300	100	0	0	1.26
224	5	TRUE	60	0.1	10	30	70	10	SWN	0.1	300	100	1	0	1.2575
225	5	TRUE	60	0.1	10	30	10	15	SWN	0.1	300	100	69	69	69.455
226	5	TRUE	60	0.1	10	30	20	15	SWN	0.1	300	100	68	68	68.42
227	5	TRUE	60	0.1	10	30	30	15	SWN	0.1	300	100	48	45	46.175
228	5	TRUE	60	0.1	10	30	40	15	SWN	0.1	300	100	21	0	2.1875
229	5	TRUE	60	0.1	10	30	50	15	SWN	0.1	300	100	5	0	1.465
230	5	TRUE	60	0.1	10	30	60	15	SWN	0.1	300	100	3	0	1.32
231	5	TRUE	60	0.1	10	30	70	15	SWN	0.1	300	100	2	0	1.3475
232	5	TRUE	60	0.1	10	30	10	20	SWN	0.1	300	100	78	78	78.2925
233	5	TRUE	60	0.1	10	30	20	20	SWN	0.1	300	100	75	75	75.49
234	5	TRUE	60	0.1	10	30	30	20	SWN	0.1	300	100	65	63	62.5975
235	5	TRUE	60	0.1	10	30	40	20	SWN	0.1	300	100	29	0	3.0075
[truncated: 13,877 more rows]
[truncated: 32 more columns]

## Sheet: Random
序號	no-of-pioneers	clustered-pioneers	max-opinion-distance	convergence-rate	avg-of-attitudes	std-of-attitudes	avg-of-thresholds	std-of-thresholds	network-type	rewiring-probability	max-time	no-of-experiments	叫好次數	叫座次數	採用人數比例的平均值	Unnamed: 16	Unnamed: 17	Unnamed: 18	Unnamed: 19	Unnamed: 20	Unnamed: 21	Unnamed: 22	Unnamed: 23	Unnamed: 24	Unnamed: 25	Unnamed: 26	Unnamed: 27	Unnamed: 28	Unnamed: 29	Unnamed: 30	Unnamed: 31	Unnamed: 32	Unnamed: 33	Unnamed: 34	Unnamed: 35	Unnamed: 36	Unnamed: 37	Unnamed: 38	Unnamed: 39	Unnamed: 40	Unnamed: 41	Unnamed: 42	Unnamed: 43	Unnamed: 44	Unnamed: 45	Unnamed: 46	Unnamed: 47	Unnamed: 48	Unnamed: 49
v	5	TRUE	50	0.1	10	5	10	5	RN	1	300	100	0	0	1.25
2	5	TRUE	50	0.1	10	5	20	5	RN	1	300	100	0	0	1.25
3	5	TRUE	50	0.1	10	5	30	5	RN	1	300	100	0	0	1.25
4	5	TRUE	50	0.1	10	5	40	5	RN	1	300	100	0	0	1.25
5	5	TRUE	50	0.1	10	5	50	5	RN	1	300	100	0	0	1.25
6	5	TRUE	50	0.1	10	5	60	5	RN	1	300	100	0	0	1.25
7	5	TRUE	50	0.1	10	5	70	5	RN	1	300	100	0	0	1.25
8	5	TRUE	50	0.1	10	5	10	10	RN	1	300	100	0	0	1.25
9	5	TRUE	50	0.1	10	5	20	10	RN	1	300	100	0	0	1.25
10	5	TRUE	50	0.1	10	5	30	10	RN	1	300	100	0	0	1.25
11	5	TRUE	50	0.1	10	5	40	10	RN	1	300	100	0	0	1.25
12	5	TRUE	50	0.1	10	5	50	10	RN	1	300	100	0	0	1.25
13	5	TRUE	50	0.1	10	5	60	10	RN	1	300	100	0	0	1.25
14	5	TRUE	50	0.1	10	5	70	10	RN	1	300	100	0	0	1.25
15	5	TRUE	50	0.1	10	5	10	15	RN	1	300	100	0	0	1.25
16	5	TRUE	50	0.1	10	5	20	15	RN	1	300	100	0	0	1.25								100			百分比(%)		採用門檻平均值										百分比(%)		初始態度平均值
17	5	TRUE	50	0.1	10	5	30	15	RN	1	300	100	0	0	1.25								90					10	20	30	40	50	60	70						10	20	30	40	50	60	70
18	5	TRUE	50	0.1	10	5	40	15	RN	1	300	100	0	0	1.25								80			初 始 態 度 平 均 值	10	19.4444	13.5802	0.617284	0	0	0	0				採 用 門 檻 平 均 值	10	19.4444	27.4691	37.6543	51.8519	91.0494	96.6049	97.8395
19	5	TRUE	50	0.1	10	5	50	15	RN	1	300	100	0	0	1.25								70				20	27.4691	20.0617	1.23457	0	0	0	0					20	13.5802	20.0617	25.9259	33.9506	58.3333	66.358	65.7407
20	5	TRUE	50	0.1	10	5	60	15	RN	1	300	100	0	0	1.25								60				30	37.6543	25.9259	0.308642	0	0	0	0					30	0.617284	1.23457	0.308642	0.925926	1.23457	1.23457	1.54321
21	5	TRUE	50	0.1	10	5	70	15	RN	1	300	100	0	0	1.25								50				40	51.8519	33.9506	0.925926	0	0	0	0					40	0	0	0	0	0	0	0
22	5	TRUE	50	0.1	10	5	10	20	RN	1	300	100	0	0	1.25								40				50	91.0494	58.3333	1.23457	0	0	0	0					50	0	0	0	0	0	0	0
23	5	TRUE	50	0.1	10	5	20	20	RN	1	300	100	0	0	1.25								30				60	96.6049	66.358	1.23457	0	0	0	0					60	0	0	0	0	0	0	0
24	5	TRUE	50	0.1	10	5	30	20	RN	1	300	100	0	0	1.25								20				70	97.8395	65.7407	1.54321	0	0	0	0					70	0	0	0	0	0	0	0
25	5	TRUE	50	0.1	10	5	40	20	RN	1	300	100	0	0	1.25								10
26	5	TRUE	50	0.1	10	5	50	20	RN	1	300	100	0	0	1.25								0			圖26：RN採用門檻平均值與初始態度平均值比較結果												圖19：RN初始態度平均值與採用門檻平均值比較結果
27	5	TRUE	50	0.1	10	5	60	20	RN	1	300	100	0	0	1.25
28	5	TRUE	50	0.1	10	5	70	20	RN	1	300	100	0	0	1.25
29	5	TRUE	50	0.1	10	5	10	25	RN	1	300	100	0	0	1.25
30	5	TRUE	50	0.1	10	5	20	25	RN	1	300	100	0	0	1.25
31	5	TRUE	50	0.1	10	5	30	25	RN	1	300	100	0	0	1.25
32	5	TRUE	50	0.1	10	5	40	25	RN	1	300	100	0	0	1.25
33	5	TRUE	50	0.1	10	5	50	25	RN	1	300	100	0	0	1.25
34	5	TRUE	50	0.1	10	5	60	25	RN	1	300	100	0	0	1.25
35	5	TRUE	50	0.1	10	5	70	25	RN	1	300	100	0	0	1.25
36	5	TRUE	50	0.1	10	5	10	30	RN	1	300	100	0	0	1.25
37	5	TRUE	50	0.1	10	5	20	30	RN	1	300	100	0	0	1.25
38	5	TRUE	50	0.1	10	5	30	30	RN	1	300	100	0	0	1.25
39	5	TRUE	50	0.1	10	5	40	30	RN	1	300	100	0	0	1.25
40	5	TRUE	50	0.1	10	5	50	30	RN	1	300	100	0	0	1.25
41	5	TRUE	50	0.1	10	5	60	30	RN	1	300	100	0	0	1.25											百分比(%)		採用門檻平均值										百分比(%)		初始態度平均值
42	5	TRUE	50	0.1	10	5	70	30	RN	1	300	100	0	0	1.25													10	20	30	40	50	60	70						10	20	30	40	50	60	70
43	5	TRUE	50	0.1	10	10	10	5	RN	1	300	100	0	0	1.25											採 用 門 檻 標 準 差	5	62.1693	0	0	0	0	0	0				採 用 門 檻 標 準 差	5	2.91005	3.96825	5.02646	8.46561	13.4921	14.0212	14.2857
44	5	TRUE	50	0.1	10	10	20	5	RN	1	300	100	0	0	1.25												10	62.963	31.4815	0	0	0	0	0					10	4.2328	6.61376	8.46561	11.9048	18.5185	22.2222	22.4868
45	5	TRUE	50	0.1	10	10	30	5	RN	1	300	100	0	0	1.25												15	61.6402	57.4074	0	0	0	0	0					15	5.55556	7.67196	10.582	14.5503	26.1905	27.2487	27.2487
46	5	TRUE	50	0.1	10	10	40	5	RN	1	300	100	0	0	1.25												20	60.0529	55.0265	0	0	0	0	0					20	5.29101	7.67196	10.3175	13.4921	24.6032	26.9841	26.7196
47	5	TRUE	50	0.1	10	10	50	5	RN	1	300	100	0	0	1.25												25	58.7302	52.1164	0.793651	0	0	0	0					25	5.55556	7.67196	10.3175	13.2275	23.545	25.3968	25.9259
48	5	TRUE	50	0.1	10	10	60	5	RN	1	300	100	0	0	1.25												30	56.0847	47.3545	5.29101	0	0	0	0					30	5.29101	8.20106	10.0529	12.6984	22.7513	24.8677	24.8677
49	5	TRUE	50	0.1	10	10	70	5	RN	1	300	100	0	0	1.25
50	5	TRUE	50	0.1	10	10	10	10	RN	1	300	100	0	0	1.25											圖27：RN採用門檻平均值與採用門檻標準差比較結果												圖20：RN初始態度平均值與採用門檻標準差比較結果
51	5	TRUE	50	0.1	10	10	20	10	RN	1	300	100	0	0	1.25
52	5	TRUE	50	0.1	10	10	30	10	RN	1	300	100	0	0	1.25
53	5	TRUE	50	0.1	10	10	40	10	RN	1	300	100	0	0	1.25
54	5	TRUE	50	0.1	10	10	50	10	RN	1	300	100	0	0	1.25
55	5	TRUE	50	0.1	10	10	60	10	RN	1	300	100	0	0	1.25
56	5	TRUE	50	0.1	10	10	70	10	RN	1	300	100	0	0	1.25
57	5	TRUE	50	0.1	10	10	10	15	RN	1	300	100	0	0	1.25
58	5	TRUE	50	0.1	10	10	20	15	RN	1	300	100	0	0	1.25
59	5	TRUE	50	0.1	10	10	30	15	RN	1	300	100	0	0	1.25
60	5	TRUE	50	0.1	10	10	40	15	RN	1	300	100	0	0	1.25
61	5	TRUE	50	0.1	10	10	50	15	RN	1	300	100	0	0	1.25
62	5	TRUE	50	0.1	10	10	60	15	RN	1	300	100	0	0	1.25
63	5	TRUE	50	0.1	10	10	70	15	RN	1	300	100	0	0	1.25
64	5	TRUE	50	0.1	10	10	10	20	RN	1	300	100	0	0	1.25
65	5	TRUE	50	0.1	10	10	20	20	RN	1	300	100	0	0	1.25
66	5	TRUE	50	0.1	10	10	30	20	RN	1	300	100	0	0	1.25
67	5	TRUE	50	0.1	10	10	40	20	RN	1	300	100	0	0	1.25											百分比(%)		採用門檻平均值										百分比(%)		初始態度平均值
68	5	TRUE	50	0.1	10	10	50	20	RN	1	300	100	0	0	1.25													10	20	30	40	50	60	70						10	20	30	40	50	60	70
69	5	TRUE	50	0.1	10	10	60	20	RN	1	300	100	0	0	1.25											初 始 態 度 標 準 差	5	58.2011	39.418	0.793651	0	0	0	0				初 始 態 度 標 準 差	5	2.6455	5.55556	7.93651	11.3757	21.6931	24.6032	24.6032
70	5	TRUE	50	0.1	10	10	70	20	RN	1	300	100	0	0	1.25												10	58.7302	41.0053	1.5873	0	0	0	0					10	3.1746	5.82011	8.46561	11.3757	22.2222	24.3386	25.9259
71	5	TRUE	50	0.1	10	10	10	25	RN	1	300	100	0	0	1.25												15	60.3175	41.7989	1.32275	0	0	0	0					15	3.7037	6.08466	8.46561	11.3757	24.8677	25.1323	23.8095
72	5	TRUE	50	0.1	10	10	20	25	RN	1	300	100	0	0	1.25												20	62.963	41.5344	0.529101	0	0	0	0					20	5.55556	7.67196	8.73016	13.4921	23.2804	23.2804	23.0159
73	5	TRUE	50	0.1	10	10	30	25	RN	1	300	100	0	0	1.25												25	61.1111	38.8889	1.32275	0	0	0	0					25	5.02646	7.93651	10.3175	12.963	20.3704	22.4868	22.2222
74	5	TRUE	50	0.1	10	10	40	25	RN	1	300	100	0	0	1.25												30	60.3175	40.7407	0.529101	0	0	0	0					30	8.73016	8.73016	10.8466	13.7566	16.6667	20.8995	21.9577
75	5	TRUE	50	0.1	10	10	50	25	RN	1	300	100	0	0	1.25
76	5	TRUE	50	0.1	10	10	60	25	RN	1	300	100	0	0	1.25											圖28：RN採用門檻平均值與初始態度標準差比較結果												圖21：RN初始態度平均值與初始態度標準差比較結果
77	5	TRUE	50	0.1	10	10	70	25	RN	1	300	100	0	0	1.25
78	5	TRUE	50	0.1	10	10	10	30	RN	1	300	100	0	0	1.25
79	5	TRUE	50	0.1	10	10	20	30	RN	1	300	100	0	0	1.25
80	5	TRUE	50	0.1	10	10	30	30	RN	1	300	100	0	0	1.25
81	5	TRUE	50	0.1	10	10	40	30	RN	1	300	100	0	0	1.25
82	5	TRUE	50	0.1	10	10	50	30	RN	1	300	100	0	0	1.25
83	5	TRUE	50	0.1	10	10	60	30	RN	1	300	100	0	0	1.25
84	5	TRUE	50	0.1	10	10	70	30	RN	1	300	100	0	0	1.25
85	5	TRUE	50	0.1	10	15	10	5	RN	1	300	100	0	0	1.255
86	5	TRUE	50	0.1	10	15	20	5	RN	1	300	100	0	0	1.2525
87	5	TRUE	50	0.1	10	15	30	5	RN	1	300	100	0	0	1.25
88	5	TRUE	50	0.1	10	15	40	5	RN	1	300	100	0	0	1.2525
89	5	TRUE	50	0.1	10	15	50	5	RN	1	300	100	0	0	1.25
90	5	TRUE	50	0.1	10	15	60	5	RN	1	300	100	0	0	1.25
91	5	TRUE	50	0.1	10	15	70	5	RN	1	300	100	0	0	1.25
92	5	TRUE	50	0.1	10	15	10	10	RN	1	300	100	0	0	1.2675
93	5	TRUE	50	0.1	10	15	20	10	RN	1	300	100	0	0	1.2525
94	5	TRUE	50	0.1	10	15	30	10	RN	1	300	100	0	0	1.25
95	5	TRUE	50	0.1	10	15	40	10	RN	1	300	100	0	0	1.25
96	5	TRUE	50	0.1	10	15	50	10	RN	1	300	100	0	0	1.25
97	5	TRUE	50	0.1	10	15	60	10	RN	1	300	100	0	0	1.25
98	5	TRUE	50	0.1	10	15	70	10	RN	1	300	100	0	0	1.25
99	5	TRUE	50	0.1	10	15	10	15	RN	1	300	100	0	0	1.2575
100	5	TRUE	50	0.1	10	15	20	15	RN	1	300	100	0	0	1.265
101	5	TRUE	50	0.1	10	15	30	15	RN	1	300	100	0	0	1.2525
102	5	TRUE	50	0.1	10	15	40	15	RN	1	300	100	0	0	1.2525
103	5	TRUE	50	0.1	10	15	50	15	RN	1	300	100	0	0	1.25
104	5	TRUE	50	0.1	10	15	60	15	RN	1	300	100	0	0	1.25
105	5	TRUE	50	0.1	10	15	70	15	RN	1	300	100	0	0	1.25
106	5	TRUE	50	0.1	10	15	10	20	RN	1	300	100	0	0	1.2575
107	5	TRUE	50	0.1	10	15	20	20	RN	1	300	100	0	0	1.255
108	5	TRUE	50	0.1	10	15	30	20	RN	1	300	100	0	0	1.2525
109	5	TRUE	50	0.1	10	15	40	20	RN	1	300	100	0	0	1.2525
110	5	TRUE	50	0.1	10	15	50	20	RN	1	300	100	0	0	1.25
111	5	TRUE	50	0.1	10	15	60	20	RN	1	300	100	0	0	1.25
112	5	TRUE	50	0.1	10	15	70	20	RN	1	300	100	0	0	1.2525
113	5	TRUE	50	0.1	10	15	10	25	RN	1	300	100	0	0	1.2575
114	5	TRUE	50	0.1	10	15	20	25	RN	1	300	100	0	0	1.2525
115	5	TRUE	50	0.1	10	15	30	25	RN	1	300	100	0	0	1.255
116	5	TRUE	50	0.1	10	15	40	25	RN	1	300	100	0	0	1.255
117	5	TRUE	50	0.1	10	15	50	25	RN	1	300	100	0	0	1.2525
118	5	TRUE	50	0.1	10	15	60	25	RN	1	300	100	0	0	1.25
119	5	TRUE	50	0.1	10	15	70	25	RN	1	300	100	0	0	1.2525
120	5	TRUE	50	0.1	10	15	10	30	RN	1	300	100	0	0	1.25
121	5	TRUE	50	0.1	10	15	20	30	RN	1	300	100	0	0	1.2575
122	5	TRUE	50	0.1	10	15	30	30	RN	1	300	100	0	0	1.255
123	5	TRUE	50	0.1	10	15	40	30	RN	1	300	100	0	0	1.255
124	5	TRUE	50	0.1	10	15	50	30	RN	1	300	100	0	0	1.255
125	5	TRUE	50	0.1	10	15	60	30	RN	1	300	100	0	0	1.25
126	5	TRUE	50	0.1	10	15	70	30	RN	1	300	100	0	0	1.25
127	5	TRUE	50	0.1	10	20	10	5	RN	1	300	100	1	1	2.35
128	5	TRUE	50	0.1	10	20	20	5	RN	1	300	100	0	0	1.265
129	5	TRUE	50	0.1	10	20	30	5	RN	1	300	100	0	0	1.26
130	5	TRUE	50	0.1	10	20	40	5	RN	1	300	100	0	0	1.25
131	5	TRUE	50	0.1	10	20	50	5	RN	1	300	100	0	0	1.25
132	5	TRUE	50	0.1	10	20	60	5	RN	1	300	100	0	0	1.25
133	5	TRUE	50	0.1	10	20	70	5	RN	1	300	100	0	0	1.25
134	5	TRUE	50	0.1	10	20	10	10	RN	1	300	100	0	0	1.3725
135	5	TRUE	50	0.1	10	20	20	10	RN	1	300	100	0	0	1.2925
136	5	TRUE	50	0.1	10	20	30	10	RN	1	300	100	0	0	1.26
137	5	TRUE	50	0.1	10	20	40	10	RN	1	300	100	0	0	1.2575
138	5	TRUE	50	0.1	10	20	50	10	RN	1	300	100	0	0	1.25
139	5	TRUE	50	0.1	10	20	60	10	RN	1	300	100	0	0	1.25
140	5	TRUE	50	0.1	10	20	70	10	RN	1	300	100	0	0	1.25
141	5	TRUE	50	0.1	10	20	10	15	RN	1	300	100	0	0	1.355
142	5	TRUE	50	0.1	10	20	20	15	RN	1	300	100	0	0	1.3125
143	5	TRUE	50	0.1	10	20	30	15	RN	1	300	100	0	0	1.27
144	5	TRUE	50	0.1	10	20	40	15	RN	1	300	100	0	0	1.2575
145	5	TRUE	50	0.1	10	20	50	15	RN	1	300	100	0	0	1.255
146	5	TRUE	50	0.1	10	20	60	15	RN	1	300	100	0	0	1.2525
147	5	TRUE	50	0.1	10	20	70	15	RN	1	300	100	0	0	1.25
148	5	TRUE	50	0.1	10	20	10	20	RN	1	300	100	0	0	1.31
149	5	TRUE	50	0.1	10	20	20	20	RN	1	300	100	0	0	1.3225
150	5	TRUE	50	0.1	10	20	30	20	RN	1	300	100	0	0	1.28
151	5	TRUE	50	0.1	10	20	40	20	RN	1	300	100	0	0	1.2725
152	5	TRUE	50	0.1	10	20	50	20	RN	1	300	100	0	0	1.26
153	5	TRUE	50	0.1	10	20	60	20	RN	1	300	100	0	0	1.2575
154	5	TRUE	50	0.1	10	20	70	20	RN	1	300	100	0	0	1.2675
155	5	TRUE	50	0.1	10	20	10	25	RN	1	300	100	0	0	1.345
156	5	TRUE	50	0.1	10	20	20	25	RN	1	300	100	0	0	1.2975
157	5	TRUE	50	0.1	10	20	30	25	RN	1	300	100	0	0	1.2975
158	5	TRUE	50	0.1	10	20	40	25	RN	1	300	100	0	0	1.27
159	5	TRUE	50	0.1	10	20	50	25	RN	1	300	100	0	0	1.2575
160	5	TRUE	50	0.1	10	20	60	25	RN	1	300	100	0	0	1.2625
161	5	TRUE	50	0.1	10	20	70	25	RN	1	300	100	0	0	1.265
162	5	TRUE	50	0.1	10	20	10	30	RN	1	300	100	0	0	1.3075
163	5	TRUE	50	0.1	10	20	20	30	RN	1	300	100	0	0	1.2875
164	5	TRUE	50	0.1	10	20	30	30	RN	1	300	100	0	0	1.285
165	5	TRUE	50	0.1	10	20	40	30	RN	1	300	100	0	0	1.265
166	5	TRUE	50	0.1	10	20	50	30	RN	1	300	100	0	0	1.28
167	5	TRUE	50	0.1	10	20	60	30	RN	1	300	100	0	0	1.26
168	5	TRUE	50	0.1	10	20	70	30	RN	1	300	100	0	0	1.2625
169	5	TRUE	50	0.1	10	25	10	5	RN	1	300	100	7	7	8.725
170	5	TRUE	50	0.1	10	25	20	5	RN	1	300	100	0	0	1.34
171	5	TRUE	50	0.1	10	25	30	5	RN	1	300	100	0	0	1.2575
172	5	TRUE	50	0.1	10	25	40	5	RN	1	300	100	0	0	1.2575
173	5	TRUE	50	0.1	10	25	50	5	RN	1	300	100	0	0	1.25
174	5	TRUE	50	0.1	10	25	60	5	RN	1	300	100	0	0	1.25
175	5	TRUE	50	0.1	10	25	70	5	RN	1	300	100	0	0	1.25
176	5	TRUE	50	0.1	10	25	10	10	RN	1	300	100	6	6	7.685
177	5	TRUE	50	0.1	10	25	20	10	RN	1	300	100	0	0	1.3975
178	5	TRUE	50	0.1	10	25	30	10	RN	1	300	100	0	0	1.295
179	5	TRUE	50	0.1	10	25	40	10	RN	1	300	100	0	0	1.255
180	5	TRUE	50	0.1	10	25	50	10	RN	1	300	100	0	0	1.2625
181	5	TRUE	50	0.1	10	25	60	10	RN	1	300	100	0	0	1.2525
182	5	TRUE	50	0.1	10	25	70	10	RN	1	300	100	0	0	1.2525
183	5	TRUE	50	0.1	10	25	10	15	RN	1	300	100	1	1	2.995
184	5	TRUE	50	0.1	10	25	20	15	RN	1	300	100	0	0	1.445
185	5	TRUE	50	0.1	10	25	30	15	RN	1	300	100	0	0	1.355
186	5	TRUE	50	0.1	10	25	40	15	RN	1	300	100	0	0	1.2775
187	5	TRUE	50	0.1	10	25	50	15	RN	1	300	100	0	0	1.255
188	5	TRUE	50	0.1	10	25	60	15	RN	1	300	100	0	0	1.26
189	5	TRUE	50	0.1	10	25	70	15	RN	1	300	100	0	0	1.2675
190	5	TRUE	50	0.1	10	25	10	20	RN	1	300	100	1	1	2.5475
191	5	TRUE	50	0.1	10	25	20	20	RN	1	300	100	1	1	2.3925
192	5	TRUE	50	0.1	10	25	30	20	RN	1	300	100	0	0	1.355
193	5	TRUE	50	0.1	10	25	40	20	RN	1	300	100	0	0	1.3125
194	5	TRUE	50	0.1	10	25	50	20	RN	1	300	100	0	0	1.265
195	5	TRUE	50	0.1	10	25	60	20	RN	1	300	100	0	0	1.26
196	5	TRUE	50	0.1	10	25	70	20	RN	1	300	100	0	0	1.29
197	5	TRUE	50	0.1	10	25	10	25	RN	1	300	100	1	1	2.3025
198	5	TRUE	50	0.1	10	25	20	25	RN	1	300	100	0	0	1.4325
199	5	TRUE	50	0.1	10	25	30	25	RN	1	300	100	0	0	1.37
200	5	TRUE	50	0.1	10	25	40	25	RN	1	300	100	0	0	1.3
201	5	TRUE	50	0.1	10	25	50	25	RN	1	300	100	0	0	1.2775
202	5	TRUE	50	0.1	10	25	60	25	RN	1	300	100	0	0	1.2875
203	5	TRUE	50	0.1	10	25	70	25	RN	1	300	100	0	0	1.295
204	5	TRUE	50	0.1	10	25	10	30	RN	1	300	100	0	0	1.46
205	5	TRUE	50	0.1	10	25	20	30	RN	1	300	100	0	0	1.4375
206	5	TRUE	50	0.1	10	25	30	30	RN	1	300	100	0	0	1.3325
207	5	TRUE	50	0.1	10	25	40	30	RN	1	300	100	0	0	1.35
208	5	TRUE	50	0.1	10	25	50	30	RN	1	300	100	0	0	1.31
209	5	TRUE	50	0.1	10	25	60	30	RN	1	300	100	0	0	1.3125
210	5	TRUE	50	0.1	10	25	70	30	RN	1	300	100	0	0	1.2975
211	5	TRUE	50	0.1	10	30	10	5	RN	1	300	100	56	56	56.72
212	5	TRUE	50	0.1	10	30	20	5	RN	1	300	100	0	0	1.4375
213	5	TRUE	50	0.1	10	30	30	5	RN	1	300	100	0	0	1.2925
214	5	TRUE	50	0.1	10	30	40	5	RN	1	300	100	0	0	1.2625
215	5	TRUE	50	0.1	10	30	50	5	RN	1	300	100	0	0	1.2575
216	5	TRUE	50	0.1	10	30	60	5	RN	1	300	100	0	0	1.255
217	5	TRUE	50	0.1	10	30	70	5	RN	1	300	100	0	0	1.255
218	5	TRUE	50	0.1	10	30	10	10	RN	1	300	100	41	41	42.4
219	5	TRUE	50	0.1	10	30	20	10	RN	1	300	100	4	4	5.3225
220	5	TRUE	50	0.1	10	30	30	10	RN	1	300	100	0	0	1.345
221	5	TRUE	50	0.1	10	30	40	10	RN	1	300	100	0	0	1.27
222	5	TRUE	50	0.1	10	30	50	10	RN	1	300	100	0	0	1.2525
223	5	TRUE	50	0.1	10	30	60	10	RN	1	300	100	0	0	1.25
224	5	TRUE	50	0.1	10	30	70	10	RN	1	300	100	0	0	1.25
225	5	TRUE	50	0.1	10	30	10	15	RN	1	300	100	34	34	35.0075
226	5	TRUE	50	0.1	10	30	20	15	RN	1	300	100	7	7	8.1875
227	5	TRUE	50	0.1	10	30	30	15	RN	1	300	100	0	0	1.355
228	5	TRUE	50	0.1	10	30	40	15	RN	1	300	100	0	0	1.305
229	5	TRUE	50	0.1	10	30	50	15	RN	1	300	100	0	0	1.26
230	5	TRUE	50	0.1	10	30	60	15	RN	1	300	100	0	0	1.2575
231	5	TRUE	50	0.1	10	30	70	15	RN	1	300	100	0	0	1.27
232	5	TRUE	50	0.1	10	30	10	20	RN	1	300	100	23	23	25.2775
233	5	TRUE	50	0.1	10	30	20	20	RN	1	300	100	10	10	11.5325
234	5	TRUE	50	0.1	10	30	30	20	RN	1	300	100	0	0	1.395
235	5	TRUE	50	0.1	10	30	40	20	RN	1	300	100	0	0	1.4
236	5	TRUE	50	0.1	10	30	50	20	RN	1	300	100	0	0	1.31
237	5	TRUE	50	0.1	10	30	60	20	RN	1	300	100	0	0	1.265
238	5	TRUE	50	0.1	10	30	70	20	RN	1	300	100	0	0	1.3175
239	5	TRUE	50	0.1	10	30	10	25	RN	1	300	100	9	9	11.045
240	5	TRUE	50	0.1	10	30	20	25	RN	1	300	100	9	9	10.305
241	5	TRUE	50	0.1	10	30	30	25	RN	1	300	100	1	1	2.4325
242	5	TRUE	50	0.1	10	30	40	25	RN	1	300	100	0	0	1.3525
243	5	TRUE	50	0.1	10	30	50	25	RN	1	300	100	0	0	1.3575
244	5	TRUE	50	0.1	10	30	60	25	RN	1	300	100	0	0	1.35
245	5	TRUE	50	0.1	10	30	70	25	RN	1	300	100	0	0	1.3375
246	5	TRUE	50	0.1	10	30	10	30	RN	1	300	100	5	5	6.605
247	5	TRUE	50	0.1	10	30	20	30	RN	1	300	100	6	6	7.42
248	5	TRUE	50	0.1	10	30	30	30	RN	1	300	100	1	1	2.4725
249	5	TRUE	50	0.1	10	30	40	30	RN	1	300	100	1	0	1.5125
250	5	TRUE	50	0.1	10	30	50	30	RN	1	300	100	0	0	1.405
251	5	TRUE	50	0.1	10	30	60	30	RN	1	300	100	0	0	1.3325
252	5	TRUE	50	0.1	10	30	70	30	RN	1	300	100	0	0	1.4075
1	5	TRUE	50	0.1	20	5	10	5	RN	1	300	100	0	0	1.25
2	5	TRUE	50	0.1	20	5	20	5	RN	1	300	100	0	0	1.25
3	5	TRUE	50	0.1	20	5	30	5	RN	1	300	100	0	0	1.25
4	5	TRUE	50	0.1	20	5	40	5	RN	1	300	100	0	0	1.25
5	5	TRUE	50	0.1	20	5	50	5	RN	1	300	100	0	0	1.25
6	5	TRUE	50	0.1	20	5	60	5	RN	1	300	100	0	0	1.25
7	5	TRUE	50	0.1	20	5	70	5	RN	1	300	100	0	0	1.25
8	5	TRUE	50	0.1	20	5	10	10	RN	1	300	100	0	0	1.25
9	5	TRUE	50	0.1	20	5	20	10	RN	1	300	100	0	0	1.25
10	5	TRUE	50	0.1	20	5	30	10	RN	1	300	100	0	0	1.25
11	5	TRUE	50	0.1	20	5	40	10	RN	1	300	100	0	0	1.25
12	5	TRUE	50	0.1	20	5	50	10	RN	1	300	100	0	0	1.25
13	5	TRUE	50	0.1	20	5	60	10	RN	1	300	100	0	0	1.25
14	5	TRUE	50	0.1	20	5	70	10	RN	1	300	100	0	0	1.25
15	5	TRUE	50	0.1	20	5	10	15	RN	1	300	100	0	0	1.25
16	5	TRUE	50	0.1	20	5	20	15	RN	1	300	100	0	0	1.25
17	5	TRUE	50	0.1	20	5	30	15	RN	1	300	100	0	0	1.25
18	5	TRUE	50	0.1	20	5	40	15	RN	1	300	100	0	0	1.25
19	5	TRUE	50	0.1	20	5	50	15	RN	1	300	100	0	0	1.25
20	5	TRUE	50	0.1	20	5	60	15	RN	1	300	100	0	0	1.25
21	5	TRUE	50	0.1	20	5	70	15	RN	1	300	100	0	0	1.25
22	5	TRUE	50	0.1	20	5	10	20	RN	1	300	100	0	0	1.25
23	5	TRUE	50	0.1	20	5	20	20	RN	1	300	100	0	0	1.25
24	5	TRUE	50	0.1	20	5	30	20	RN	1	300	100	0	0	1.25
25	5	TRUE	50	0.1	20	5	40	20	RN	1	300	100	0	0	1.25
26	5	TRUE	50	0.1	20	5	50	20	RN	1	300	100	0	0	1.25
27	5	TRUE	50	0.1	20	5	60	20	RN	1	300	100	0	0	1.25
28	5	TRUE	50	0.1	20	5	70	20	RN	1	300	100	0	0	1.25
29	5	TRUE	50	0.1	20	5	10	25	RN	1	300	100	0	0	1.25
30	5	TRUE	50	0.1	20	5	20	25	RN	1	300	100	0	0	1.25
31	5	TRUE	50	0.1	20	5	30	25	RN	1	300	100	0	0	1.25
32	5	TRUE	50	0.1	20	5	40	25	RN	1	300	100	0	0	1.25
33	5	TRUE	50	0.1	20	5	50	25	RN	1	300	100	0	0	1.25
34	5	TRUE	50	0.1	20	5	60	25	RN	1	300	100	0	0	1.25
35	5	TRUE	50	0.1	20	5	70	25	RN	1	300	100	0	0	1.25
36	5	TRUE	50	0.1	20	5	10	30	RN	1	300	100	0	0	1.25
37	5	TRUE	50	0.1	20	5	20	30	RN	1	300	100	0	0	1.25
38	5	TRUE	50	0.1	20	5	30	30	RN	1	300	100	0	0	1.25
39	5	TRUE	50	0.1	20	5	40	30	RN	1	300	100	0	0	1.25
40	5	TRUE	50	0.1	20	5	50	30	RN	1	300	100	0	0	1.25
41	5	TRUE	50	0.1	20	5	60	30	RN	1	300	100	0	0	1.25
42	5	TRUE	50	0.1	20	5	70	30	RN	1	300	100	0	0	1.25
43	5	TRUE	50	0.1	20	10	10	5	RN	1	300	100	0	0	1.2575
44	5	TRUE	50	0.1	20	10	20	5	RN	1	300	100	0	0	1.25
45	5	TRUE	50	0.1	20	10	30	5	RN	1	300	100	0	0	1.25
46	5	TRUE	50	0.1	20	10	40	5	RN	1	300	100	0	0	1.25
47	5	TRUE	50	0.1	20	10	50	5	RN	1	300	100	0	0	1.25
48	5	TRUE	50	0.1	20	10	60	5	RN	1	300	100	0	0	1.25
49	5	TRUE	50	0.1	20	10	70	5	RN	1	300	100	0	0	1.25
50	5	TRUE	50	0.1	20	10	10	10	RN	1	300	100	0	0	1.25
51	5	TRUE	50	0.1	20	10	20	10	RN	1	300	100	0	0	1.26
52	5	TRUE	50	0.1	20	10	30	10	RN	1	300	100	0	0	1.25
53	5	TRUE	50	0.1	20	10	40	10	RN	1	300	100	0	0	1.25
54	5	TRUE	50	0.1	20	10	50	10	RN	1	300	100	0	0	1.25
55	5	TRUE	50	0.1	20	10	60	10	RN	1	300	100	0	0	1.25
56	5	TRUE	50	0.1	20	10	70	10	RN	1	300	100	0	0	1.25
57	5	TRUE	50	0.1	20	10	10	15	RN	1	300	100	0	0	1.2575
58	5	TRUE	50	0.1	20	10	20	15	RN	1	300	100	0	0	1.25
59	5	TRUE	50	0.1	20	10	30	15	RN	1	300	100	0	0	1.25
60	5	TRUE	50	0.1	20	10	40	15	RN	1	300	100	0	0	1.25
61	5	TRUE	50	0.1	20	10	50	15	RN	1	300	100	0	0	1.25
62	5	TRUE	50	0.1	20	10	60	15	RN	1	300	100	0	0	1.25
63	5	TRUE	50	0.1	20	10	70	15	RN	1	300	100	0	0	1.25
64	5	TRUE	50	0.1	20	10	10	20	RN	1	300	100	0	0	1.2525
65	5	TRUE	50	0.1	20	10	20	20	RN	1	300	100	0	0	1.25
66	5	TRUE	50	0.1	20	10	30	20	RN	1	300	100	0	0	1.2575
67	5	TRUE	50	0.1	20	10	40	20	RN	1	300	100	0	0	1.25
68	5	TRUE	50	0.1	20	10	50	20	RN	1	300	100	0	0	1.25
69	5	TRUE	50	0.1	20	10	60	20	RN	1	300	100	0	0	1.25
70	5	TRUE	50	0.1	20	10	70	20	RN	1	300	100	0	0	1.25
71	5	TRUE	50	0.1	20	10	10	25	RN	1	300	100	0	0	1.25
72	5	TRUE	50	0.1	20	10	20	25	RN	1	300	100	0	0	1.25
73	5	TRUE	50	0.1	20	10	30	25	RN	1	300	100	0	0	1.25
74	5	TRUE	50	0.1	20	10	40	25	RN	1	300	100	0	0	1.25
75	5	TRUE	50	0.1	20	10	50	25	RN	1	300	100	0	0	1.25
76	5	TRUE	50	0.1	20	10	60	25	RN	1	300	100	0	0	1.25
77	5	TRUE	50	0.1	20	10	70	25	RN	1	300	100	0	0	1.25
78	5	TRUE	50	0.1	20	10	10	30	RN	1	300	100	0	0	1.255
79	5	TRUE	50	0.1	20	10	20	30	RN	1	300	100	0	0	1.25
80	5	TRUE	50	0.1	20	10	30	30	RN	1	300	100	0	0	1.2525
81	5	TRUE	50	0.1	20	10	40	30	RN	1	300	100	0	0	1.25
82	5	TRUE	50	0.1	20	10	50	30	RN	1	300	100	0	0	1.25
83	5	TRUE	50	0.1	20	10	60	30	RN	1	300	100	0	0	1.25
84	5	TRUE	50	0.1	20	10	70	30	RN	1	300	100	0	0	1.25
85	5	TRUE	50	0.1	20	15	10	5	RN	1	300	100	2	2	3.3625
86	5	TRUE	50	0.1	20	15	20	5	RN	1	300	100	0	0	1.2925
87	5	TRUE	50	0.1	20	15	30	5	RN	1	300	100	0	0	1.2575
88	5	TRUE	50	0.1	20	15	40	5	RN	1	300	100	0	0	1.2525
89	5	TRUE	50	0.1	20	15	50	5	RN	1	300	100	0	0	1.25
90	5	TRUE	50	0.1	20	15	60	5	RN	1	300	100	0	0	1.25
91	5	TRUE	50	0.1	20	15	70	5	RN	1	300	100	0	0	1.2525
92	5	TRUE	50	0.1	20	15	10	10	RN	1	300	100	0	0	2.0175
93	5	TRUE	50	0.1	20	15	20	10	RN	1	300	100	0	0	1.29
94	5	TRUE	50	0.1	20	15	30	10	RN	1	300	100	0	0	1.2575
95	5	TRUE	50	0.1	20	15	40	10	RN	1	300	100	0	0	1.25
96	5	TRUE	50	0.1	20	15	50	10	RN	1	300	100	0	0	1.25
97	5	TRUE	50	0.1	20	15	60	10	RN	1	300	100	0	0	1.25
98	5	TRUE	50	0.1	20	15	70	10	RN	1	300	100	0	0	1.25
99	5	TRUE	50	0.1	20	15	10	15	RN	1	300	100	0	0	1.38
100	5	TRUE	50	0.1	20	15	20	15	RN	1	300	100	1	1	2.0925
101	5	TRUE	50	0.1	20	15	30	15	RN	1	300	100	0	0	1.255
102	5	TRUE	50	0.1	20	15	40	15	RN	1	300	100	0	0	1.2525
103	5	TRUE	50	0.1	20	15	50	15	RN	1	300	100	0	0	1.25
104	5	TRUE	50	0.1	20	15	60	15	RN	1	300	100	0	0	1.255
105	5	TRUE	50	0.1	20	15	70	15	RN	1	300	100	0	0	1.255
106	5	TRUE	50	0.1	20	15	10	20	RN	1	300	100	0	0	1.32
107	5	TRUE	50	0.1	20	15	20	20	RN	1	300	100	0	0	1.3025
108	5	TRUE	50	0.1	20	15	30	20	RN	1	300	100	0	0	1.2775
109	5	TRUE	50	0.1	20	15	40	20	RN	1	300	100	0	0	1.26
110	5	TRUE	50	0.1	20	15	50	20	RN	1	300	100	0	0	1.26
111	5	TRUE	50	0.1	20	15	60	20	RN	1	300	100	0	0	1.2575
112	5	TRUE	50	0.1	20	15	70	20	RN	1	300	100	0	0	1.255
113	5	TRUE	50	0.1	20	15	10	25	RN	1	300	100	0	0	1.3225
114	5	TRUE	50	0.1	20	15	20	25	RN	1	300	100	0	0	1.305
115	5	TRUE	50	0.1	20	15	30	25	RN	1	300	100	0	0	1.285
116	5	TRUE	50	0.1	20	15	40	25	RN	1	300	100	0	0	1.2675
117	5	TRUE	50	0.1	20	15	50	25	RN	1	300	100	0	0	1.265
118	5	TRUE	50	0.1	20	15	60	25	RN	1	300	100	0	0	1.26
119	5	TRUE	50	0.1	20	15	70	25	RN	1	300	100	0	0	1.26
120	5	TRUE	50	0.1	20	15	10	30	RN	1	300	100	0	0	1.3025
121	5	TRUE	50	0.1	20	15	20	30	RN	1	300	100	0	0	1.2875
122	5	TRUE	50	0.1	20	15	30	30	RN	1	300	100	0	0	1.2975
123	5	TRUE	50	0.1	20	15	40	30	RN	1	300	100	0	0	1.2875
124	5	TRUE	50	0.1	20	15	50	30	RN	1	300	100	0	0	1.2725
125	5	TRUE	50	0.1	20	15	60	30	RN	1	300	100	0	0	1.27
126	5	TRUE	50	0.1	20	15	70	30	RN	1	300	100	0	0	1.265
127	5	TRUE	50	0.1	20	20	10	5	RN	1	300	100	14	14	14.9
128	5	TRUE	50	0.1	20	20	20	5	RN	1	300	100	0	0	1.335
129	5	TRUE	50	0.1	20	20	30	5	RN	1	300	100	0	0	1.28
130	5	TRUE	50	0.1	20	20	40	5	RN	1	300	100	0	0	1.2525
131	5	TRUE	50	0.1	20	20	50	5	RN	1	300	100	0	0	1.2525
132	5	TRUE	50	0.1	20	20	60	5	RN	1	300	100	0	0	1.25
133	5	TRUE	50	0.1	20	20	70	5	RN	1	300	100	0	0	1.25
134	5	TRUE	50	0.1	20	20	10	10	RN	1	300	100	11	11	12.9825
135	5	TRUE	50	0.1	20	20	20	10	RN	1	300	100	1	1	2.4275
136	5	TRUE	50	0.1	20	20	30	10	RN	1	300	100	0	0	1.2775
137	5	TRUE	50	0.1	20	20	40	10	RN	1	300	100	0	0	1.2575
138	5	TRUE	50	0.1	20	20	50	10	RN	1	300	100	0	0	1.2525
139	5	TRUE	50	0.1	20	20	60	10	RN	1	300	100	0	0	1.2525
140	5	TRUE	50	0.1	20	20	70	10	RN	1	300	100	0	0	1.255
141	5	TRUE	50	0.1	20	20	10	15	RN	1	300	100	7	7	8.6325
142	5	TRUE	50	0.1	20	20	20	15	RN	1	300	100	2	2	3.535
143	5	TRUE	50	0.1	20	20	30	15	RN	1	300	100	0	0	1.3625
144	5	TRUE	50	0.1	20	20	40	15	RN	1	300	100	0	0	1.2675
145	5	TRUE	50	0.1	20	20	50	15	RN	1	300	100	0	0	1.26
146	5	TRUE	50	0.1	20	20	60	15	RN	1	300	100	0	0	1.25
147	5	TRUE	50	0.1	20	20	70	15	RN	1	300	100	0	0	1.2525
148	5	TRUE	50	0.1	20	20	10	20	RN	1	300	100	7	7	7.965
149	5	TRUE	50	0.1	20	20	20	20	RN	1	300	100	0	0	1.6
150	5	TRUE	50	0.1	20	20	30	20	RN	1	300	100	0	0	1.3425
151	5	TRUE	50	0.1	20	20	40	20	RN	1	300	100	0	0	1.2925
152	5	TRUE	50	0.1	20	20	50	20	RN	1	300	100	0	0	1.28
153	5	TRUE	50	0.1	20	20	60	20	RN	1	300	100	0	0	1.275
154	5	TRUE	50	0.1	20	20	70	20	RN	1	300	100	0	0	1.2775
155	5	TRUE	50	0.1	20	20	10	25	RN	1	300	100	3	3	4.5
156	5	TRUE	50	0.1	20	20	20	25	RN	1	300	100	1	1	2.49
157	5	TRUE	50	0.1	20	20	30	25	RN	1	300	100	0	0	1.3775
158	5	TRUE	50	0.1	20	20	40	25	RN	1	300	100	0	0	1.3375
159	5	TRUE	50	0.1	20	20	50	25	RN	1	300	100	0	0	1.285
160	5	TRUE	50	0.1	20	20	60	25	RN	1	300	100	0	0	1.3
161	5	TRUE	50	0.1	20	20	70	25	RN	1	300	100	0	0	1.295
162	5	TRUE	50	0.1	20	20	10	30	RN	1	300	100	1	1	2.475
163	5	TRUE	50	0.1	20	20	20	30	RN	1	300	100	0	0	1.59
164	5	TRUE	50	0.1	20	20	30	30	RN	1	300	100	0	0	1.395
165	5	TRUE	50	0.1	20	20	40	30	RN	1	300	100	0	0	1.3225
166	5	TRUE	50	0.1	20	20	50	30	RN	1	300	100	0	0	1.345
167	5	TRUE	50	0.1	20	20	60	30	RN	1	300	100	0	0	1.3
168	5	TRUE	50	0.1	20	20	70	30	RN	1	300	100	0	0	1.305
169	5	TRUE	50	0.1	20	25	10	5	RN	1	300	100	59	59	59.795
170	5	TRUE	50	0.1	20	25	20	5	RN	1	300	100	0	0	1.4275
171	5	TRUE	50	0.1	20	25	30	5	RN	1	300	100	0	0	1.2875
172	5	TRUE	50	0.1	20	25	40	5	RN	1	300	100	0	0	1.255
173	5	TRUE	50	0.1	20	25	50	5	RN	1	300	100	0	0	1.25
174	5	TRUE	50	0.1	20	25	60	5	RN	1	300	100	0	0	1.2525
175	5	TRUE	50	0.1	20	25	70	5	RN	1	300	100	0	0	1.2525
176	5	TRUE	50	0.1	20	25	10	10	RN	1	300	100	47	47	48.545
177	5	TRUE	50	0.1	20	25	20	10	RN	1	300	100	9	9	10.2575
178	5	TRUE	50	0.1	20	25	30	10	RN	1	300	100	0	0	1.325
179	5	TRUE	50	0.1	20	25	40	10	RN	1	300	100	0	0	1.2625
180	5	TRUE	50	0.1	20	25	50	10	RN	1	300	100	0	0	1.2525
181	5	TRUE	50	0.1	20	25	60	10	RN	1	300	100	0	0	1.2525
182	5	TRUE	50	0.1	20	25	70	10	RN	1	300	100	0	0	1.255
183	5	TRUE	50	0.1	20	25	10	15	RN	1	300	100	46	46	47.205
184	5	TRUE	50	0.1	20	25	20	15	RN	1	300	100	12	11	12.8025
185	5	TRUE	50	0.1	20	25	30	15	RN	1	300	100	0	0	1.45
186	5	TRUE	50	0.1	20	25	40	15	RN	1	300	100	0	0	1.295
187	5	TRUE	50	0.1	20	25	50	15	RN	1	300	100	0	0	1.26
188	5	TRUE	50	0.1	20	25	60	15	RN	1	300	100	0	0	1.25
189	5	TRUE	50	0.1	20	25	70	15	RN	1	300	100	0	0	1.2725
190	5	TRUE	50	0.1	20	25	10	20	RN	1	300	100	30	30	31.215
191	5	TRUE	50	0.1	20	25	20	20	RN	1	300	100	7	7	8.5675
192	5	TRUE	50	0.1	20	25	30	20	RN	1	300	100	2	2	3.04
193	5	TRUE	50	0.1	20	25	40	20	RN	1	300	100	0	0	1.3875
194	5	TRUE	50	0.1	20	25	50	20	RN	1	300	100	0	0	1.315
195	5	TRUE	50	0.1	20	25	60	20	RN	1	300	100	0	0	1.2825
196	5	TRUE	50	0.1	20	25	70	20	RN	1	300	100	0	0	1.32
197	5	TRUE	50	0.1	20	25	10	25	RN	1	300	100	16	16	17.6025
198	5	TRUE	50	0.1	20	25	20	25	RN	1	300	100	11	11	12.075
199	5	TRUE	50	0.1	20	25	30	25	RN	1	300	100	2	2	3.5625
200	5	TRUE	50	0.1	20	25	40	25	RN	1	300	100	1	0	1.575
201	5	TRUE	50	0.1	20	25	50	25	RN	1	300	100	0	0	1.3325
202	5	TRUE	50	0.1	20	25	60	25	RN	1	300	100	0	0	1.3025
203	5	TRUE	50	0.1	20	25	70	25	RN	1	300	100	1	0	1.3775
204	5	TRUE	50	0.1	20	25	10	30	RN	1	300	100	15	15	16.435
205	5	TRUE	50	0.1	20	25	20	30	RN	1	300	100	10	10	10.885
206	5	TRUE	50	0.1	20	25	30	30	RN	1	300	100	5	4	5.6425
207	5	TRUE	50	0.1	20	25	40	30	RN	1	300	100	1	1	2.4625
208	5	TRUE	50	0.1	20	25	50	30	RN	1	300	100	0	0	1.4425
209	5	TRUE	50	0.1	20	25	60	30	RN	1	300	100	0	0	1.3775
210	5	TRUE	50	0.1	20	25	70	30	RN	1	300	100	0	0	1.39
211	5	TRUE	50	0.1	20	30	10	5	RN	1	300	100	81	81	81.2025
212	5	TRUE	50	0.1	20	30	20	5	RN	1	300	100	2	2	3.4575
213	5	TRUE	50	0.1	20	30	30	5	RN	1	300	100	0	0	1.285
214	5	TRUE	50	0.1	20	30	40	5	RN	1	300	100	0	0	1.2625
215	5	TRUE	50	0.1	20	30	50	5	RN	1	300	100	0	0	1.2575
216	5	TRUE	50	0.1	20	30	60	5	RN	1	300	100	0	0	1.25
217	5	TRUE	50	0.1	20	30	70	5	RN	1	300	100	0	0	1.25
218	5	TRUE	50	0.1	20	30	10	10	RN	1	300	100	78	78	78.315
219	5	TRUE	50	0.1	20	30	20	10	RN	1	300	100	19	19	20.1225
220	5	TRUE	50	0.1	20	30	30	10	RN	1	300	100	0	0	1.39
221	5	TRUE	50	0.1	20	30	40	10	RN	1	300	100	0	0	1.2725
222	5	TRUE	50	0.1	20	30	50	10	RN	1	300	100	0	0	1.27
223	5	TRUE	50	0.1	20	30	60	10	RN	1	300	100	0	0	1.255
224	5	TRUE	50	0.1	20	30	70	10	RN	1	300	100	0	0	1.255
225	5	TRUE	50	0.1	20	30	10	15	RN	1	300	100	79	79	79.3125
226	5	TRUE	50	0.1	20	30	20	15	RN	1	300	100	33	33	34.23
227	5	TRUE	50	0.1	20	30	30	15	RN	1	300	100	3	3	4.405
228	5	TRUE	50	0.1	20	30	40	15	RN	1	300	100	0	0	1.3275
229	5	TRUE	50	0.1	20	30	50	15	RN	1	300	100	0	0	1.275
230	5	TRUE	50	0.1	20	30	60	15	RN	1	300	100	0	0	1.2725
231	5	TRUE	50	0.1	20	30	70	15	RN	1	300	100	0	0	1.2875
232	5	TRUE	50	0.1	20	30	10	20	RN	1	300	100	64	64	64.5875
233	5	TRUE	50	0.1	20	30	20	20	RN	1	300	100	40	40	40.945
234	5	TRUE	50	0.1	20	30	30	20	RN	1	300	100	10	9	10.3875
235	5	TRUE	50	0.1	20	30	40	20	RN	1	300	100	2	0	1.465
236	5	TRUE	50	0.1	20	30	50	20	RN	1	300	100	0	0	1.335
237	5	TRUE	50	0.1	20	30	60	20	RN	1	300	100	0	0	1.305
238	5	TRUE	50	0.1	20	30	70	20	RN	1	300	100	1	0	1.32
239	5	TRUE	50	0.1	20	30	10	25	RN	1	300	100	47	47	47.0425
240	5	TRUE	50	0.1	20	30	20	25	RN	1	300	100	29	29	30.6075
241	5	TRUE	50	0.1	20	30	30	25	RN	1	300	100	21	19	19.705
242	5	TRUE	50	0.1	20	30	40	25	RN	1	300	100	3	0	1.65
243	5	TRUE	50	0.1	20	30	50	25	RN	1	300	100	1	0	1.38
244	5	TRUE	50	0.1	20	30	60	25	RN	1	300	100	0	0	1.4175
245	5	TRUE	50	0.1	20	30	70	25	RN	1	300	100	2	0	1.4725
246	5	TRUE	50	0.1	20	30	10	30	RN	1	300	100	34	34	34.81
247	5	TRUE	50	0.1	20	30	20	30	RN	1	300	100	40	40	41.2275
248	5	TRUE	50	0.1	20	30	30	30	RN	1	300	100	15	13	13.8825
249	5	TRUE	50	0.1	20	30	40	30	RN	1	300	100	10	7	8.3825
250	5	TRUE	50	0.1	20	30	50	30	RN	1	300	100	5	0	2.1325
251	5	TRUE	50	0.1	20	30	60	30	RN	1	300	100	4	0	1.5575
252	5	TRUE	50	0.1	20	30	70	30	RN	1	300	100	4	0	1.8425
1	5	TRUE	50	0.1	30	5	10	5	RN	1	300	100	0	0	1.25
2	5	TRUE	50	0.1	30	5	20	5	RN	1	300	100	0	0	1.25
3	5	TRUE	50	0.1	30	5	30	5	RN	1	300	100	0	0	1.25
4	5	TRUE	50	0.1	30	5	40	5	RN	1	300	100	0	0	1.25
5	5	TRUE	50	0.1	30	5	50	5	RN	1	300	100	0	0	1.25
6	5	TRUE	50	0.1	30	5	60	5	RN	1	300	100	0	0	1.25
7	5	TRUE	50	0.1	30	5	70	5	RN	1	300	100	0	0	1.25
8	5	TRUE	50	0.1	30	5	10	10	RN	1	300	100	0	0	1.25
9	5	TRUE	50	0.1	30	5	20	10	RN	1	300	100	0	0	1.25
10	5	TRUE	50	0.1	30	5	30	10	RN	1	300	100	0	0	1.25
11	5	TRUE	50	0.1	30	5	40	10	RN	1	300	100	0	0	1.25
12	5	TRUE	50	0.1	30	5	50	10	RN	1	300	100	0	0	1.25
13	5	TRUE	50	0.1	30	5	60	10	RN	1	300	100	0	0	1.25
14	5	TRUE	50	0.1	30	5	70	10	RN	1	300	100	0	0	1.25
15	5	TRUE	50	0.1	30	5	10	15	RN	1	300	100	0	0	1.25
16	5	TRUE	50	0.1	30	5	20	15	RN	1	300	100	1	1	2.235
17	5	TRUE	50	0.1	30	5	30	15	RN	1	300	100	0	0	1.25
18	5	TRUE	50	0.1	30	5	40	15	RN	1	300	100	0	0	1.25
19	5	TRUE	50	0.1	30	5	50	15	RN	1	300	100	0	0	1.25
20	5	TRUE	50	0.1	30	5	60	15	RN	1	300	100	0	0	1.25
21	5	TRUE	50	0.1	30	5	70	15	RN	1	300	100	0	0	1.25
22	5	TRUE	50	0.1	30	5	10	20	RN	1	300	100	0	0	1.25
23	5	TRUE	50	0.1	30	5	20	20	RN	1	300	100	0	0	1.25
24	5	TRUE	50	0.1	30	5	30	20	RN	1	300	100	0	0	1.25
25	5	TRUE	50	0.1	30	5	40	20	RN	1	300	100	0	0	1.25
26	5	TRUE	50	0.1	30	5	50	20	RN	1	300	100	0	0	1.25
27	5	TRUE	50	0.1	30	5	60	20	RN	1	300	100	0	0	1.25
28	5	TRUE	50	0.1	30	5	70	20	RN	1	300	100	0	0	1.25
29	5	TRUE	50	0.1	30	5	10	25	RN	1	300	100	0	0	1.25
30	5	TRUE	50	0.1	30	5	20	25	RN	1	300	100	0	0	1.25
31	5	TRUE	50	0.1	30	5	30	25	RN	1	300	100	0	0	1.25
32	5	TRUE	50	0.1	30	5	40	25	RN	1	300	100	0	0	1.25
33	5	TRUE	50	0.1	30	5	50	25	RN	1	300	100	0	0	1.25
34	5	TRUE	50	0.1	30	5	60	25	RN	1	300	100	0	0	1.25
35	5	TRUE	50	0.1	30	5	70	25	RN	1	300	100	0	0	1.25
36	5	TRUE	50	0.1	30	5	10	30	RN	1	300	100	0	0	1.25
37	5	TRUE	50	0.1	30	5	20	30	RN	1	300	100	0	0	1.25
38	5	TRUE	50	0.1	30	5	30	30	RN	1	300	100	0	0	1.25
39	5	TRUE	50	0.1	30	5	40	30	RN	1	300	100	0	0	1.25
40	5	TRUE	50	0.1	30	5	50	30	RN	1	300	100	0	0	1.25
41	5	TRUE	50	0.1	30	5	60	30	RN	1	300	100	0	0	1.25
42	5	TRUE	50	0.1	30	5	70	30	RN	1	300	100	0	0	1.25
43	5	TRUE	50	0.1	30	10	10	5	RN	1	300	100	17	17	18.025
44	5	TRUE	50	0.1	30	10	20	5	RN	1	300	100	0	0	1.3025
45	5	TRUE	50	0.1	30	10	30	5	RN	1	300	100	0	0	1.2575
46	5	TRUE	50	0.1	30	10	40	5	RN	1	300	100	0	0	1.2525
47	5	TRUE	50	0.1	30	10	50	5	RN	1	300	100	0	0	1.2525
48	5	TRUE	50	0.1	30	10	60	5	RN	1	300	100	0	0	1.255
49	5	TRUE	50	0.1	30	10	70	5	RN	1	300	100	0	0	1.25
50	5	TRUE	50	0.1	30	10	10	10	RN	1	300	100	15	15	16.065
51	5	TRUE	50	0.1	30	10	20	10	RN	1	300	100	5	5	5.35
52	5	TRUE	50	0.1	30	10	30	10	RN	1	300	100	0	0	1.27
53	5	TRUE	50	0.1	30	10	40	10	RN	1	300	100	0	0	1.255
54	5	TRUE	50	0.1	30	10	50	10	RN	1	300	100	0	0	1.2525
55	5	TRUE	50	0.1	30	10	60	10	RN	1	300	100	0	0	1.2525
56	5	TRUE	50	0.1	30	10	70	10	RN	1	300	100	0	0	1.25
57	5	TRUE	50	0.1	30	10	10	15	RN	1	300	100	16	16	17.105
58	5	TRUE	50	0.1	30	10	20	15	RN	1	300	100	7	7	8.1375
59	5	TRUE	50	0.1	30	10	30	15	RN	1	300	100	0	0	1.28
60	5	TRUE	50	0.1	30	10	40	15	RN	1	300	100	0	0	1.26
61	5	TRUE	50	0.1	30	10	50	15	RN	1	300	100	0	0	1.2525
62	5	TRUE	50	0.1	30	10	60	15	RN	1	300	100	0	0	1.2525
63	5	TRUE	50	0.1	30	10	70	15	RN	1	300	100	0	0	1.2525
64	5	TRUE	50	0.1	30	10	10	20	RN	1	300	100	12	12	13.1025
65	5	TRUE	50	0.1	30	10	20	20	RN	1	300	100	7	7	8.015
66	5	TRUE	50	0.1	30	10	30	20	RN	1	300	100	1	1	2.2375
67	5	TRUE	50	0.1	30	10	40	20	RN	1	300	100	0	0	1.2725
68	5	TRUE	50	0.1	30	10	50	20	RN	1	300	100	0	0	1.2575
69	5	TRUE	50	0.1	30	10	60	20	RN	1	300	100	0	0	1.2525
70	5	TRUE	50	0.1	30	10	70	20	RN	1	300	100	0	0	1.2575
71	5	TRUE	50	0.1	30	10	10	25	RN	1	300	100	8	8	9.135
72	5	TRUE	50	0.1	30	10	20	25	RN	1	300	100	2	2	3.3775
73	5	TRUE	50	0.1	30	10	30	25	RN	1	300	100	1	1	2.245
74	5	TRUE	50	0.1	30	10	40	25	RN	1	300	100	0	0	1.2825
75	5	TRUE	50	0.1	30	10	50	25	RN	1	300	100	0	0	1.27
76	5	TRUE	50	0.1	30	10	60	25	RN	1	300	100	0	0	1.2575
77	5	TRUE	50	0.1	30	10	70	25	RN	1	300	100	1	0	1.275
78	5	TRUE	50	0.1	30	10	10	30	RN	1	300	100	3	3	4.2625
79	5	TRUE	50	0.1	30	10	20	30	RN	1	300	100	8	8	8.9025
80	5	TRUE	50	0.1	30	10	30	30	RN	1	300	100	4	4	5.195
81	5	TRUE	50	0.1	30	10	40	30	RN	1	300	100	0	0	1.2775
82	5	TRUE	50	0.1	30	10	50	30	RN	1	300	100	1	0	1.3875
83	5	TRUE	50	0.1	30	10	60	30	RN	1	300	100	1	0	1.285
84	5	TRUE	50	0.1	30	10	70	30	RN	1	300	100	0	0	1.26
85	5	TRUE	50	0.1	30	15	10	5	RN	1	300	100	71	71	71.23
86	5	TRUE	50	0.1	30	15	20	5	RN	1	300	100	5	4	5.42
87	5	TRUE	50	0.1	30	15	30	5	RN	1	300	100	0	0	1.26
88	5	TRUE	50	0.1	30	15	40	5	RN	1	300	100	0	0	1.255
89	5	TRUE	50	0.1	30	15	50	5	RN	1	300	100	0	0	1.255
90	5	TRUE	50	0.1	30	15	60	5	RN	1	300	100	0	0	1.2525
91	5	TRUE	50	0.1	30	15	70	5	RN	1	300	100	0	0	1.25
92	5	TRUE	50	0.1	30	15	10	10	RN	1	300	100	73	73	73.1975
93	5	TRUE	50	0.1	30	15	20	10	RN	1	300	100	22	21	22.155
94	5	TRUE	50	0.1	30	15	30	10	RN	1	300	100	1	0	1.3175
95	5	TRUE	50	0.1	30	15	40	10	RN	1	300	100	0	0	1.26
96	5	TRUE	50	0.1	30	15	50	10	RN	1	300	100	0	0	1.255
97	5	TRUE	50	0.1	30	15	60	10	RN	1	300	100	0	0	1.2575
98	5	TRUE	50	0.1	30	15	70	10	RN	1	300	100	0	0	1.25
99	5	TRUE	50	0.1	30	15	10	15	RN	1	300	100	60	60	60.6775
100	5	TRUE	50	0.1	30	15	20	15	RN	1	300	100	32	32	32.6125
101	5	TRUE	50	0.1	30	15	30	15	RN	1	300	100	3	1	2.4975
102	5	TRUE	50	0.1	30	15	40	15	RN	1	300	100	0	0	1.2825
103	5	TRUE	50	0.1	30	15	50	15	RN	1	300	100	0	0	1.2675
104	5	TRUE	50	0.1	30	15	60	15	RN	1	300	100	0	0	1.2525
105	5	TRUE	50	0.1	30	15	70	15	RN	1	300	100	0	0	1.265
106	5	TRUE	50	0.1	30	15	10	20	RN	1	300	100	42	42	41.905
107	5	TRUE	50	0.1	30	15	20	20	RN	1	300	100	29	28	29.2075
108	5	TRUE	50	0.1	30	15	30	20	RN	1	300	100	7	6	7.67
109	5	TRUE	50	0.1	30	15	40	20	RN	1	300	100	2	0	1.3425
110	5	TRUE	50	0.1	30	15	50	20	RN	1	300	100	2	0	1.3225
111	5	TRUE	50	0.1	30	15	60	20	RN	1	300	100	1	0	1.27
112	5	TRUE	50	0.1	30	15	70	20	RN	1	300	100	4	0	1.38
113	5	TRUE	50	0.1	30	15	10	25	RN	1	300	100	33	33	33.8025
114	5	TRUE	50	0.1	30	15	20	25	RN	1	300	100	25	25	25.84
115	5	TRUE	50	0.1	30	15	30	25	RN	1	300	100	18	16	17.49
116	5	TRUE	50	0.1	30	15	40	25	RN	1	300	100	1	0	1.48
117	5	TRUE	50	0.1	30	15	50	25	RN	1	300	100	1	0	1.3375
118	5	TRUE	50	0.1	30	15	60	25	RN	1	300	100	0	0	1.3025
119	5	TRUE	50	0.1	30	15	70	25	RN	1	300	100	0	0	1.3375
120	5	TRUE	50	0.1	30	15	10	30	RN	1	300	100	35	35	36.06
121	5	TRUE	50	0.1	30	15	20	30	RN	1	300	100	27	27	28.0275
122	5	TRUE	50	0.1	30	15	30	30	RN	1	300	100	15	15	15.845
123	5	TRUE	50	0.1	30	15	40	30	RN	1	300	100	10	6	7.6775
124	5	TRUE	50	0.1	30	15	50	30	RN	1	300	100	4	0	1.815
125	5	TRUE	50	0.1	30	15	60	30	RN	1	300	100	3	0	1.445
126	5	TRUE	50	0.1	30	15	70	30	RN	1	300	100	1	0	1.41
127	5	TRUE	50	0.1	30	20	10	5	RN	1	300	100	91	91	90.8875
128	5	TRUE	50	0.1	30	20	20	5	RN	1	300	100	13	8	9.505
129	5	TRUE	50	0.1	30	20	30	5	RN	1	300	100	0	0	1.3025
130	5	TRUE	50	0.1	30	20	40	5	RN	1	300	100	0	0	1.265
131	5	TRUE	50	0.1	30	20	50	5	RN	1	300	100	0	0	1.2575
132	5	TRUE	50	0.1	30	20	60	5	RN	1	300	100	0	0	1.26
133	5	TRUE	50	0.1	30	20	70	5	RN	1	300	100	0	0	1.25
134	5	TRUE	50	0.1	30	20	10	10	RN	1	300	100	90	90	89.955
135	5	TRUE	50	0.1	30	20	20	10	RN	1	300	100	34	34	35.5
136	5	TRUE	50	0.1	30	20	30	10	RN	1	300	100	3	0	1.41
137	5	TRUE	50	0.1	30	20	40	10	RN	1	300	100	0	0	1.28
138	5	TRUE	50	0.1	30	20	50	10	RN	1	300	100	0	0	1.26
139	5	TRUE	50	0.1	30	20	60	10	RN	1	300	100	0	0	1.2575
140	5	TRUE	50	0.1	30	20	70	10	RN	1	300	100	0	0	1.255
141	5	TRUE	50	0.1	30	20	10	15	RN	1	300	100	79	79	79.0825
142	5	TRUE	50	0.1	30	20	20	15	RN	1	300	100	50	50	50.88
143	5	TRUE	50	0.1	30	20	30	15	RN	1	300	100	15	7	8.77
144	5	TRUE	50	0.1	30	20	40	15	RN	1	300	100	2	0	1.3225
145	5	TRUE	50	0.1	30	20	50	15	RN	1	300	100	0	0	1.2725
146	5	TRUE	50	0.1	30	20	60	15	RN	1	300	100	0	0	1.255
147	5	TRUE	50	0.1	30	20	70	15	RN	1	300	100	0	0	1.2925
148	5	TRUE	50	0.1	30	20	10	20	RN	1	300	100	71	71	71.3675
149	5	TRUE	50	0.1	30	20	20	20	RN	1	300	100	50	50	50.98
150	5	TRUE	50	0.1	30	20	30	20	RN	1	300	100	21	20	20.655
151	5	TRUE	50	0.1	30	20	40	20	RN	1	300	100	15	0	1.945
152	5	TRUE	50	0.1	30	20	50	20	RN	1	300	100	2	0	1.34
153	5	TRUE	50	0.1	30	20	60	20	RN	1	300	100	1	0	1.2925
154	5	TRUE	50	0.1	30	20	70	20	RN	1	300	100	6	0	1.4325
155	5	TRUE	50	0.1	30	20	10	25	RN	1	300	100	68	68	68.34
156	5	TRUE	50	0.1	30	20	20	25	RN	1	300	100	56	56	56.72
157	5	TRUE	50	0.1	30	20	30	25	RN	1	300	100	29	28	29.27
158	5	TRUE	50	0.1	30	20	40	25	RN	1	300	100	18	4	6.8375
159	5	TRUE	50	0.1	30	20	50	25	RN	1	300	100	9	0	1.6775
160	5	TRUE	50	0.1	30	20	60	25	RN	1	300	100	8	0	1.465
161	5	TRUE	50	0.1	30	20	70	25	RN	1	300	100	8	0	1.535
162	5	TRUE	50	0.1	30	20	10	30	RN	1	300	100	59	59	59.6375
163	5	TRUE	50	0.1	30	20	20	30	RN	1	300	100	59	57	58.3525
164	5	TRUE	50	0.1	30	20	30	30	RN	1	300	100	39	39	38.715
165	5	TRUE	50	0.1	30	20	40	30	RN	1	300	100	24	14	15.8925
166	5	TRUE	50	0.1	30	20	50	30	RN	1	300	100	7	0	2.1725
167	5	TRUE	50	0.1	30	20	60	30	RN	1	300	100	7	0	1.725
168	5	TRUE	50	0.1	30	20	70	30	RN	1	300	100	8	0	1.895
169	5	TRUE	50	0.1	30	25	10	5	RN	1	300	100	97	97	96.845
170	5	TRUE	50	0.1	30	25	20	5	RN	1	300	100	28	21	22.23
171	5	TRUE	50	0.1	30	25	30	5	RN	1	300	100	0	0	1.3225
172	5	TRUE	50	0.1	30	25	40	5	RN	1	300	100	0	0	1.2875
173	5	TRUE	50	0.1	30	25	50	5	RN	1	300	100	1	0	1.2575
174	5	TRUE	50	0.1	30	25	60	5	RN	1	300	100	0	0	1.25
175	5	TRUE	50	0.1	30	25	70	5	RN	1	300	100	0	0	1.2525
176	5	TRUE	50	0.1	30	25	10	10	RN	1	300	100	96	96	95.835
177	5	TRUE	50	0.1	30	25	20	10	RN	1	300	100	66	66	65.825
178	5	TRUE	50	0.1	30	25	30	10	RN	1	300	100	7	0	1.4575
179	5	TRUE	50	0.1	30	25	40	10	RN	1	300	100	0	0	1.29
180	5	TRUE	50	0.1	30	25	50	10	RN	1	300	100	0	0	1.27
181	5	TRUE	50	0.1	30	25	60	10	RN	1	300	100	0	0	1.2525
182	5	TRUE	50	0.1	30	25	70	10	RN	1	300	100	0	0	1.2525
183	5	TRUE	50	0.1	30	25	10	15	RN	1	300	100	90	90	90.0275
184	5	TRUE	50	0.1	30	25	20	15	RN	1	300	100	67	67	67.45
185	5	TRUE	50	0.1	30	25	30	15	RN	1	300	100	28	7	9.3075
186	5	TRUE	50	0.1	30	25	40	15	RN	1	300	100	5	0	1.4075
187	5	TRUE	50	0.1	30	25	50	15	RN	1	300	100	1	0	1.28
188	5	TRUE	50	0.1	30	25	60	15	RN	1	300	100	0	0	1.2725
189	5	TRUE	50	0.1	30	25	70	15	RN	1	300	100	4	0	1.3425
190	5	TRUE	50	0.1	30	25	10	20	RN	1	300	100	93	93	92.9975
191	5	TRUE	50	0.1	30	25	20	20	RN	1	300	100	77	77	76.83
192	5	TRUE	50	0.1	30	25	30	20	RN	1	300	100	41	34	35.38
193	5	TRUE	50	0.1	30	25	40	20	RN	1	300	100	20	0	2.135
194	5	TRUE	50	0.1	30	25	50	20	RN	1	300	100	4	0	1.375
195	5	TRUE	50	0.1	30	25	60	20	RN	1	300	100	5	0	1.335
196	5	TRUE	50	0.1	30	25	70	20	RN	1	300	100	9	0	1.425
197	5	TRUE	50	0.1	30	25	10	25	RN	1	300	100	83	83	83.1325
198	5	TRUE	50	0.1	30	25	20	25	RN	1	300	100	71	70	70.565
199	5	TRUE	50	0.1	30	25	30	25	RN	1	300	100	52	51	51.395
200	5	TRUE	50	0.1	30	25	40	25	RN	1	300	100	29	4	6.9975
201	5	TRUE	50	0.1	30	25	50	25	RN	1	300	100	21	0	1.92
202	5	TRUE	50	0.1	30	25	60	25	RN	1	300	100	8	0	1.47
203	5	TRUE	50	0.1	30	25	70	25	RN	1	300	100	9	0	1.685
204	5	TRUE	50	0.1	30	25	10	30	RN	1	300	100	73	73	72.84
205	5	TRUE	50	0.1	30	25	20	30	RN	1	300	100	67	67	67.29
206	5	TRUE	50	0.1	30	25	30	30	RN	1	300	100	51	49	49.555
207	5	TRUE	50	0.1	30	25	40	30	RN	1	300	100	33	18	19.98
208	5	TRUE	50	0.1	30	25	50	30	RN	1	300	100	26	0	3.0325
209	5	TRUE	50	0.1	30	25	60	30	RN	1	300	100	22	0	2.1125
210	5	TRUE	50	0.1	30	25	70	30	RN	1	300	100	24	0	2.18
211	5	TRUE	50	0.1	30	30	10	5	RN	1	300	100	99	99	98.79
212	5	TRUE	50	0.1	30	30	20	5	RN	1	300	100	37	20	21.6525
213	5	TRUE	50	0.1	30	30	30	5	RN	1	300	100	2	0	1.3275
214	5	TRUE	50	0.1	30	30	40	5	RN	1	300	100	2	0	1.2725
215	5	TRUE	50	0.1	30	30	50	5	RN	1	300	100	1	0	1.265
216	5	TRUE	50	0.1	30	30	60	5	RN	1	300	100	0	0	1.25
217	5	TRUE	50	0.1	30	30	70	5	RN	1	300	100	1	0	1.2525
218	5	TRUE	50	0.1	30	30	10	10	RN	1	300	100	100	100	99.8175
219	5	TRUE	50	0.1	30	30	20	10	RN	1	300	100	79	79	78.92
220	5	TRUE	50	0.1	30	30	30	10	RN	1	300	100	11	0	1.5075
221	5	TRUE	50	0.1	30	30	40	10	RN	1	300	100	2	0	1.305
222	5	TRUE	50	0.1	30	30	50	10	RN	1	300	100	1	0	1.2525
223	5	TRUE	50	0.1	30	30	60	10	RN	1	300	100	0	0	1.26
224	5	TRUE	50	0.1	30	30	70	10	RN	1	300	100	2	0	1.2575
225	5	TRUE	50	0.1	30	30	10	15	RN	1	300	100	98	98	97.755
226	5	TRUE	50	0.1	30	30	20	15	RN	1	300	100	81	81	81.4625
227	5	TRUE	50	0.1	30	30	30	15	RN	1	300	100	37	20	21.6675
228	5	TRUE	50	0.1	30	30	40	15	RN	1	300	100	10	0	1.3825
229	5	TRUE	50	0.1	30	30	50	15	RN	1	300	100	4	0	1.3275
230	5	TRUE	50	0.1	30	30	60	15	RN	1	300	100	3	0	1.27
231	5	TRUE	50	0.1	30	30	70	15	RN	1	300	100	10	0	1.3375
232	5	TRUE	50	0.1	30	30	10	20	RN	1	300	100	92	92	91.955
233	5	TRUE	50	0.1	30	30	20	20	RN	1	300	100	85	85	85.1125
234	5	TRUE	50	0.1	30	30	30	20	RN	1	300	100	63	56	56.62
235	5	TRUE	50	0.1	30	30	40	20	RN	1	300	100	34	0	2.4125
236	5	TRUE	50	0.1	30	30	50	20	RN	1	300	100	15	0	1.5
237	5	TRUE	50	0.1	30	30	60	20	RN	1	300	100	14	0	1.375
238	5	TRUE	50	0.1	30	30	70	20	RN	1	300	100	22	0	1.585
239	5	TRUE	50	0.1	30	30	10	25	RN	1	300	100	86	86	85.905
240	5	TRUE	50	0.1	30	30	20	25	RN	1	300	100	80	80	80.175
241	5	TRUE	50	0.1	30	30	30	25	RN	1	300	100	71	65	66.49
242	5	TRUE	50	0.1	30	30	40	25	RN	1	300	100	32	3	5.6975
243	5	TRUE	50	0.1	30	30	50	25	RN	1	300	100	27	0	1.89
244	5	TRUE	50	0.1	30	30	60	25	RN	1	300	100	21	0	1.6675
245	5	TRUE	50	0.1	30	30	70	25	RN	1	300	100	29	0	2.025
246	5	TRUE	50	0.1	30	30	10	30	RN	1	300	100	86	86	85.565
247	5	TRUE	50	0.1	30	30	20	30	RN	1	300	100	70	69	69.625
248	5	TRUE	50	0.1	30	30	30	30	RN	1	300	100	66	63	63.3125
249	5	TRUE	50	0.1	30	30	40	30	RN	1	300	100	55	29	31.015
250	5	TRUE	50	0.1	30	30	50	30	RN	1	300	100	44	0	3.625
251	5	TRUE	50	0.1	30	30	60	30	RN	1	300	100	34	0	2.2825
252	5	TRUE	50	0.1	30	30	70	30	RN	1	300	100	39	0	2.965
1	5	TRUE	50	0.1	40	5	10	5	RN	1	300	100	30	30	30.8175
2	5	TRUE	50	0.1	40	5	20	5	RN	1	300	100	13	5	6.4
3	5	TRUE	50	0.1	40	5	30	5	RN	1	300	100	4	0	1.275
4	5	TRUE	50	0.1	40	5	40	5	RN	1	300	100	4	0	1.2625
5	5	TRUE	50	0.1	40	5	50	5	RN	1	300	100	6	0	1.25
6	5	TRUE	50	0.1	40	5	60	5	RN	1	300	100	3	0	1.25
7	5	TRUE	50	0.1	40	5	70	5	RN	1	300	100	0	0	1.25
8	5	TRUE	50	0.1	40	5	10	10	RN	1	300	100	36	36	36.7175
9	5	TRUE	50	0.1	40	5	20	10	RN	1	300	100	12	12	12.895
10	5	TRUE	50	0.1	40	5	30	10	RN	1	300	100	5	0	1.31
11	5	TRUE	50	0.1	40	5	40	10	RN	1	300	100	6	0	1.265
12	5	TRUE	50	0.1	40	5	50	10	RN	1	300	100	2	0	1.25
13	5	TRUE	50	0.1	40	5	60	10	RN	1	300	100	1	0	1.25
14	5	TRUE	50	0.1	40	5	70	10	RN	1	300	100	3	0	1.25
15	5	TRUE	50	0.1	40	5	10	15	RN	1	300	100	27	27	27.86
16	5	TRUE	50	0.1	40	5	20	15	RN	1	300	100	22	22	22.9425
17	5	TRUE	50	0.1	40	5	30	15	RN	1	300	100	7	3	4.435
18	5	TRUE	50	0.1	40	5	40	15	RN	1	300	100	9	0	1.2925
19	5	TRUE	50	0.1	40	5	50	15	RN	1	300	100	1	0	1.26
20	5	TRUE	50	0.1	40	5	60	15	RN	1	300	100	8	0	1.2625
21	5	TRUE	50	0.1	40	5	70	15	RN	1	300	100	8	0	1.265
22	5	TRUE	50	0.1	40	5	10	20	RN	1	300	100	25	25	25.915
23	5	TRUE	50	0.1	40	5	20	20	RN	1	300	100	21	21	21.945
24	5	TRUE	50	0.1	40	5	30	20	RN	1	300	100	15	12	13.2075
25	5	TRUE	50	0.1	40	5	40	20	RN	1	300	100	7	0	1.42
26	5	TRUE	50	0.1	40	5	50	20	RN	1	300	100	7	0	1.29
27	5	TRUE	50	0.1	40	5	60	20	RN	1	300	100	4	0	1.255
28	5	TRUE	50	0.1	40	5	70	20	RN	1	300	100	9	0	1.345
29	5	TRUE	50	0.1	40	5	10	25	RN	1	300	100	21	21	21.9475
30	5	TRUE	50	0.1	40	5	20	25	RN	1	300	100	17	17	18.0025
31	5	TRUE	50	0.1	40	5	30	25	RN	1	300	100	10	9	10.1175
32	5	TRUE	50	0.1	40	5	40	25	RN	1	300	100	12	4	5.87
33	5	TRUE	50	0.1	40	5	50	25	RN	1	300	100	13	0	1.5525
34	5	TRUE	50	0.1	40	5	60	25	RN	1	300	100	6	0	1.345
35	5	TRUE	50	0.1	40	5	70	25	RN	1	300	100	13	0	1.475
36	5	TRUE	50	0.1	40	5	10	30	RN	1	300	100	20	20	20.935
37	5	TRUE	50	0.1	40	5	20	30	RN	1	300	100	25	24	24.7225
38	5	TRUE	50	0.1	40	5	30	30	RN	1	300	100	15	14	14.97
39	5	TRUE	50	0.1	40	5	40	30	RN	1	300	100	14	7	8.83
40	5	TRUE	50	0.1	40	5	50	30	RN	1	300	100	12	0	1.9675
41	5	TRUE	50	0.1	40	5	60	30	RN	1	300	100	10	0	1.48
42	5	TRUE	50	0.1	40	5	70	30	RN	1	300	100	12	0	1.61
43	5	TRUE	50	0.1	40	10	10	5	RN	1	300	100	95	95	94.8475
44	5	TRUE	50	0.1	40	10	20	5	RN	1	300	100	60	32	33.4025
45	5	TRUE	50	0.1	40	10	30	5	RN	1	300	100	45	0	1.44
46	5	TRUE	50	0.1	40	10	40	5	RN	1	300	100	29	0	1.28
47	5	TRUE	50	0.1	40	10	50	5	RN	1	300	100	42	0	1.2575
48	5	TRUE	50	0.1	40	10	60	5	RN	1	300	100	39	0	1.25
49	5	TRUE	50	0.1	40	10	70	5	RN	1	300	100	27	0	1.255
50	5	TRUE	50	0.1	40	10	10	10	RN	1	300	100	91	91	90.94
51	5	TRUE	50	0.1	40	10	20	10	RN	1	300	100	81	77	77.1575
52	5	TRUE	50	0.1	40	10	30	10	RN	1	300	100	55	0	1.7775
53	5	TRUE	50	0.1	40	10	40	10	RN	1	300	100	38	0	1.3125
54	5	TRUE	50	0.1	40	10	50	10	RN	1	300	100	42	0	1.27
55	5	TRUE	50	0.1	40	10	60	10	RN	1	300	100	40	0	1.26
56	5	TRUE	50	0.1	40	10	70	10	RN	1	300	100	42	0	1.265
57	5	TRUE	50	0.1	40	10	10	15	RN	1	300	100	97	97	96.7075
58	5	TRUE	50	0.1	40	10	20	15	RN	1	300	100	88	88	87.9825
59	5	TRUE	50	0.1	40	10	30	15	RN	1	300	100	66	27	29.03
60	5	TRUE	50	0.1	40	10	40	15	RN	1	300	100	49	0	1.545
61	5	TRUE	50	0.1	40	10	50	15	RN	1	300	100	32	0	1.295
62	5	TRUE	50	0.1	40	10	60	15	RN	1	300	100	42	0	1.3025
63	5	TRUE	50	0.1	40	10	70	15	RN	1	300	100	38	0	1.345
64	5	TRUE	50	0.1	40	10	10	20	RN	1	300	100	91	91	90.8925
65	5	TRUE	50	0.1	40	10	20	20	RN	1	300	100	80	80	80.0925
66	5	TRUE	50	0.1	40	10	30	20	RN	1	300	100	71	64	64.4425
67	5	TRUE	50	0.1	40	10	40	20	RN	1	300	100	54	0	2.2825
68	5	TRUE	50	0.1	40	10	50	20	RN	1	300	100	32	0	1.4475
69	5	TRUE	50	0.1	40	10	60	20	RN	1	300	100	44	0	1.4275
70	5	TRUE	50	0.1	40	10	70	20	RN	1	300	100	42	0	1.5825
71	5	TRUE	50	0.1	40	10	10	25	RN	1	300	100	93	93	92.9175
72	5	TRUE	50	0.1	40	10	20	25	RN	1	300	100	86	86	85.6175
73	5	TRUE	50	0.1	40	10	30	25	RN	1	300	100	73	68	68.28
74	5	TRUE	50	0.1	40	10	40	25	RN	1	300	100	60	7	11.22
75	5	TRUE	50	0.1	40	10	50	25	RN	1	300	100	61	0	2.2275
76	5	TRUE	50	0.1	40	10	60	25	RN	1	300	100	63	0	2.0725
77	5	TRUE	50	0.1	40	10	70	25	RN	1	300	100	54	0	2.2575
78	5	TRUE	50	0.1	40	10	10	30	RN	1	300	100	86	86	86.0075
79	5	TRUE	50	0.1	40	10	20	30	RN	1	300	100	85	85	84.8975
80	5	TRUE	50	0.1	40	10	30	30	RN	1	300	100	74	72	71.4775
81	5	TRUE	50	0.1	40	10	40	30	RN	1	300	100	70	30	33.1225
82	5	TRUE	50	0.1	40	10	50	30	RN	1	300	100	68	0	5.055
83	5	TRUE	50	0.1	40	10	60	30	RN	1	300	100	65	0	3.7925
84	5	TRUE	50	0.1	40	10	70	30	RN	1	300	100	61	0	3.3825
85	5	TRUE	50	0.1	40	15	10	5	RN	1	300	100	100	100	99.8025
86	5	TRUE	50	0.1	40	15	20	5	RN	1	300	100	88	54	55.2575
87	5	TRUE	50	0.1	40	15	30	5	RN	1	300	100	64	0	1.4825
88	5	TRUE	50	0.1	40	15	40	5	RN	1	300	100	67	0	1.31
89	5	TRUE	50	0.1	40	15	50	5	RN	1	300	100	69	0	1.2725
90	5	TRUE	50	0.1	40	15	60	5	RN	1	300	100	68	0	1.25
91	5	TRUE	50	0.1	40	15	70	5	RN	1	300	100	66	0	1.255
92	5	TRUE	50	0.1	40	15	10	10	RN	1	300	100	98	98	97.84
93	5	TRUE	50	0.1	40	15	20	10	RN	1	300	100	95	95	94.6875
94	5	TRUE	50	0.1	40	15	30	10	RN	1	300	100	87	0	2.155
95	5	TRUE	50	0.1	40	15	40	10	RN	1	300	100	68	0	1.37
96	5	TRUE	50	0.1	40	15	50	10	RN	1	300	100	70	0	1.285
97	5	TRUE	50	0.1	40	15	60	10	RN	1	300	100	65	0	1.265
98	5	TRUE	50	0.1	40	15	70	10	RN	1	300	100	65	0	1.26
99	5	TRUE	50	0.1	40	15	10	15	RN	1	300	100	99	99	98.8
100	5	TRUE	50	0.1	40	15	20	15	RN	1	300	100	94	94	93.86
101	5	TRUE	50	0.1	40	15	30	15	RN	1	300	100	83	35	37.285
102	5	TRUE	50	0.1	40	15	40	15	RN	1	300	100	73	0	1.705
103	5	TRUE	50	0.1	40	15	50	15	RN	1	300	100	62	0	1.355
104	5	TRUE	50	0.1	40	15	60	15	RN	1	300	100	68	0	1.325
105	5	TRUE	50	0.1	40	15	70	15	RN	1	300	100	64	0	1.4225
106	5	TRUE	50	0.1	40	15	10	20	RN	1	300	100	99	99	98.805
107	5	TRUE	50	0.1	40	15	20	20	RN	1	300	100	95	95	94.88
108	5	TRUE	50	0.1	40	15	30	20	RN	1	300	100	90	80	80.6825
109	5	TRUE	50	0.1	40	15	40	20	RN	1	300	100	73	0	2.5
110	5	TRUE	50	0.1	40	15	50	20	RN	1	300	100	67	0	1.5775
111	5	TRUE	50	0.1	40	15	60	20	RN	1	300	100	75	0	1.585
112	5	TRUE	50	0.1	40	15	70	20	RN	1	300	100	76	0	1.94
113	5	TRUE	50	0.1	40	15	10	25	RN	1	300	100	100	100	99.83
114	5	TRUE	50	0.1	40	15	20	25	RN	1	300	100	96	96	95.8425
115	5	TRUE	50	0.1	40	15	30	25	RN	1	300	100	92	89	88.595
116	5	TRUE	50	0.1	40	15	40	25	RN	1	300	100	90	11	16.26
117	5	TRUE	50	0.1	40	15	50	25	RN	1	300	100	77	0	2.6175
118	5	TRUE	50	0.1	40	15	60	25	RN	1	300	100	78	0	2.145
119	5	TRUE	50	0.1	40	15	70	25	RN	1	300	100	74	0	2.5575
120	5	TRUE	50	0.1	40	15	10	30	RN	1	300	100	95	95	94.8425
121	5	TRUE	50	0.1	40	15	20	30	RN	1	300	100	97	97	96.62
122	5	TRUE	50	0.1	40	15	30	30	RN	1	300	100	93	91	90.295
123	5	TRUE	50	0.1	40	15	40	30	RN	1	300	100	92	44	48.025
124	5	TRUE	50	0.1	40	15	50	30	RN	1	300	100	85	0	5.815
125	5	TRUE	50	0.1	40	15	60	30	RN	1	300	100	80	0	3.92
126	5	TRUE	50	0.1	40	15	70	30	RN	1	300	100	86	0	4.585
127	5	TRUE	50	0.1	40	20	10	5	RN	1	300	100	100	100	99.79
128	5	TRUE	50	0.1	40	20	20	5	RN	1	300	100	93	48	49.54
129	5	TRUE	50	0.1	40	20	30	5	RN	1	300	100	84	0	1.525
130	5	TRUE	50	0.1	40	20	40	5	RN	1	300	100	79	0	1.345
131	5	TRUE	50	0.1	40	20	50	5	RN	1	300	100	74	0	1.2625
132	5	TRUE	50	0.1	40	20	60	5	RN	1	300	100	80	0	1.2525
133	5	TRUE	50	0.1	40	20	70	5	RN	1	300	100	75	0	1.26
134	5	TRUE	50	0.1	40	20	10	10	RN	1	300	100	100	100	99.795
135	5	TRUE	50	0.1	40	20	20	10	RN	1	300	100	98	98	97.86
136	5	TRUE	50	0.1	40	20	30	10	RN	1	300	100	89	0	2.1675
137	5	TRUE	50	0.1	40	20	40	10	RN	1	300	100	77	0	1.36
138	5	TRUE	50	0.1	40	20	50	10	RN	1	300	100	80	0	1.3025
139	5	TRUE	50	0.1	40	20	60	10	RN	1	300	100	77	0	1.2625
140	5	TRUE	50	0.1	40	20	70	10	RN	1	300	100	80	0	1.27
141	5	TRUE	50	0.1	40	20	10	15	RN	1	300	100	100	100	99.7475
142	5	TRUE	50	0.1	40	20	20	15	RN	1	300	100	100	100	99.8425
143	5	TRUE	50	0.1	40	20	30	15	RN	1	300	100	93	44	46.45
144	5	TRUE	50	0.1	40	20	40	15	RN	1	300	100	89	0	1.905
145	5	TRUE	50	0.1	40	20	50	15	RN	1	300	100	87	0	1.385
146	5	TRUE	50	0.1	40	20	60	15	RN	1	300	100	84	0	1.3175
147	5	TRUE	50	0.1	40	20	70	15	RN	1	300	100	89	0	1.4675
148	5	TRUE	50	0.1	40	20	10	20	RN	1	300	100	100	100	99.8225
149	5	TRUE	50	0.1	40	20	20	20	RN	1	300	100	98	98	97.8375
150	5	TRUE	50	0.1	40	20	30	20	RN	1	300	100	94	81	81.82
151	5	TRUE	50	0.1	40	20	40	20	RN	1	300	100	92	0	3.0125
152	5	TRUE	50	0.1	40	20	50	20	RN	1	300	100	85	0	1.6625
153	5	TRUE	50	0.1	40	20	60	20	RN	1	300	100	86	0	1.5625
154	5	TRUE	50	0.1	40	20	70	20	RN	1	300	100	90	0	1.985
155	5	TRUE	50	0.1	40	20	10	25	RN	1	300	100	99	99	98.815
156	5	TRUE	50	0.1	40	20	20	25	RN	1	300	100	97	97	96.8125
157	5	TRUE	50	0.1	40	20	30	25	RN	1	300	100	98	95	94.7025
158	5	TRUE	50	0.1	40	20	40	25	RN	1	300	100	95	14	19.5275
159	5	TRUE	50	0.1	40	20	50	25	RN	1	300	100	91	0	2.815
160	5	TRUE	50	0.1	40	20	60	25	RN	1	300	100	91	0	2.4775
161	5	TRUE	50	0.1	40	20	70	25	RN	1	300	100	94	0	2.825
162	5	TRUE	50	0.1	40	20	10	30	RN	1	300	100	98	98	97.7725
163	5	TRUE	50	0.1	40	20	20	30	RN	1	300	100	99	99	98.71
164	5	TRUE	50	0.1	40	20	30	30	RN	1	300	100	99	98	97.1475
165	5	TRUE	50	0.1	40	20	40	30	RN	1	300	100	95	63	63.6
166	5	TRUE	50	0.1	40	20	50	30	RN	1	300	100	86	1	5.62
167	5	TRUE	50	0.1	40	20	60	30	RN	1	300	100	93	0	3.85
168	5	TRUE	50	0.1	40	20	70	30	RN	1	300	100	92	0	4.8225
169	5	TRUE	50	0.1	40	25	10	5	RN	1	300	100	100	100	99.745
170	5	TRUE	50	0.1	40	25	20	5	RN	1	300	100	95	48	49.665
171	5	TRUE	50	0.1	40	25	30	5	RN	1	300	100	89	0	1.5325
172	5	TRUE	50	0.1	40	25	40	5	RN	1	300	100	84	0	1.3325
173	5	TRUE	50	0.1	40	25	50	5	RN	1	300	100	88	0	1.295
174	5	TRUE	50	0.1	40	25	60	5	RN	1	300	100	85	0	1.26
175	5	TRUE	50	0.1	40	25	70	5	RN	1	300	100	87	0	1.255
176	5	TRUE	50	0.1	40	25	10	10	RN	1	300	100	100	100	99.735
177	5	TRUE	50	0.1	40	25	20	10	RN	1	300	100	97	97	96.885
178	5	TRUE	50	0.1	40	25	30	10	RN	1	300	100	91	0	2.08
179	5	TRUE	50	0.1	40	25	40	10	RN	1	300	100	90	0	1.39
180	5	TRUE	50	0.1	40	25	50	10	RN	1	300	100	81	0	1.2975
181	5	TRUE	50	0.1	40	25	60	10	RN	1	300	100	87	0	1.265
182	5	TRUE	50	0.1	40	25	70	10	RN	1	300	100	88	0	1.265
183	5	TRUE	50	0.1	40	25	10	15	RN	1	300	100	100	100	99.745
184	5	TRUE	50	0.1	40	25	20	15	RN	1	300	100	99	99	98.835
185	5	TRUE	50	0.1	40	25	30	15	RN	1	300	100	96	40	42.735
186	5	TRUE	50	0.1	40	25	40	15	RN	1	300	100	94	0	1.775
187	5	TRUE	50	0.1	40	25	50	15	RN	1	300	100	85	0	1.3675
188	5	TRUE	50	0.1	40	25	60	15	RN	1	300	100	79	0	1.315
189	5	TRUE	50	0.1	40	25	70	15	RN	1	300	100	87	0	1.5
190	5	TRUE	50	0.1	40	25	10	20	RN	1	300	100	100	100	99.7875
191	5	TRUE	50	0.1	40	25	20	20	RN	1	300	100	99	99	98.8175
192	5	TRUE	50	0.1	40	25	30	20	RN	1	300	100	95	87	87.21
193	5	TRUE	50	0.1	40	25	40	20	RN	1	300	100	92	0	3.425
194	5	TRUE	50	0.1	40	25	50	20	RN	1	300	100	92	0	1.7725
195	5	TRUE	50	0.1	40	25	60	20	RN	1	300	100	88	0	1.5925
196	5	TRUE	50	0.1	40	25	70	20	RN	1	300	100	91	0	1.965
197	5	TRUE	50	0.1	40	25	10	25	RN	1	300	100	98	98	97.85
198	5	TRUE	50	0.1	40	25	20	25	RN	1	300	100	99	99	98.755
199	5	TRUE	50	0.1	40	25	30	25	RN	1	300	100	99	96	95.7175
200	5	TRUE	50	0.1	40	25	40	25	RN	1	300	100	95	17	21.6225
201	5	TRUE	50	0.1	40	25	50	25	RN	1	300	100	97	0	2.88
202	5	TRUE	50	0.1	40	25	60	25	RN	1	300	100	97	0	2.465
203	5	TRUE	50	0.1	40	25	70	25	RN	1	300	100	94	0	2.705
204	5	TRUE	50	0.1	40	25	10	30	RN	1	300	100	98	98	97.82
205	5	TRUE	50	0.1	40	25	20	30	RN	1	300	100	100	100	99.61
206	5	TRUE	50	0.1	40	25	30	30	RN	1	300	100	96	96	95.285
207	5	TRUE	50	0.1	40	25	40	30	RN	1	300	100	98	48	50.4
208	5	TRUE	50	0.1	40	25	50	30	RN	1	300	100	94	0	5.525
209	5	TRUE	50	0.1	40	25	60	30	RN	1	300	100	93	0	3.905
210	5	TRUE	50	0.1	40	25	70	30	RN	1	300	100	92	0	4.16
211	5	TRUE	50	0.1	40	30	10	5	RN	1	300	100	100	100	99.745
212	5	TRUE	50	0.1	40	30	20	5	RN	1	300	100	94	48	49.6025
213	5	TRUE	50	0.1	40	30	30	5	RN	1	300	100	88	0	1.535
214	5	TRUE	50	0.1	40	30	40	5	RN	1	300	100	85	0	1.3325
215	5	TRUE	50	0.1	40	30	50	5	RN	1	300	100	90	0	1.285
216	5	TRUE	50	0.1	40	30	60	5	RN	1	300	100	88	0	1.2575
217	5	TRUE	50	0.1	40	30	70	5	RN	1	300	100	86	0	1.2575
218	5	TRUE	50	0.1	40	30	10	10	RN	1	300	100	100	100	99.68
219	5	TRUE	50	0.1	40	30	20	10	RN	1	300	100	99	99	98.7825
220	5	TRUE	50	0.1	40	30	30	10	RN	1	300	100	93	0	2.135
221	5	TRUE	50	0.1	40	30	40	10	RN	1	300	100	90	0	1.3925
222	5	TRUE	50	0.1	40	30	50	10	RN	1	300	100	90	0	1.3
223	5	TRUE	50	0.1	40	30	60	10	RN	1	300	100	89	0	1.26
224	5	TRUE	50	0.1	40	30	70	10	RN	1	300	100	87	0	1.265
225	5	TRUE	50	0.1	40	30	10	15	RN	1	300	100	100	100	99.75
226	5	TRUE	50	0.1	40	30	20	15	RN	1	300	100	100	100	99.7
227	5	TRUE	50	0.1	40	30	30	15	RN	1	300	100	95	33	35.6475
228	5	TRUE	50	0.1	40	30	40	15	RN	1	300	100	94	0	1.8825
229	5	TRUE	50	0.1	40	30	50	15	RN	1	300	100	91	0	1.3825
230	5	TRUE	50	0.1	40	30	60	15	RN	1	300	100	87	0	1.3125
231	5	TRUE	50	0.1	40	30	70	15	RN	1	300	100	94	0	1.5575
232	5	TRUE	50	0.1	40	30	10	20	RN	1	300	100	100	100	99.7725
233	5	TRUE	50	0.1	40	30	20	20	RN	1	300	100	98	98	97.79
234	5	TRUE	50	0.1	40	30	30	20	RN	1	300	100	96	88	88.225
235	5	TRUE	50	0.1	40	30	40	20	RN	1	300	100	92	0	2.8775
236	5	TRUE	50	0.1	40	30	50	20	RN	1	300	100	89	0	1.77
237	5	TRUE	50	0.1	40	30	60	20	RN	1	300	100	91	0	1.5975
238	5	TRUE	50	0.1	40	30	70	20	RN	1	300	100	85	0	1.9675
239	5	TRUE	50	0.1	40	30	10	25	RN	1	300	100	99	99	98.7675
240	5	TRUE	50	0.1	40	30	20	25	RN	1	300	100	100	100	99.7925
241	5	TRUE	50	0.1	40	30	30	25	RN	1	300	100	98	95	94.6575
242	5	TRUE	50	0.1	40	30	40	25	RN	1	300	100	97	10	15.6275
243	5	TRUE	50	0.1	40	30	50	25	RN	1	300	100	93	0	2.9375
244	5	TRUE	50	0.1	40	30	60	25	RN	1	300	100	95	0	2.435
245	5	TRUE	50	0.1	40	30	70	25	RN	1	300	100	92	0	2.8275
246	5	TRUE	50	0.1	40	30	10	30	RN	1	300	100	99	99	98.8675
247	5	TRUE	50	0.1	40	30	20	30	RN	1	300	100	100	99	98.6625
248	5	TRUE	50	0.1	40	30	30	30	RN	1	300	100	97	94	93.47
249	5	TRUE	50	0.1	40	30	40	30	RN	1	300	100	96	50	51.745
250	5	TRUE	50	0.1	40	30	50	30	RN	1	300	100	99	0	6.2425
251	5	TRUE	50	0.1	40	30	60	30	RN	1	300	100	96	0	4.3625
252	5	TRUE	50	0.1	40	30	70	30	RN	1	300	100	95	0	4.3975
1	5	TRUE	50	0.1	50	5	10	5	RN	1	300	100	100	100	99.8
2	5	TRUE	50	0.1	50	5	20	5	RN	1	300	100	100	41	42.94
3	5	TRUE	50	0.1	50	5	30	5	RN	1	300	100	100	0	1.5825
4	5	TRUE	50	0.1	50	5	40	5	RN	1	300	100	100	0	1.335
5	5	TRUE	50	0.1	50	5	50	5	RN	1	300	100	100	0	1.2875
6	5	TRUE	50	0.1	50	5	60	5	RN	1	300	100	100	0	1.2575
7	5	TRUE	50	0.1	50	5	70	5	RN	1	300	100	100	0	1.255
8	5	TRUE	50	0.1	50	5	10	10	RN	1	300	100	100	100	99.7825
9	5	TRUE	50	0.1	50	5	20	10	RN	1	300	100	100	100	99.765
10	5	TRUE	50	0.1	50	5	30	10	RN	1	300	100	100	0	2.2675
11	5	TRUE	50	0.1	50	5	40	10	RN	1	300	100	100	0	1.4425
12	5	TRUE	50	0.1	50	5	50	10	RN	1	300	100	100	0	1.315
13	5	TRUE	50	0.1	50	5	60	10	RN	1	300	100	100	0	1.2675
14	5	TRUE	50	0.1	50	5	70	10	RN	1	300	100	100	0	1.2775
15	5	TRUE	50	0.1	50	5	10	15	RN	1	300	100	100	100	99.815
16	5	TRUE	50	0.1	50	5	20	15	RN	1	300	100	100	100	99.81
17	5	TRUE	50	0.1	50	5	30	15	RN	1	300	100	100	39	41.99
18	5	TRUE	50	0.1	50	5	40	15	RN	1	300	100	100	0	1.925
19	5	TRUE	50	0.1	50	5	50	15	RN	1	300	100	100	0	1.385
20	5	TRUE	50	0.1	50	5	60	15	RN	1	300	100	100	0	1.3125
21	5	TRUE	50	0.1	50	5	70	15	RN	1	300	100	100	0	1.5125
22	5	TRUE	50	0.1	50	5	10	20	RN	1	300	100	100	100	99.79
23	5	TRUE	50	0.1	50	5	20	20	RN	1	300	100	100	100	99.7725
24	5	TRUE	50	0.1	50	5	30	20	RN	1	300	100	100	88	88.4525
25	5	TRUE	50	0.1	50	5	40	20	RN	1	300	100	100	0	3.4325
26	5	TRUE	50	0.1	50	5	50	20	RN	1	300	100	100	0	1.7975
27	5	TRUE	50	0.1	50	5	60	20	RN	1	300	100	100	0	1.64
28	5	TRUE	50	0.1	50	5	70	20	RN	1	300	100	100	0	2.09
29	5	TRUE	50	0.1	50	5	10	25	RN	1	300	100	100	100	99.8225
30	5	TRUE	50	0.1	50	5	20	25	RN	1	300	100	100	100	99.795
31	5	TRUE	50	0.1	50	5	30	25	RN	1	300	100	100	99	98.655
32	5	TRUE	50	0.1	50	5	40	25	RN	1	300	100	100	17	22.41
33	5	TRUE	50	0.1	50	5	50	25	RN	1	300	100	100	0	2.8
34	5	TRUE	50	0.1	50	5	60	25	RN	1	300	100	100	0	2.2275
35	5	TRUE	50	0.1	50	5	70	25	RN	1	300	100	100	0	2.91
36	5	TRUE	50	0.1	50	5	10	30	RN	1	300	100	100	100	99.74
37	5	TRUE	50	0.1	50	5	20	30	RN	1	300	100	100	100	99.615
38	5	TRUE	50	0.1	50	5	30	30	RN	1	300	100	100	99	98.205
39	5	TRUE	50	0.1	50	5	40	30	RN	1	300	100	100	47	49.355
40	5	TRUE	50	0.1	50	5	50	30	RN	1	300	100	100	2	7.83
41	5	TRUE	50	0.1	50	5	60	30	RN	1	300	100	100	0	4.57
42	5	TRUE	50	0.1	50	5	70	30	RN	1	300	100	100	0	4.3175
43	5	TRUE	50	0.1	50	10	10	5	RN	1	300	100	100	100	99.79
44	5	TRUE	50	0.1	50	10	20	5	RN	1	300	100	100	50	51.8
45	5	TRUE	50	0.1	50	10	30	5	RN	1	300	100	100	0	1.5625
46	5	TRUE	50	0.1	50	10	40	5	RN	1	300	100	100	0	1.3925
47	5	TRUE	50	0.1	50	10	50	5	RN	1	300	100	100	0	1.2925
48	5	TRUE	50	0.1	50	10	60	5	RN	1	300	100	100	0	1.2625
49	5	TRUE	50	0.1	50	10	70	5	RN	1	300	100	100	0	1.26
50	5	TRUE	50	0.1	50	10	10	10	RN	1	300	100	100	100	99.79
51	5	TRUE	50	0.1	50	10	20	10	RN	1	300	100	100	100	99.8075
52	5	TRUE	50	0.1	50	10	30	10	RN	1	300	100	100	0	2.245
53	5	TRUE	50	0.1	50	10	40	10	RN	1	300	100	100	0	1.43
54	5	TRUE	50	0.1	50	10	50	10	RN	1	300	100	100	0	1.3025
55	5	TRUE	50	0.1	50	10	60	10	RN	1	300	100	100	0	1.27
56	5	TRUE	50	0.1	50	10	70	10	RN	1	300	100	100	0	1.2675
57	5	TRUE	50	0.1	50	10	10	15	RN	1	300	100	100	100	99.775
58	5	TRUE	50	0.1	50	10	20	15	RN	1	300	100	100	100	99.82
59	5	TRUE	50	0.1	50	10	30	15	RN	1	300	100	100	47	49.645
60	5	TRUE	50	0.1	50	10	40	15	RN	1	300	100	100	0	1.795
61	5	TRUE	50	0.1	50	10	50	15	RN	1	300	100	100	0	1.435
62	5	TRUE	50	0.1	50	10	60	15	RN	1	300	100	100	0	1.3275
63	5	TRUE	50	0.1	50	10	70	15	RN	1	300	100	100	0	1.545
64	5	TRUE	50	0.1	50	10	10	20	RN	1	300	100	100	100	99.7775
65	5	TRUE	50	0.1	50	10	20	20	RN	1	300	100	100	100	99.8175
66	5	TRUE	50	0.1	50	10	30	20	RN	1	300	100	100	93	93.125
67	5	TRUE	50	0.1	50	10	40	20	RN	1	300	100	100	0	3.02
68	5	TRUE	50	0.1	50	10	50	20	RN	1	300	100	100	0	1.7475
69	5	TRUE	50	0.1	50	10	60	20	RN	1	300	100	100	0	1.5425
70	5	TRUE	50	0.1	50	10	70	20	RN	1	300	100	100	0	2.045
71	5	TRUE	50	0.1	50	10	10	25	RN	1	300	100	100	100	99.7275
72	5	TRUE	50	0.1	50	10	20	25	RN	1	300	100	100	100	99.7825
73	5	TRUE	50	0.1	50	10	30	25	RN	1	300	100	100	99	98.6725
74	5	TRUE	50	0.1	50	10	40	25	RN	1	300	100	100	13	19.5775
75	5	TRUE	50	0.1	50	10	50	25	RN	1	300	100	100	0	3.1875
76	5	TRUE	50	0.1	50	10	60	25	RN	1	300	100	100	0	2.4275
77	5	TRUE	50	0.1	50	10	70	25	RN	1	300	100	100	0	3.0475
78	5	TRUE	50	0.1	50	10	10	30	RN	1	300	100	100	100	99.76
79	5	TRUE	50	0.1	50	10	20	30	RN	1	300	100	100	100	99.635
80	5	TRUE	50	0.1	50	10	30	30	RN	1	300	100	100	98	97.3
81	5	TRUE	50	0.1	50	10	40	30	RN	1	300	100	100	55	56.7475
82	5	TRUE	50	0.1	50	10	50	30	RN	1	300	100	100	1	6.725
83	5	TRUE	50	0.1	50	10	60	30	RN	1	300	100	100	0	4.2325
84	5	TRUE	50	0.1	50	10	70	30	RN	1	300	100	100	0	4.4725
85	5	TRUE	50	0.1	50	15	10	5	RN	1	300	100	100	100	99.765
86	5	TRUE	50	0.1	50	15	20	5	RN	1	300	100	100	42	43.8075
87	5	TRUE	50	0.1	50	15	30	5	RN	1	300	100	100	0	1.535
88	5	TRUE	50	0.1	50	15	40	5	RN	1	300	100	100	0	1.35
89	5	TRUE	50	0.1	50	15	50	5	RN	1	300	100	100	0	1.3
90	5	TRUE	50	0.1	50	15	60	5	RN	1	300	100	100	0	1.26
91	5	TRUE	50	0.1	50	15	70	5	RN	1	300	100	100	0	1.255
92	5	TRUE	50	0.1	50	15	10	10	RN	1	300	100	100	100	99.775
93	5	TRUE	50	0.1	50	15	20	10	RN	1	300	100	100	100	99.83
94	5	TRUE	50	0.1	50	15	30	10	RN	1	300	100	100	0	2.2475
95	5	TRUE	50	0.1	50	15	40	10	RN	1	300	100	100	0	1.465
96	5	TRUE	50	0.1	50	15	50	10	RN	1	300	100	100	0	1.3275
97	5	TRUE	50	0.1	50	15	60	10	RN	1	300	100	100	0	1.28
98	5	TRUE	50	0.1	50	15	70	10	RN	1	300	100	100	0	1.275
99	5	TRUE	50	0.1	50	15	10	15	RN	1	300	100	100	100	99.82
100	5	TRUE	50	0.1	50	15	20	15	RN	1	300	100	100	100	99.7625
101	5	TRUE	50	0.1	50	15	30	15	RN	1	300	100	100	42	44.695
102	5	TRUE	50	0.1	50	15	40	15	RN	1	300	100	100	0	1.78
103	5	TRUE	50	0.1	50	15	50	15	RN	1	300	100	100	0	1.3875
104	5	TRUE	50	0.1	50	15	60	15	RN	1	300	100	100	0	1.33
105	5	TRUE	50	0.1	50	15	70	15	RN	1	300	100	100	0	1.4875
106	5	TRUE	50	0.1	50	15	10	20	RN	1	300	100	100	100	99.8125
107	5	TRUE	50	0.1	50	15	20	20	RN	1	300	100	100	100	99.7925
108	5	TRUE	50	0.1	50	15	30	20	RN	1	300	100	100	86	86.665
109	5	TRUE	50	0.1	50	15	40	20	RN	1	300	100	100	0	3.24
110	5	TRUE	50	0.1	50	15	50	20	RN	1	300	100	100	0	1.785
111	5	TRUE	50	0.1	50	15	60	20	RN	1	300	100	100	0	1.6075
112	5	TRUE	50	0.1	50	15	70	20	RN	1	300	100	100	0	1.9825
113	5	TRUE	50	0.1	50	15	10	25	RN	1	300	100	100	100	99.7825
114	5	TRUE	50	0.1	50	15	20	25	RN	1	300	100	100	100	99.77
115	5	TRUE	50	0.1	50	15	30	25	RN	1	300	100	100	97	96.7475
116	5	TRUE	50	0.1	50	15	40	25	RN	1	300	100	100	15	20.7975
117	5	TRUE	50	0.1	50	15	50	25	RN	1	300	100	100	0	2.4975
118	5	TRUE	50	0.1	50	15	60	25	RN	1	300	100	100	0	2.265
119	5	TRUE	50	0.1	50	15	70	25	RN	1	300	100	100	0	3.135
120	5	TRUE	50	0.1	50	15	10	30	RN	1	300	100	100	100	99.725
121	5	TRUE	50	0.1	50	15	20	30	RN	1	300	100	100	100	99.5775
122	5	TRUE	50	0.1	50	15	30	30	RN	1	300	100	100	97	96.19
123	5	TRUE	50	0.1	50	15	40	30	RN	1	300	100	100	57	57.9325
124	5	TRUE	50	0.1	50	15	50	30	RN	1	300	100	100	0	7.315
125	5	TRUE	50	0.1	50	15	60	30	RN	1	300	100	100	0	3.9725
126	5	TRUE	50	0.1	50	15	70	30	RN	1	300	100	100	0	4.385
127	5	TRUE	50	0.1	50	20	10	5	RN	1	300	100	100	100	99.715
128	5	TRUE	50	0.1	50	20	20	5	RN	1	300	100	100	61	62.1475
129	5	TRUE	50	0.1	50	20	30	5	RN	1	300	100	100	0	1.55
130	5	TRUE	50	0.1	50	20	40	5	RN	1	300	100	100	0	1.3325
131	5	TRUE	50	0.1	50	20	50	5	RN	1	300	100	100	0	1.2925
132	5	TRUE	50	0.1	50	20	60	5	RN	1	300	100	100	0	1.2575
133	5	TRUE	50	0.1	50	20	70	5	RN	1	300	100	100	0	1.2625
134	5	TRUE	50	0.1	50	20	10	10	RN	1	300	100	100	100	99.7125
135	5	TRUE	50	0.1	50	20	20	10	RN	1	300	100	100	99	98.8325
136	5	TRUE	50	0.1	50	20	30	10	RN	1	300	100	100	0	2.245
137	5	TRUE	50	0.1	50	20	40	10	RN	1	300	100	100	0	1.455
138	5	TRUE	50	0.1	50	20	50	10	RN	1	300	100	100	0	1.31
139	5	TRUE	50	0.1	50	20	60	10	RN	1	300	100	100	0	1.265
140	5	TRUE	50	0.1	50	20	70	10	RN	1	300	100	100	0	1.2775
141	5	TRUE	50	0.1	50	20	10	15	RN	1	300	100	100	100	99.725
142	5	TRUE	50	0.1	50	20	20	15	RN	1	300	100	100	100	99.735
143	5	TRUE	50	0.1	50	20	30	15	RN	1	300	100	100	37	40.07
144	5	TRUE	50	0.1	50	20	40	15	RN	1	300	100	100	0	1.96
145	5	TRUE	50	0.1	50	20	50	15	RN	1	300	100	100	0	1.43
146	5	TRUE	50	0.1	50	20	60	15	RN	1	300	100	100	0	1.315
147	5	TRUE	50	0.1	50	20	70	15	RN	1	300	100	100	0	1.4525
148	5	TRUE	50	0.1	50	20	10	20	RN	1	300	100	100	100	99.7375
149	5	TRUE	50	0.1	50	20	20	20	RN	1	300	100	100	100	99.7275
150	5	TRUE	50	0.1	50	20	30	20	RN	1	300	100	100	86	86.4225
151	5	TRUE	50	0.1	50	20	40	20	RN	1	300	100	100	0	2.95
152	5	TRUE	50	0.1	50	20	50	20	RN	1	300	100	100	0	1.75
153	5	TRUE	50	0.1	50	20	60	20	RN	1	300	100	100	0	1.6725
154	5	TRUE	50	0.1	50	20	70	20	RN	1	300	100	100	0	2.0775
155	5	TRUE	50	0.1	50	20	10	25	RN	1	300	100	100	100	99.7575
156	5	TRUE	50	0.1	50	20	20	25	RN	1	300	100	100	100	99.7675
157	5	TRUE	50	0.1	50	20	30	25	RN	1	300	100	100	94	93.935
158	5	TRUE	50	0.1	50	20	40	25	RN	1	300	100	100	13	18.345
159	5	TRUE	50	0.1	50	20	50	25	RN	1	300	100	100	0	2.7075
160	5	TRUE	50	0.1	50	20	60	25	RN	1	300	100	100	0	2.3925
161	5	TRUE	50	0.1	50	20	70	25	RN	1	300	100	100	0	2.965
162	5	TRUE	50	0.1	50	20	10	30	RN	1	300	100	100	100	99.76
163	5	TRUE	50	0.1	50	20	20	30	RN	1	300	100	100	100	99.6575
164	5	TRUE	50	0.1	50	20	30	30	RN	1	300	100	100	95	94.4025
165	5	TRUE	50	0.1	50	20	40	30	RN	1	300	100	100	56	57.5875
166	5	TRUE	50	0.1	50	20	50	30	RN	1	300	100	100	0	7.5625
167	5	TRUE	50	0.1	50	20	60	30	RN	1	300	100	100	0	4.1975
168	5	TRUE	50	0.1	50	20	70	30	RN	1	300	100	100	0	4.7075
169	5	TRUE	50	0.1	50	25	10	5	RN	1	300	100	100	100	99.59
170	5	TRUE	50	0.1	50	25	20	5	RN	1	300	100	100	39	41.1925
171	5	TRUE	50	0.1	50	25	30	5	RN	1	300	100	100	0	1.57
172	5	TRUE	50	0.1	50	25	40	5	RN	1	300	100	100	0	1.3475
173	5	TRUE	50	0.1	50	25	50	5	RN	1	300	100	100	0	1.29
174	5	TRUE	50	0.1	50	25	60	5	RN	1	300	100	100	0	1.26
175	5	TRUE	50	0.1	50	25	70	5	RN	1	300	100	100	0	1.2575
176	5	TRUE	50	0.1	50	25	10	10	RN	1	300	100	100	100	99.6325
177	5	TRUE	50	0.1	50	25	20	10	RN	1	300	100	100	99	98.8
178	5	TRUE	50	0.1	50	25	30	10	RN	1	300	100	100	0	2.5
179	5	TRUE	50	0.1	50	25	40	10	RN	1	300	100	100	0	1.405
180	5	TRUE	50	0.1	50	25	50	10	RN	1	300	100	100	0	1.3025
181	5	TRUE	50	0.1	50	25	60	10	RN	1	300	100	100	0	1.265
182	5	TRUE	50	0.1	50	25	70	10	RN	1	300	100	100	0	1.27
183	5	TRUE	50	0.1	50	25	10	15	RN	1	300	100	100	100	99.6475
184	5	TRUE	50	0.1	50	25	20	15	RN	1	300	100	100	100	99.775
185	5	TRUE	50	0.1	50	25	30	15	RN	1	300	100	100	47	49.535
186	5	TRUE	50	0.1	50	25	40	15	RN	1	300	100	100	0	1.9125
187	5	TRUE	50	0.1	50	25	50	15	RN	1	300	100	100	0	1.38
188	5	TRUE	50	0.1	50	25	60	15	RN	1	300	100	100	0	1.31
189	5	TRUE	50	0.1	50	25	70	15	RN	1	300	100	100	0	1.48
190	5	TRUE	50	0.1	50	25	10	20	RN	1	300	100	100	100	99.7275
191	5	TRUE	50	0.1	50	25	20	20	RN	1	300	100	100	100	99.77
192	5	TRUE	50	0.1	50	25	30	20	RN	1	300	100	100	87	87.245
193	5	TRUE	50	0.1	50	25	40	20	RN	1	300	100	100	0	3.1075
194	5	TRUE	50	0.1	50	25	50	20	RN	1	300	100	100	0	1.77
195	5	TRUE	50	0.1	50	25	60	20	RN	1	300	100	100	0	1.635
196	5	TRUE	50	0.1	50	25	70	20	RN	1	300	100	100	0	2.0575
197	5	TRUE	50	0.1	50	25	10	25	RN	1	300	100	100	100	99.7225
198	5	TRUE	50	0.1	50	25	20	25	RN	1	300	100	100	100	99.775
199	5	TRUE	50	0.1	50	25	30	25	RN	1	300	100	100	93	92.985
200	5	TRUE	50	0.1	50	25	40	25	RN	1	300	100	100	3	8.8625
201	5	TRUE	50	0.1	50	25	50	25	RN	1	300	100	100	0	2.9775
202	5	TRUE	50	0.1	50	25	60	25	RN	1	300	100	100	0	2.4875
203	5	TRUE	50	0.1	50	25	70	25	RN	1	300	100	100	0	3.055
204	5	TRUE	50	0.1	50	25	10	30	RN	1	300	100	100	100	99.61
205	5	TRUE	50	0.1	50	25	20	30	RN	1	300	100	100	100	99.6625
206	5	TRUE	50	0.1	50	25	30	30	RN	1	300	100	100	95	94.51
207	5	TRUE	50	0.1	50	25	40	30	RN	1	300	100	100	49	51.2725
208	5	TRUE	50	0.1	50	25	50	30	RN	1	300	100	100	0	6.37
209	5	TRUE	50	0.1	50	25	60	30	RN	1	300	100	100	0	4.26
210	5	TRUE	50	0.1	50	25	70	30	RN	1	300	100	100	0	4.5475
211	5	TRUE	50	0.1	50	30	10	5	RN	1	300	100	100	100	99.4825
212	5	TRUE	50	0.1	50	30	20	5	RN	1	300	100	100	45	46.6675
213	5	TRUE	50	0.1	50	30	30	5	RN	1	300	100	100	0	1.4975
214	5	TRUE	50	0.1	50	30	40	5	RN	1	300	100	100	0	1.335
215	5	TRUE	50	0.1	50	30	50	5	RN	1	300	100	100	0	1.29
216	5	TRUE	50	0.1	50	30	60	5	RN	1	300	100	100	0	1.2575
217	5	TRUE	50	0.1	50	30	70	5	RN	1	300	100	100	0	1.2575
218	5	TRUE	50	0.1	50	30	10	10	RN	1	300	100	100	100	99.55
219	5	TRUE	50	0.1	50	30	20	10	RN	1	300	100	100	100	99.7475
220	5	TRUE	50	0.1	50	30	30	10	RN	1	300	100	100	0	2.39
221	5	TRUE	50	0.1	50	30	40	10	RN	1	300	100	100	0	1.43
222	5	TRUE	50	0.1	50	30	50	10	RN	1	300	100	100	0	1.2825
223	5	TRUE	50	0.1	50	30	60	10	RN	1	300	100	100	0	1.2675
224	5	TRUE	50	0.1	50	30	70	10	RN	1	300	100	100	0	1.2725
225	5	TRUE	50	0.1	50	30	10	15	RN	1	300	100	100	100	99.57
226	5	TRUE	50	0.1	50	30	20	15	RN	1	300	100	100	100	99.6825
227	5	TRUE	50	0.1	50	30	30	15	RN	1	300	100	100	36	39.075
228	5	TRUE	50	0.1	50	30	40	15	RN	1	300	100	100	0	1.745
229	5	TRUE	50	0.1	50	30	50	15	RN	1	300	100	100	0	1.375
230	5	TRUE	50	0.1	50	30	60	15	RN	1	300	100	100	0	1.3325
231	5	TRUE	50	0.1	50	30	70	15	RN	1	300	100	100	0	1.5125
232	5	TRUE	50	0.1	50	30	10	20	RN	1	300	100	100	100	99.6425
233	5	TRUE	50	0.1	50	30	20	20	RN	1	300	100	100	100	99.71
234	5	TRUE	50	0.1	50	30	30	20	RN	1	300	100	100	91	91.2775
235	5	TRUE	50	0.1	50	30	40	20	RN	1	300	100	100	0	2.99
236	5	TRUE	50	0.1	50	30	50	20	RN	1	300	100	100	0	1.77
237	5	TRUE	50	0.1	50	30	60	20	RN	1	300	100	100	0	1.605
238	5	TRUE	50	0.1	50	30	70	20	RN	1	300	100	100	0	2.0175
239	5	TRUE	50	0.1	50	30	10	25	RN	1	300	100	100	100	99.655
240	5	TRUE	50	0.1	50	30	20	25	RN	1	300	100	100	100	99.6875
241	5	TRUE	50	0.1	50	30	30	25	RN	1	300	100	100	98	97.6575
242	5	TRUE	50	0.1	50	30	40	25	RN	1	300	100	100	14	19.1075
243	5	TRUE	50	0.1	50	30	50	25	RN	1	300	100	100	0	2.7525
244	5	TRUE	50	0.1	50	30	60	25	RN	1	300	100	100	0	2.37
245	5	TRUE	50	0.1	50	30	70	25	RN	1	300	100	100	0	2.945
246	5	TRUE	50	0.1	50	30	10	30	RN	1	300	100	100	100	99.75
247	5	TRUE	50	0.1	50	30	20	30	RN	1	300	100	100	99	98.585
248	5	TRUE	50	0.1	50	30	30	30	RN	1	300	100	100	97	96.2625
249	5	TRUE	50	0.1	50	30	40	30	RN	1	300	100	100	50	52.69
250	5	TRUE	50	0.1	50	30	50	30	RN	1	300	100	100	0	6.4925
251	5	TRUE	50	0.1	50	30	60	30	RN	1	300	100	100	0	4.09
252	5	TRUE	50	0.1	50	30	70	30	RN	1	300	100	100	0	4.61
1	5	TRUE	50	0.1	60	5	10	5	RN	1	300	100	100	100	99.82
2	5	TRUE	50	0.1	60	5	20	5	RN	1	300	100	100	47	48.6725
3	5	TRUE	50	0.1	60	5	30	5	RN	1	300	100	100	0	1.5775
4	5	TRUE	50	0.1	60	5	40	5	RN	1	300	100	100	0	1.38
5	5	TRUE	50	0.1	60	5	50	5	RN	1	300	100	100	0	1.3075
6	5	TRUE	50	0.1	60	5	60	5	RN	1	300	100	100	0	1.2625
7	5	TRUE	50	0.1	60	5	70	5	RN	1	300	100	100	0	1.2575
8	5	TRUE	50	0.1	60	5	10	10	RN	1	300	100	100	100	99.7725
9	5	TRUE	50	0.1	60	5	20	10	RN	1	300	100	100	100	99.805
10	5	TRUE	50	0.1	60	5	30	10	RN	1	300	100	100	0	2.335
11	5	TRUE	50	0.1	60	5	40	10	RN	1	300	100	100	0	1.3875
12	5	TRUE	50	0.1	60	5	50	10	RN	1	300	100	100	0	1.3125
13	5	TRUE	50	0.1	60	5	60	10	RN	1	300	100	100	0	1.2825
14	5	TRUE	50	0.1	60	5	70	10	RN	1	300	100	100	0	1.275
15	5	TRUE	50	0.1	60	5	10	15	RN	1	300	100	100	100	99.8025
16	5	TRUE	50	0.1	60	5	20	15	RN	1	300	100	100	100	99.8375
17	5	TRUE	50	0.1	60	5	30	15	RN	1	300	100	100	48	50.415
18	5	TRUE	50	0.1	60	5	40	15	RN	1	300	100	100	0	1.9075
19	5	TRUE	50	0.1	60	5	50	15	RN	1	300	100	100	0	1.43
20	5	TRUE	50	0.1	60	5	60	15	RN	1	300	100	100	0	1.33
21	5	TRUE	50	0.1	60	5	70	15	RN	1	300	100	100	0	1.4625
22	5	TRUE	50	0.1	60	5	10	20	RN	1	300	100	100	100	99.8025
23	5	TRUE	50	0.1	60	5	20	20	RN	1	300	100	100	100	99.7725
24	5	TRUE	50	0.1	60	5	30	20	RN	1	300	100	100	86	86.4475
25	5	TRUE	50	0.1	60	5	40	20	RN	1	300	100	100	0	3.19
26	5	TRUE	50	0.1	60	5	50	20	RN	1	300	100	100	0	1.8225
27	5	TRUE	50	0.1	60	5	60	20	RN	1	300	100	100	0	1.635
28	5	TRUE	50	0.1	60	5	70	20	RN	1	300	100	100	0	2.085
29	5	TRUE	50	0.1	60	5	10	25	RN	1	300	100	100	100	99.8025
30	5	TRUE	50	0.1	60	5	20	25	RN	1	300	100	100	99	98.81
31	5	TRUE	50	0.1	60	5	30	25	RN	1	300	100	100	96	95.7325
32	5	TRUE	50	0.1	60	5	40	25	RN	1	300	100	100	14	19.68
33	5	TRUE	50	0.1	60	5	50	25	RN	1	300	100	100	0	3.0175
34	5	TRUE	50	0.1	60	5	60	25	RN	1	300	100	100	0	2.385
35	5	TRUE	50	0.1	60	5	70	25	RN	1	300	100	100	0	3.07
36	5	TRUE	50	0.1	60	5	10	30	RN	1	300	100	100	100	99.755
37	5	TRUE	50	0.1	60	5	20	30	RN	1	300	100	100	100	99.605
38	5	TRUE	50	0.1	60	5	30	30	RN	1	300	100	100	97	96.31
39	5	TRUE	50	0.1	60	5	40	30	RN	1	300	100	100	61	61.7775
40	5	TRUE	50	0.1	60	5	50	30	RN	1	300	100	100	0	7
41	5	TRUE	50	0.1	60	5	60	30	RN	1	300	100	100	0	3.9825
42	5	TRUE	50	0.1	60	5	70	30	RN	1	300	100	100	0	4.72
43	5	TRUE	50	0.1	60	10	10	5	RN	1	300	100	100	100	99.795
44	5	TRUE	50	0.1	60	10	20	5	RN	1	300	100	100	53	54.6325
45	5	TRUE	50	0.1	60	10	30	5	RN	1	300	100	100	0	1.5875
46	5	TRUE	50	0.1	60	10	40	5	RN	1	300	100	100	0	1.34
47	5	TRUE	50	0.1	60	10	50	5	RN	1	300	100	100	0	1.2925
48	5	TRUE	50	0.1	60	10	60	5	RN	1	300	100	100	0	1.2725
49	5	TRUE	50	0.1	60	10	70	5	RN	1	300	100	100	0	1.2525
50	5	TRUE	50	0.1	60	10	10	10	RN	1	300	100	100	100	99.7775
51	5	TRUE	50	0.1	60	10	20	10	RN	1	300	100	100	99	98.83
52	5	TRUE	50	0.1	60	10	30	10	RN	1	300	100	100	0	2.255
53	5	TRUE	50	0.1	60	10	40	10	RN	1	300	100	100	0	1.42
54	5	TRUE	50	0.1	60	10	50	10	RN	1	300	100	100	0	1.3075
55	5	TRUE	50	0.1	60	10	60	10	RN	1	300	100	100	0	1.2725
56	5	TRUE	50	0.1	60	10	70	10	RN	1	300	100	100	0	1.26
57	5	TRUE	50	0.1	60	10	10	15	RN	1	300	100	100	100	99.8375
58	5	TRUE	50	0.1	60	10	20	15	RN	1	300	100	100	100	99.8125
59	5	TRUE	50	0.1	60	10	30	15	RN	1	300	100	100	42	44.5
60	5	TRUE	50	0.1	60	10	40	15	RN	1	300	100	100	0	1.925
61	5	TRUE	50	0.1	60	10	50	15	RN	1	300	100	100	0	1.42
62	5	TRUE	50	0.1	60	10	60	15	RN	1	300	100	100	0	1.33
63	5	TRUE	50	0.1	60	10	70	15	RN	1	300	100	100	0	1.5175
64	5	TRUE	50	0.1	60	10	10	20	RN	1	300	100	100	100	99.8325
65	5	TRUE	50	0.1	60	10	20	20	RN	1	300	100	100	100	99.8125
66	5	TRUE	50	0.1	60	10	30	20	RN	1	300	100	100	87	87.29
67	5	TRUE	50	0.1	60	10	40	20	RN	1	300	100	100	0	3.49
68	5	TRUE	50	0.1	60	10	50	20	RN	1	300	100	100	0	1.855
69	5	TRUE	50	0.1	60	10	60	20	RN	1	300	100	100	0	1.64
70	5	TRUE	50	0.1	60	10	70	20	RN	1	300	100	100	0	1.9975
71	5	TRUE	50	0.1	60	10	10	25	RN	1	300	100	100	100	99.8075
72	5	TRUE	50	0.1	60	10	20	25	RN	1	300	100	100	100	99.7625
73	5	TRUE	50	0.1	60	10	30	25	RN	1	300	100	100	99	98.665
74	5	TRUE	50	0.1	60	10	40	25	RN	1	300	100	100	17	22.6
75	5	TRUE	50	0.1	60	10	50	25	RN	1	300	100	100	0	3.05
76	5	TRUE	50	0.1	60	10	60	25	RN	1	300	100	100	0	2.4975
77	5	TRUE	50	0.1	60	10	70	25	RN	1	300	100	100	0	2.9075
78	5	TRUE	50	0.1	60	10	10	30	RN	1	300	100	100	100	99.7725
79	5	TRUE	50	0.1	60	10	20	30	RN	1	300	100	100	100	99.6625
80	5	TRUE	50	0.1	60	10	30	30	RN	1	300	100	100	97	96.31
81	5	TRUE	50	0.1	60	10	40	30	RN	1	300	100	100	53	55.6775
82	5	TRUE	50	0.1	60	10	50	30	RN	1	300	100	100	2	7.48
83	5	TRUE	50	0.1	60	10	60	30	RN	1	300	100	100	0	4.3775
84	5	TRUE	50	0.1	60	10	70	30	RN	1	300	100	100	0	4.3625
85	5	TRUE	50	0.1	60	15	10	5	RN	1	300	100	100	100	99.705
86	5	TRUE	50	0.1	60	15	20	5	RN	1	300	100	100	43	44.9125
87	5	TRUE	50	0.1	60	15	30	5	RN	1	300	100	100	0	1.615
88	5	TRUE	50	0.1	60	15	40	5	RN	1	300	100	100	0	1.335
89	5	TRUE	50	0.1	60	15	50	5	RN	1	300	100	100	0	1.3
90	5	TRUE	50	0.1	60	15	60	5	RN	1	300	100	100	0	1.2675
91	5	TRUE	50	0.1	60	15	70	5	RN	1	300	100	100	0	1.26
92	5	TRUE	50	0.1	60	15	10	10	RN	1	300	100	100	100	99.6225
93	5	TRUE	50	0.1	60	15	20	10	RN	1	300	100	100	98	97.785
94	5	TRUE	50	0.1	60	15	30	10	RN	1	300	100	100	0	2.255
95	5	TRUE	50	0.1	60	15	40	10	RN	1	300	100	100	0	1.435
96	5	TRUE	50	0.1	60	15	50	10	RN	1	300	100	100	0	1.31
97	5	TRUE	50	0.1	60	15	60	10	RN	1	300	100	100	0	1.2675
98	5	TRUE	50	0.1	60	15	70	10	RN	1	300	100	100	0	1.2975
99	5	TRUE	50	0.1	60	15	10	15	RN	1	300	100	100	100	99.6825
100	5	TRUE	50	0.1	60	15	20	15	RN	1	300	100	100	100	99.6975
101	5	TRUE	50	0.1	60	15	30	15	RN	1	300	100	100	45	47.62
102	5	TRUE	50	0.1	60	15	40	15	RN	1	300	100	100	0	1.8975
103	5	TRUE	50	0.1	60	15	50	15	RN	1	300	100	100	0	1.4425
104	5	TRUE	50	0.1	60	15	60	15	RN	1	300	100	100	0	1.3425
105	5	TRUE	50	0.1	60	15	70	15	RN	1	300	100	100	0	1.525
106	5	TRUE	50	0.1	60	15	10	20	RN	1	300	100	100	100	99.7375
107	5	TRUE	50	0.1	60	15	20	20	RN	1	300	100	100	100	99.6675
108	5	TRUE	50	0.1	60	15	30	20	RN	1	300	100	100	88	88.3525
109	5	TRUE	50	0.1	60	15	40	20	RN	1	300	100	100	0	2.995
110	5	TRUE	50	0.1	60	15	50	20	RN	1	300	100	100	0	1.8375
111	5	TRUE	50	0.1	60	15	60	20	RN	1	300	100	100	0	1.64
112	5	TRUE	50	0.1	60	15	70	20	RN	1	300	100	100	0	2.125
113	5	TRUE	50	0.1	60	15	10	25	RN	1	300	100	100	100	99.715
114	5	TRUE	50	0.1	60	15	20	25	RN	1	300	100	100	99	98.7275
115	5	TRUE	50	0.1	60	15	30	25	RN	1	300	100	100	99	98.595
116	5	TRUE	50	0.1	60	15	40	25	RN	1	300	100	100	12	17.8075
117	5	TRUE	50	0.1	60	15	50	25	RN	1	300	100	100	0	2.98
118	5	TRUE	50	0.1	60	15	60	25	RN	1	300	100	100	0	2.3675
119	5	TRUE	50	0.1	60	15	70	25	RN	1	300	100	100	0	2.8325
120	5	TRUE	50	0.1	60	15	10	30	RN	1	300	100	100	100	99.595
121	5	TRUE	50	0.1	60	15	20	30	RN	1	300	100	100	100	99.575
122	5	TRUE	50	0.1	60	15	30	30	RN	1	300	100	100	98	96.965
123	5	TRUE	50	0.1	60	15	40	30	RN	1	300	100	100	47	50.425
124	5	TRUE	50	0.1	60	15	50	30	RN	1	300	100	100	0	6.3525
125	5	TRUE	50	0.1	60	15	60	30	RN	1	300	100	100	0	4.5925
126	5	TRUE	50	0.1	60	15	70	30	RN	1	300	100	100	0	5.4125
127	5	TRUE	50	0.1	60	20	10	5	RN	1	300	100	100	100	99.3825
128	5	TRUE	50	0.1	60	20	20	5	RN	1	300	100	100	56	57.2775
129	5	TRUE	50	0.1	60	20	30	5	RN	1	300	100	100	0	1.57
130	5	TRUE	50	0.1	60	20	40	5	RN	1	300	100	100	0	1.3575
131	5	TRUE	50	0.1	60	20	50	5	RN	1	300	100	100	0	1.28
132	5	TRUE	50	0.1	60	20	60	5	RN	1	300	100	100	0	1.2675
133	5	TRUE	50	0.1	60	20	70	5	RN	1	300	100	100	0	1.255
134	5	TRUE	50	0.1	60	20	10	10	RN	1	300	100	100	100	99.3875
135	5	TRUE	50	0.1	60	20	20	10	RN	1	300	100	100	99	98.46
136	5	TRUE	50	0.1	60	20	30	10	RN	1	300	100	100	0	2.375
137	5	TRUE	50	0.1	60	20	40	10	RN	1	300	100	100	0	1.4175
138	5	TRUE	50	0.1	60	20	50	10	RN	1	300	100	100	0	1.2825
139	5	TRUE	50	0.1	60	20	60	10	RN	1	300	100	100	0	1.2775
140	5	TRUE	50	0.1	60	20	70	10	RN	1	300	100	100	0	1.2725
141	5	TRUE	50	0.1	60	20	10	15	RN	1	300	100	100	100	99.405
142	5	TRUE	50	0.1	60	20	20	15	RN	1	300	100	100	100	99.4075
143	5	TRUE	50	0.1	60	20	30	15	RN	1	300	100	100	35	38.3325
144	5	TRUE	50	0.1	60	20	40	15	RN	1	300	100	100	0	1.815
145	5	TRUE	50	0.1	60	20	50	15	RN	1	300	100	100	0	1.39
146	5	TRUE	50	0.1	60	20	60	15	RN	1	300	100	100	0	1.345
147	5	TRUE	50	0.1	60	20	70	15	RN	1	300	100	100	0	1.4925
148	5	TRUE	50	0.1	60	20	10	20	RN	1	300	100	100	100	99.435
149	5	TRUE	50	0.1	60	20	20	20	RN	1	300	100	100	100	99.49
150	5	TRUE	50	0.1	60	20	30	20	RN	1	300	100	100	89	89.08
151	5	TRUE	50	0.1	60	20	40	20	RN	1	300	100	100	0	3.37
152	5	TRUE	50	0.1	60	20	50	20	RN	1	300	100	100	0	1.85
153	5	TRUE	50	0.1	60	20	60	20	RN	1	300	100	100	0	1.5825
154	5	TRUE	50	0.1	60	20	70	20	RN	1	300	100	100	0	2.02
155	5	TRUE	50	0.1	60	20	10	25	RN	1	300	100	100	100	99.3125
156	5	TRUE	50	0.1	60	20	20	25	RN	1	300	100	100	100	99.375
157	5	TRUE	50	0.1	60	20	30	25	RN	1	300	100	100	97	96.57
158	5	TRUE	50	0.1	60	20	40	25	RN	1	300	100	100	16	21.815
159	5	TRUE	50	0.1	60	20	50	25	RN	1	300	100	100	0	2.8825
160	5	TRUE	50	0.1	60	20	60	25	RN	1	300	100	100	0	2.3125
161	5	TRUE	50	0.1	60	20	70	25	RN	1	300	100	100	0	2.9825
162	5	TRUE	50	0.1	60	20	10	30	RN	1	300	100	100	100	99.4475
163	5	TRUE	50	0.1	60	20	20	30	RN	1	300	100	100	100	99.4075
164	5	TRUE	50	0.1	60	20	30	30	RN	1	300	100	100	96	94.955
165	5	TRUE	50	0.1	60	20	40	30	RN	1	300	100	100	53	54.595
166	5	TRUE	50	0.1	60	20	50	30	RN	1	300	100	100	0	6.8125
167	5	TRUE	50	0.1	60	20	60	30	RN	1	300	100	100	0	4.1925
168	5	TRUE	50	0.1	60	20	70	30	RN	1	300	100	100	0	4.41
169	5	TRUE	50	0.1	60	25	10	5	RN	1	300	100	100	100	99.0025
170	5	TRUE	50	0.1	60	25	20	5	RN	1	300	100	100	52	53.4725
171	5	TRUE	50	0.1	60	25	30	5	RN	1	300	100	100	0	1.61
172	5	TRUE	50	0.1	60	25	40	5	RN	1	300	100	100	0	1.3525
173	5	TRUE	50	0.1	60	25	50	5	RN	1	300	100	100	0	1.295
174	5	TRUE	50	0.1	60	25	60	5	RN	1	300	100	100	0	1.2575
175	5	TRUE	50	0.1	60	25	70	5	RN	1	300	100	100	0	1.2625
176	5	TRUE	50	0.1	60	25	10	10	RN	1	300	100	100	100	99.0575
177	5	TRUE	50	0.1	60	25	20	10	RN	1	300	100	100	99	98.485
178	5	TRUE	50	0.1	60	25	30	10	RN	1	300	100	100	0	2.15
179	5	TRUE	50	0.1	60	25	40	10	RN	1	300	100	100	0	1.39
180	5	TRUE	50	0.1	60	25	50	10	RN	1	300	100	100	0	1.305
181	5	TRUE	50	0.1	60	25	60	10	RN	1	300	100	100	0	1.27
182	5	TRUE	50	0.1	60	25	70	10	RN	1	300	100	100	0	1.2775
183	5	TRUE	50	0.1	60	25	10	15	RN	1	300	100	100	100	99.115
184	5	TRUE	50	0.1	60	25	20	15	RN	1	300	100	100	100	99.4325
185	5	TRUE	50	0.1	60	25	30	15	RN	1	300	100	100	42	45.04
186	5	TRUE	50	0.1	60	25	40	15	RN	1	300	100	100	0	1.8625
187	5	TRUE	50	0.1	60	25	50	15	RN	1	300	100	100	0	1.3975
188	5	TRUE	50	0.1	60	25	60	15	RN	1	300	100	100	0	1.3175
189	5	TRUE	50	0.1	60	25	70	15	RN	1	300	100	100	0	1.5225
190	5	TRUE	50	0.1	60	25	10	20	RN	1	300	100	100	100	99.165
191	5	TRUE	50	0.1	60	25	20	20	RN	1	300	100	100	100	99.3925
192	5	TRUE	50	0.1	60	25	30	20	RN	1	300	100	100	89	89.08
193	5	TRUE	50	0.1	60	25	40	20	RN	1	300	100	100	0	3.1125
194	5	TRUE	50	0.1	60	25	50	20	RN	1	300	100	100	0	1.8625
195	5	TRUE	50	0.1	60	25	60	20	RN	1	300	100	100	0	1.6375
196	5	TRUE	50	0.1	60	25	70	20	RN	1	300	100	100	0	1.8975
197	5	TRUE	50	0.1	60	25	10	25	RN	1	300	100	100	100	99.22
198	5	TRUE	50	0.1	60	25	20	25	RN	1	300	100	100	99	98.4025
199	5	TRUE	50	0.1	60	25	30	25	RN	1	300	100	100	100	99.385
200	5	TRUE	50	0.1	60	25	40	25	RN	1	300	100	100	12	19.05
201	5	TRUE	50	0.1	60	25	50	25	RN	1	300	100	100	0	3.055
202	5	TRUE	50	0.1	60	25	60	25	RN	1	300	100	100	0	2.38
203	5	TRUE	50	0.1	60	25	70	25	RN	1	300	100	100	0	2.9575
204	5	TRUE	50	0.1	60	25	10	30	RN	1	300	100	100	100	99.3025
205	5	TRUE	50	0.1	60	25	20	30	RN	1	300	100	100	100	99.3225
206	5	TRUE	50	0.1	60	25	30	30	RN	1	300	100	100	99	97.7175
207	5	TRUE	50	0.1	60	25	40	30	RN	1	300	100	100	47	49.01
208	5	TRUE	50	0.1	60	25	50	30	RN	1	300	100	100	2	7.71
209	5	TRUE	50	0.1	60	25	60	30	RN	1	300	100	100	0	4.1825
210	5	TRUE	50	0.1	60	25	70	30	RN	1	300	100	100	0	4.275
211	5	TRUE	50	0.1	60	30	10	5	RN	1	300	100	100	100	98.975
212	5	TRUE	50	0.1	60	30	20	5	RN	1	300	100	100	46	47.79
213	5	TRUE	50	0.1	60	30	30	5	RN	1	300	100	100	0	1.57
214	5	TRUE	50	0.1	60	30	40	5	RN	1	300	100	100	0	1.33
215	5	TRUE	50	0.1	60	30	50	5	RN	1	300	100	100	0	1.2725
216	5	TRUE	50	0.1	60	30	60	5	RN	1	300	100	100	0	1.26
217	5	TRUE	50	0.1	60	30	70	5	RN	1	300	100	100	0	1.255
218	5	TRUE	50	0.1	60	30	10	10	RN	1	300	100	100	100	99.0525
219	5	TRUE	50	0.1	60	30	20	10	RN	1	300	100	100	100	99.5525
220	5	TRUE	50	0.1	60	30	30	10	RN	1	300	100	100	0	2.2875
221	5	TRUE	50	0.1	60	30	40	10	RN	1	300	100	100	0	1.435
222	5	TRUE	50	0.1	60	30	50	10	RN	1	300	100	100	0	1.305
223	5	TRUE	50	0.1	60	30	60	10	RN	1	300	100	100	0	1.2625
224	5	TRUE	50	0.1	60	30	70	10	RN	1	300	100	100	0	1.2625
225	5	TRUE	50	0.1	60	30	10	15	RN	1	300	100	100	100	99.255
226	5	TRUE	50	0.1	60	30	20	15	RN	1	300	100	100	100	99.4975
227	5	TRUE	50	0.1	60	30	30	15	RN	1	300	100	100	51	53.215
228	5	TRUE	50	0.1	60	30	40	15	RN	1	300	100	100	0	1.865
229	5	TRUE	50	0.1	60	30	50	15	RN	1	300	100	100	0	1.4025
230	5	TRUE	50	0.1	60	30	60	15	RN	1	300	100	100	0	1.3225
231	5	TRUE	50	0.1	60	30	70	15	RN	1	300	100	100	0	1.5225
232	5	TRUE	50	0.1	60	30	10	20	RN	1	300	100	100	100	99.21
233	5	TRUE	50	0.1	60	30	20	20	RN	1	300	100	100	100	99.4875
234	5	TRUE	50	0.1	60	30	30	20	RN	1	300	100	100	82	82.4525
235	5	TRUE	50	0.1	60	30	40	20	RN	1	300	100	100	0	3.375
236	5	TRUE	50	0.1	60	30	50	20	RN	1	300	100	100	0	1.7625
237	5	TRUE	50	0.1	60	30	60	20	RN	1	300	100	100	0	1.6125
238	5	TRUE	50	0.1	60	30	70	20	RN	1	300	100	100	0	2.03
239	5	TRUE	50	0.1	60	30	10	25	RN	1	300	100	100	100	99.4025
240	5	TRUE	50	0.1	60	30	20	25	RN	1	300	100	100	100	99.55
241	5	TRUE	50	0.1	60	30	30	25	RN	1	300	100	100	97	96.675
242	5	TRUE	50	0.1	60	30	40	25	RN	1	300	100	100	11	18.3775
243	5	TRUE	50	0.1	60	30	50	25	RN	1	300	100	100	0	2.9325
244	5	TRUE	50	0.1	60	30	60	25	RN	1	300	100	100	0	2.3775
245	5	TRUE	50	0.1	60	30	70	25	RN	1	300	100	100	0	2.9725
246	5	TRUE	50	0.1	60	30	10	30	RN	1	300	100	100	100	99.425
247	5	TRUE	50	0.1	60	30	20	30	RN	1	300	100	100	100	99.4875
248	5	TRUE	50	0.1	60	30	30	30	RN	1	300	100	100	100	99.065
249	5	TRUE	50	0.1	60	30	40	30	RN	1	300	100	100	54	55.42
250	5	TRUE	50	0.1	60	30	50	30	RN	1	300	100	100	0	6.5475
251	5	TRUE	50	0.1	60	30	60	30	RN	1	300	100	100	0	4.1225
252	5	TRUE	50	0.1	60	30	70	30	RN	1	300	100	100	0	4.815
1	5	TRUE	50	0.1	70	5	10	5	RN	1	300	100	100	100	99.805
2	5	TRUE	50	0.1	70	5	20	5	RN	1	300	100	100	45	46.8625
3	5	TRUE	50	0.1	70	5	30	5	RN	1	300	100	100	0	1.6075
4	5	TRUE	50	0.1	70	5	40	5	RN	1	300	100	100	0	1.3525
5	5	TRUE	50	0.1	70	5	50	5	RN	1	300	100	100	0	1.3025
6	5	TRUE	50	0.1	70	5	60	5	RN	1	300	100	100	0	1.2725
7	5	TRUE	50	0.1	70	5	70	5	RN	1	300	100	100	0	1.265
8	5	TRUE	50	0.1	70	5	10	10	RN	1	300	100	100	100	99.7925
9	5	TRUE	50	0.1	70	5	20	10	RN	1	300	100	100	99	98.86
10	5	TRUE	50	0.1	70	5	30	10	RN	1	300	100	100	0	2.255
11	5	TRUE	50	0.1	70	5	40	10	RN	1	300	100	100	0	1.4725
12	5	TRUE	50	0.1	70	5	50	10	RN	1	300	100	100	0	1.3225
13	5	TRUE	50	0.1	70	5	60	10	RN	1	300	100	100	0	1.2825
14	5	TRUE	50	0.1	70	5	70	10	RN	1	300	100	100	0	1.28
15	5	TRUE	50	0.1	70	5	10	15	RN	1	300	100	100	100	99.81
16	5	TRUE	50	0.1	70	5	20	15	RN	1	300	100	100	100	99.8275
17	5	TRUE	50	0.1	70	5	30	15	RN	1	300	100	100	38	40.9225
18	5	TRUE	50	0.1	70	5	40	15	RN	1	300	100	100	0	1.89
19	5	TRUE	50	0.1	70	5	50	15	RN	1	300	100	100	0	1.405
20	5	TRUE	50	0.1	70	5	60	15	RN	1	300	100	100	0	1.3425
21	5	TRUE	50	0.1	70	5	70	15	RN	1	300	100	100	0	1.465
22	5	TRUE	50	0.1	70	5	10	20	RN	1	300	100	100	100	99.84
23	5	TRUE	50	0.1	70	5	20	20	RN	1	300	100	100	100	99.82
24	5	TRUE	50	0.1	70	5	30	20	RN	1	300	100	100	90	90.255
25	5	TRUE	50	0.1	70	5	40	20	RN	1	300	100	100	0	3.3775
26	5	TRUE	50	0.1	70	5	50	20	RN	1	300	100	100	0	1.74
27	5	TRUE	50	0.1	70	5	60	20	RN	1	300	100	100	0	1.605
28	5	TRUE	50	0.1	70	5	70	20	RN	1	300	100	100	0	2.1075
29	5	TRUE	50	0.1	70	5	10	25	RN	1	300	100	100	100	99.8
30	5	TRUE	50	0.1	70	5	20	25	RN	1	300	100	100	100	99.705
31	5	TRUE	50	0.1	70	5	30	25	RN	1	300	100	100	97	96.6775
32	5	TRUE	50	0.1	70	5	40	25	RN	1	300	100	100	16	21.59
33	5	TRUE	50	0.1	70	5	50	25	RN	1	300	100	100	0	2.735
34	5	TRUE	50	0.1	70	5	60	25	RN	1	300	100	100	0	2.2225
35	5	TRUE	50	0.1	70	5	70	25	RN	1	300	100	100	0	3.0025
36	5	TRUE	50	0.1	70	5	10	30	RN	1	300	100	100	100	99.725
37	5	TRUE	50	0.1	70	5	20	30	RN	1	300	100	100	100	99.6675
38	5	TRUE	50	0.1	70	5	30	30	RN	1	300	100	100	96	95.515
39	5	TRUE	50	0.1	70	5	40	30	RN	1	300	100	100	56	57.9875
40	5	TRUE	50	0.1	70	5	50	30	RN	1	300	100	100	1	8.18
41	5	TRUE	50	0.1	70	5	60	30	RN	1	300	100	100	0	4.01
42	5	TRUE	50	0.1	70	5	70	30	RN	1	300	100	100	0	4.59
43	5	TRUE	50	0.1	70	10	10	5	RN	1	300	100	100	100	99.69
44	5	TRUE	50	0.1	70	10	20	5	RN	1	300	100	100	47	48.615
45	5	TRUE	50	0.1	70	10	30	5	RN	1	300	100	100	0	1.5625
46	5	TRUE	50	0.1	70	10	40	5	RN	1	300	100	100	0	1.34
47	5	TRUE	50	0.1	70	10	50	5	RN	1	300	100	100	0	1.315
48	5	TRUE	50	0.1	70	10	60	5	RN	1	300	100	100	0	1.27
49	5	TRUE	50	0.1	70	10	70	5	RN	1	300	100	100	0	1.2575
50	5	TRUE	50	0.1	70	10	10	10	RN	1	300	100	100	100	99.69
51	5	TRUE	50	0.1	70	10	20	10	RN	1	300	100	100	100	99.655
52	5	TRUE	50	0.1	70	10	30	10	RN	1	300	100	100	0	2.4725
53	5	TRUE	50	0.1	70	10	40	10	RN	1	300	100	100	0	1.415
54	5	TRUE	50	0.1	70	10	50	10	RN	1	300	100	100	0	1.315
55	5	TRUE	50	0.1	70	10	60	10	RN	1	300	100	100	0	1.285
56	5	TRUE	50	0.1	70	10	70	10	RN	1	300	100	100	0	1.2875
57	5	TRUE	50	0.1	70	10	10	15	RN	1	300	100	100	100	99.7
58	5	TRUE	50	0.1	70	10	20	15	RN	1	300	100	100	100	99.67
59	5	TRUE	50	0.1	70	10	30	15	RN	1	300	100	100	36	38.785
60	5	TRUE	50	0.1	70	10	40	15	RN	1	300	100	100	0	1.815
61	5	TRUE	50	0.1	70	10	50	15	RN	1	300	100	100	0	1.4225
62	5	TRUE	50	0.1	70	10	60	15	RN	1	300	100	100	0	1.3225
63	5	TRUE	50	0.1	70	10	70	15	RN	1	300	100	100	0	1.4775
64	5	TRUE	50	0.1	70	10	10	20	RN	1	300	100	100	100	99.6475
65	5	TRUE	50	0.1	70	10	20	20	RN	1	300	100	100	100	99.67
66	5	TRUE	50	0.1	70	10	30	20	RN	1	300	100	100	87	87.3575
67	5	TRUE	50	0.1	70	10	40	20	RN	1	300	100	100	0	3.3
68	5	TRUE	50	0.1	70	10	50	20	RN	1	300	100	100	0	1.8425
69	5	TRUE	50	0.1	70	10	60	20	RN	1	300	100	100	0	1.6725
70	5	TRUE	50	0.1	70	10	70	20	RN	1	300	100	100	0	2.0475
71	5	TRUE	50	0.1	70	10	10	25	RN	1	300	100	100	100	99.655
72	5	TRUE	50	0.1	70	10	20	25	RN	1	300	100	100	100	99.585
73	5	TRUE	50	0.1	70	10	30	25	RN	1	300	100	100	96	95.745
74	5	TRUE	50	0.1	70	10	40	25	RN	1	300	100	100	16	21.225
75	5	TRUE	50	0.1	70	10	50	25	RN	1	300	100	100	0	2.805
76	5	TRUE	50	0.1	70	10	60	25	RN	1	300	100	100	0	2.5175
77	5	TRUE	50	0.1	70	10	70	25	RN	1	300	100	100	0	3.055
78	5	TRUE	50	0.1	70	10	10	30	RN	1	300	100	100	100	99.6375
79	5	TRUE	50	0.1	70	10	20	30	RN	1	300	100	100	100	99.47
80	5	TRUE	50	0.1	70	10	30	30	RN	1	300	100	100	100	99.0075
81	5	TRUE	50	0.1	70	10	40	30	RN	1	300	100	100	52	55.2175
82	5	TRUE	50	0.1	70	10	50	30	RN	1	300	100	100	0	6.5475
83	5	TRUE	50	0.1	70	10	60	30	RN	1	300	100	100	0	4.4275
84	5	TRUE	50	0.1	70	10	70	30	RN	1	300	100	100	0	4.4375
85	5	TRUE	50	0.1	70	15	10	5	RN	1	300	100	100	100	98.095
86	5	TRUE	50	0.1	70	15	20	5	RN	1	300	100	100	46	47.0975
87	5	TRUE	50	0.1	70	15	30	5	RN	1	300	100	100	0	1.575
88	5	TRUE	50	0.1	70	15	40	5	RN	1	300	100	100	0	1.3325
89	5	TRUE	50	0.1	70	15	50	5	RN	1	300	100	100	0	1.2925
90	5	TRUE	50	0.1	70	15	60	5	RN	1	300	100	100	0	1.265
91	5	TRUE	50	0.1	70	15	70	5	RN	1	300	100	100	0	1.265
92	5	TRUE	50	0.1	70	15	10	10	RN	1	300	100	100	100	98.17
93	5	TRUE	50	0.1	70	15	20	10	RN	1	300	100	100	99	97.2525
94	5	TRUE	50	0.1	70	15	30	10	RN	1	300	100	100	0	2.27
95	5	TRUE	50	0.1	70	15	40	10	RN	1	300	100	100	0	1.4325
96	5	TRUE	50	0.1	70	15	50	10	RN	1	300	100	100	0	1.3
97	5	TRUE	50	0.1	70	15	60	10	RN	1	300	100	100	0	1.285
98	5	TRUE	50	0.1	70	15	70	10	RN	1	300	100	100	0	1.3
99	5	TRUE	50	0.1	70	15	10	15	RN	1	300	100	100	100	98.085
100	5	TRUE	50	0.1	70	15	20	15	RN	1	300	100	100	100	98.125
101	5	TRUE	50	0.1	70	15	30	15	RN	1	300	100	100	37	39.575
102	5	TRUE	50	0.1	70	15	40	15	RN	1	300	100	100	0	1.79
103	5	TRUE	50	0.1	70	15	50	15	RN	1	300	100	100	0	1.45
104	5	TRUE	50	0.1	70	15	60	15	RN	1	300	100	100	0	1.3225
105	5	TRUE	50	0.1	70	15	70	15	RN	1	300	100	100	0	1.5375
106	5	TRUE	50	0.1	70	15	10	20	RN	1	300	100	100	100	98.15
107	5	TRUE	50	0.1	70	15	20	20	RN	1	300	100	100	100	98.225
108	5	TRUE	50	0.1	70	15	30	20	RN	1	300	100	100	91	89.8775
109	5	TRUE	50	0.1	70	15	40	20	RN	1	300	100	100	0	3.33
110	5	TRUE	50	0.1	70	15	50	20	RN	1	300	100	100	0	1.84
111	5	TRUE	50	0.1	70	15	60	20	RN	1	300	100	100	0	1.615
112	5	TRUE	50	0.1	70	15	70	20	RN	1	300	100	100	0	2.3125
113	5	TRUE	50	0.1	70	15	10	25	RN	1	300	100	100	100	98.2325
114	5	TRUE	50	0.1	70	15	20	25	RN	1	300	100	100	100	98.035
115	5	TRUE	50	0.1	70	15	30	25	RN	1	300	100	100	96	94.255
116	5	TRUE	50	0.1	70	15	40	25	RN	1	300	100	100	10	15.81
117	5	TRUE	50	0.1	70	15	50	25	RN	1	300	100	100	0	2.9825
118	5	TRUE	50	0.1	70	15	60	25	RN	1	300	100	100	0	2.3
119	5	TRUE	50	0.1	70	15	70	25	RN	1	300	100	100	0	2.8625
120	5	TRUE	50	0.1	70	15	10	30	RN	1	300	100	100	100	97.975
121	5	TRUE	50	0.1	70	15	20	30	RN	1	300	100	100	100	97.8725
122	5	TRUE	50	0.1	70	15	30	30	RN	1	300	100	100	98	95.3475
123	5	TRUE	50	0.1	70	15	40	30	RN	1	300	100	100	45	46.6825
124	5	TRUE	50	0.1	70	15	50	30	RN	1	300	100	100	0	5.295
125	5	TRUE	50	0.1	70	15	60	30	RN	1	300	100	100	0	4.36
126	5	TRUE	50	0.1	70	15	70	30	RN	1	300	100	100	0	4.005
127	5	TRUE	50	0.1	70	20	10	5	RN	1	300	100	100	100	96.6625
128	5	TRUE	50	0.1	70	20	20	5	RN	1	300	100	100	48	48.9125
129	5	TRUE	50	0.1	70	20	30	5	RN	1	300	100	100	0	1.5925
130	5	TRUE	50	0.1	70	20	40	5	RN	1	300	100	100	0	1.355
131	5	TRUE	50	0.1	70	20	50	5	RN	1	300	100	100	0	1.2875
132	5	TRUE	50	0.1	70	20	60	5	RN	1	300	100	100	0	1.2725
133	5	TRUE	50	0.1	70	20	70	5	RN	1	300	100	100	0	1.255
134	5	TRUE	50	0.1	70	20	10	10	RN	1	300	100	100	100	96.83
135	5	TRUE	50	0.1	70	20	20	10	RN	1	300	100	100	99	96.505
136	5	TRUE	50	0.1	70	20	30	10	RN	1	300	100	100	0	2.2525
137	5	TRUE	50	0.1	70	20	40	10	RN	1	300	100	100	0	1.425
138	5	TRUE	50	0.1	70	20	50	10	RN	1	300	100	100	0	1.2975
139	5	TRUE	50	0.1	70	20	60	10	RN	1	300	100	100	0	1.2725
140	5	TRUE	50	0.1	70	20	70	10	RN	1	300	100	100	0	1.28
141	5	TRUE	50	0.1	70	20	10	15	RN	1	300	100	100	100	96.985
142	5	TRUE	50	0.1	70	20	20	15	RN	1	300	100	100	100	97.07
143	5	TRUE	50	0.1	70	20	30	15	RN	1	300	100	100	37	39.4725
144	5	TRUE	50	0.1	70	20	40	15	RN	1	300	100	100	0	1.8525
145	5	TRUE	50	0.1	70	20	50	15	RN	1	300	100	100	0	1.375
146	5	TRUE	50	0.1	70	20	60	15	RN	1	300	100	100	0	1.3525
147	5	TRUE	50	0.1	70	20	70	15	RN	1	300	100	100	0	1.5275
148	5	TRUE	50	0.1	70	20	10	20	RN	1	300	100	100	100	96.9525
149	5	TRUE	50	0.1	70	20	20	20	RN	1	300	100	100	100	97.0275
150	5	TRUE	50	0.1	70	20	30	20	RN	1	300	100	100	87	85.985
151	5	TRUE	50	0.1	70	20	40	20	RN	1	300	100	100	0	3.17
152	5	TRUE	50	0.1	70	20	50	20	RN	1	300	100	100	0	1.8625
153	5	TRUE	50	0.1	70	20	60	20	RN	1	300	100	100	0	1.6825
154	5	TRUE	50	0.1	70	20	70	20	RN	1	300	100	100	0	2.03
155	5	TRUE	50	0.1	70	20	10	25	RN	1	300	100	100	100	97.0275
156	5	TRUE	50	0.1	70	20	20	25	RN	1	300	100	100	100	97.12
157	5	TRUE	50	0.1	70	20	30	25	RN	1	300	100	100	95	92.9125
158	5	TRUE	50	0.1	70	20	40	25	RN	1	300	100	100	12	17.4475
159	5	TRUE	50	0.1	70	20	50	25	RN	1	300	100	100	0	2.805
160	5	TRUE	50	0.1	70	20	60	25	RN	1	300	100	100	0	2.2675
161	5	TRUE	50	0.1	70	20	70	25	RN	1	300	100	100	0	2.8475
162	5	TRUE	50	0.1	70	20	10	30	RN	1	300	100	100	100	96.9675
163	5	TRUE	50	0.1	70	20	20	30	RN	1	300	100	100	99	96.13
164	5	TRUE	50	0.1	70	20	30	30	RN	1	300	100	100	96	92.92
165	5	TRUE	50	0.1	70	20	40	30	RN	1	300	100	100	51	51.98
166	5	TRUE	50	0.1	70	20	50	30	RN	1	300	100	100	0	6.3675
167	5	TRUE	50	0.1	70	20	60	30	RN	1	300	100	100	0	4.4125
168	5	TRUE	50	0.1	70	20	70	30	RN	1	300	100	100	0	4.44
169	5	TRUE	50	0.1	70	25	10	5	RN	1	300	100	100	100	96.965
170	5	TRUE	50	0.1	70	25	20	5	RN	1	300	100	100	48	49.09
171	5	TRUE	50	0.1	70	25	30	5	RN	1	300	100	100	0	1.5625
172	5	TRUE	50	0.1	70	25	40	5	RN	1	300	100	100	0	1.315
173	5	TRUE	50	0.1	70	25	50	5	RN	1	300	100	100	0	1.29
174	5	TRUE	50	0.1	70	25	60	5	RN	1	300	100	100	0	1.2575
175	5	TRUE	50	0.1	70	25	70	5	RN	1	300	100	100	0	1.2625
176	5	TRUE	50	0.1	70	25	10	10	RN	1	300	100	100	100	97.2
177	5	TRUE	50	0.1	70	25	20	10	RN	1	300	100	100	100	98.005
178	5	TRUE	50	0.1	70	25	30	10	RN	1	300	100	100	0	2.29
179	5	TRUE	50	0.1	70	25	40	10	RN	1	300	100	100	0	1.4175
180	5	TRUE	50	0.1	70	25	50	10	RN	1	300	100	100	0	1.3125
181	5	TRUE	50	0.1	70	25	60	10	RN	1	300	100	100	0	1.2725
182	5	TRUE	50	0.1	70	25	70	10	RN	1	300	100	100	0	1.2925
183	5	TRUE	50	0.1	70	25	10	15	RN	1	300	100	100	100	97.13
184	5	TRUE	50	0.1	70	25	20	15	RN	1	300	100	100	100	97.965
185	5	TRUE	50	0.1	70	25	30	15	RN	1	300	100	100	38	40.3425
186	5	TRUE	50	0.1	70	25	40	15	RN	1	300	100	100	0	1.835
187	5	TRUE	50	0.1	70	25	50	15	RN	1	300	100	100	0	1.4075
188	5	TRUE	50	0.1	70	25	60	15	RN	1	300	100	100	0	1.33
189	5	TRUE	50	0.1	70	25	70	15	RN	1	300	100	100	0	1.545
190	5	TRUE	50	0.1	70	25	10	20	RN	1	300	100	100	100	97.5125
191	5	TRUE	50	0.1	70	25	20	20	RN	1	300	100	100	100	97.965
192	5	TRUE	50	0.1	70	25	30	20	RN	1	300	100	100	90	89.4
193	5	TRUE	50	0.1	70	25	40	20	RN	1	300	100	100	0	3.265
194	5	TRUE	50	0.1	70	25	50	20	RN	1	300	100	100	0	1.8175
195	5	TRUE	50	0.1	70	25	60	20	RN	1	300	100	100	0	1.6275
196	5	TRUE	50	0.1	70	25	70	20	RN	1	300	100	100	0	2.0375
197	5	TRUE	50	0.1	70	25	10	25	RN	1	300	100	100	100	97.945
198	5	TRUE	50	0.1	70	25	20	25	RN	1	300	100	100	100	98.1275
199	5	TRUE	50	0.1	70	25	30	25	RN	1	300	100	100	97	95.78
200	5	TRUE	50	0.1	70	25	40	25	RN	1	300	100	100	13	18.52
201	5	TRUE	50	0.1	70	25	50	25	RN	1	300	100	100	0	2.94
202	5	TRUE	50	0.1	70	25	60	25	RN	1	300	100	100	0	2.46
203	5	TRUE	50	0.1	70	25	70	25	RN	1	300	100	100	0	2.935
204	5	TRUE	50	0.1	70	25	10	30	RN	1	300	100	100	100	97.805
205	5	TRUE	50	0.1	70	25	20	30	RN	1	300	100	100	100	98.0525
206	5	TRUE	50	0.1	70	25	30	30	RN	1	300	100	100	99	97.0275
207	5	TRUE	50	0.1	70	25	40	30	RN	1	300	100	100	53	54.725
208	5	TRUE	50	0.1	70	25	50	30	RN	1	300	100	100	1	7.5975
209	5	TRUE	50	0.1	70	25	60	30	RN	1	300	100	100	0	4.3075
210	5	TRUE	50	0.1	70	25	70	30	RN	1	300	100	100	0	4.56
211	5	TRUE	50	0.1	70	30	10	5	RN	1	300	100	100	100	97.83
212	5	TRUE	50	0.1	70	30	20	5	RN	1	300	100	100	50	51.36
213	5	TRUE	50	0.1	70	30	30	5	RN	1	300	100	100	0	1.595
214	5	TRUE	50	0.1	70	30	40	5	RN	1	300	100	100	0	1.36
215	5	TRUE	50	0.1	70	30	50	5	RN	1	300	100	100	0	1.2925
216	5	TRUE	50	0.1	70	30	60	5	RN	1	300	100	100	0	1.255
217	5	TRUE	50	0.1	70	30	70	5	RN	1	300	100	100	0	1.26
218	5	TRUE	50	0.1	70	30	10	10	RN	1	300	100	100	100	98.0275
219	5	TRUE	50	0.1	70	30	20	10	RN	1	300	100	100	100	99.04
220	5	TRUE	50	0.1	70	30	30	10	RN	1	300	100	100	0	2.2775
221	5	TRUE	50	0.1	70	30	40	10	RN	1	300	100	100	0	1.4475
222	5	TRUE	50	0.1	70	30	50	10	RN	1	300	100	100	0	1.315
223	5	TRUE	50	0.1	70	30	60	10	RN	1	300	100	100	0	1.26
224	5	TRUE	50	0.1	70	30	70	10	RN	1	300	100	100	0	1.2775
225	5	TRUE	50	0.1	70	30	10	15	RN	1	300	100	100	100	98.16
226	5	TRUE	50	0.1	70	30	20	15	RN	1	300	100	100	100	98.7475
227	5	TRUE	50	0.1	70	30	30	15	RN	1	300	100	100	37	39.825
228	5	TRUE	50	0.1	70	30	40	15	RN	1	300	100	100	0	1.9675
229	5	TRUE	50	0.1	70	30	50	15	RN	1	300	100	100	0	1.3725
230	5	TRUE	50	0.1	70	30	60	15	RN	1	300	100	100	0	1.3325
231	5	TRUE	50	0.1	70	30	70	15	RN	1	300	100	100	0	1.5625
232	5	TRUE	50	0.1	70	30	10	20	RN	1	300	100	100	100	98.31
233	5	TRUE	50	0.1	70	30	20	20	RN	1	300	100	100	100	98.7675
234	5	TRUE	50	0.1	70	30	30	20	RN	1	300	100	100	89	89.05
235	5	TRUE	50	0.1	70	30	40	20	RN	1	300	100	100	1	4.295
236	5	TRUE	50	0.1	70	30	50	20	RN	1	300	100	100	0	1.86
237	5	TRUE	50	0.1	70	30	60	20	RN	1	300	100	100	0	1.6525
238	5	TRUE	50	0.1	70	30	70	20	RN	1	300	100	100	0	2.0525
239	5	TRUE	50	0.1	70	30	10	25	RN	1	300	100	100	100	98.6375
240	5	TRUE	50	0.1	70	30	20	25	RN	1	300	100	100	100	98.98
241	5	TRUE	50	0.1	70	30	30	25	RN	1	300	100	100	94	93.4875
242	5	TRUE	50	0.1	70	30	40	25	RN	1	300	100	100	18	23.7025
243	5	TRUE	50	0.1	70	30	50	25	RN	1	300	100	100	0	3.0575
244	5	TRUE	50	0.1	70	30	60	25	RN	1	300	100	100	0	2.235
245	5	TRUE	50	0.1	70	30	70	25	RN	1	300	100	100	0	2.9025
246	5	TRUE	50	0.1	70	30	10	30	RN	1	300	100	100	100	98.8725
247	5	TRUE	50	0.1	70	30	20	30	RN	1	300	100	100	100	98.8425
248	5	TRUE	50	0.1	70	30	30	30	RN	1	300	100	100	99	97.675
249	5	TRUE	50	0.1	70	30	40	30	RN	1	300	100	100	54	56.2775
250	5	TRUE	50	0.1	70	30	50	30	RN	1	300	100	100	0	7.4125
251	5	TRUE	50	0.1	70	30	60	30	RN	1	300	100	100	0	4.58
252	5	TRUE	50	0.1	70	30	70	30	RN	1	300	100	100	0	4.74
1	5	TRUE	60	0.1	10	5	10	5	RN	1	300	100	0	0	1.25
2	5	TRUE	60	0.1	10	5	20	5	RN	1	300	100	0	0	1.25
3	5	TRUE	60	0.1	10	5	30	5	RN	1	300	100	0	0	1.25
4	5	TRUE	60	0.1	10	5	40	5	RN	1	300	100	0	0	1.25
5	5	TRUE	60	0.1	10	5	50	5	RN	1	300	100	0	0	1.25
6	5	TRUE	60	0.1	10	5	60	5	RN	1	300	100	0	0	1.25
7	5	TRUE	60	0.1	10	5	70	5	RN	1	300	100	0	0	1.25
8	5	TRUE	60	0.1	10	5	10	10	RN	1	300	100	0	0	1.25
9	5	TRUE	60	0.1	10	5	20	10	RN	1	300	100	0	0	1.25
10	5	TRUE	60	0.1	10	5	30	10	RN	1	300	100	0	0	1.25
11	5	TRUE	60	0.1	10	5	40	10	RN	1	300	100	0	0	1.25
12	5	TRUE	60	0.1	10	5	50	10	RN	1	300	100	0	0	1.25
13	5	TRUE	60	0.1	10	5	60	10	RN	1	300	100	0	0	1.25
14	5	TRUE	60	0.1	10	5	70	10	RN	1	300	100	0	0	1.25
15	5	TRUE	60	0.1	10	5	10	15	RN	1	300	100	0	0	1.25
16	5	TRUE	60	0.1	10	5	20	15	RN	1	300	100	0	0	1.25
17	5	TRUE	60	0.1	10	5	30	15	RN	1	300	100	0	0	1.25
18	5	TRUE	60	0.1	10	5	40	15	RN	1	300	100	0	0	1.25
19	5	TRUE	60	0.1	10	5	50	15	RN	1	300	100	0	0	1.25
20	5	TRUE	60	0.1	10	5	60	15	RN	1	300	100	0	0	1.25
21	5	TRUE	60	0.1	10	5	70	15	RN	1	300	100	0	0	1.25
22	5	TRUE	60	0.1	10	5	10	20	RN	1	300	100	0	0	1.25
23	5	TRUE	60	0.1	10	5	20	20	RN	1	300	100	0	0	1.25
24	5	TRUE	60	0.1	10	5	30	20	RN	1	300	100	0	0	1.25
25	5	TRUE	60	0.1	10	5	40	20	RN	1	300	100	0	0	1.25
26	5	TRUE	60	0.1	10	5	50	20	RN	1	300	100	0	0	1.25
27	5	TRUE	60	0.1	10	5	60	20	RN	1	300	100	0	0	1.25
28	5	TRUE	60	0.1	10	5	70	20	RN	1	300	100	0	0	1.25
29	5	TRUE	60	0.1	10	5	10	25	RN	1	300	100	0	0	1.25
30	5	TRUE	60	0.1	10	5	20	25	RN	1	300	100	0	0	1.25
31	5	TRUE	60	0.1	10	5	30	25	RN	1	300	100	0	0	1.25
32	5	TRUE	60	0.1	10	5	40	25	RN	1	300	100	0	0	1.25
33	5	TRUE	60	0.1	10	5	50	25	RN	1	300	100	0	0	1.25
34	5	TRUE	60	0.1	10	5	60	25	RN	1	300	100	0	0	1.25
35	5	TRUE	60	0.1	10	5	70	25	RN	1	300	100	0	0	1.25
36	5	TRUE	60	0.1	10	5	10	30	RN	1	300	100	0	0	1.25
37	5	TRUE	60	0.1	10	5	20	30	RN	1	300	100	0	0	1.25
38	5	TRUE	60	0.1	10	5	30	30	RN	1	300	100	0	0	1.25
39	5	TRUE	60	0.1	10	5	40	30	RN	1	300	100	0	0	1.25
40	5	TRUE	60	0.1	10	5	50	30	RN	1	300	100	0	0	1.25
41	5	TRUE	60	0.1	10	5	60	30	RN	1	300	100	0	0	1.25
42	5	TRUE	60	0.1	10	5	70	30	RN	1	300	100	0	0	1.25
43	5	TRUE	60	0.1	10	10	10	5	RN	1	300	100	0	0	1.25
44	5	TRUE	60	0.1	10	10	20	5	RN	1	300	100	0	0	1.25
45	5	TRUE	60	0.1	10	10	30	5	RN	1	300	100	0	0	1.25
46	5	TRUE	60	0.1	10	10	40	5	RN	1	300	100	0	0	1.25
47	5	TRUE	60	0.1	10	10	50	5	RN	1	300	100	0	0	1.25
48	5	TRUE	60	0.1	10	10	60	5	RN	1	300	100	0	0	1.25
49	5	TRUE	60	0.1	10	10	70	5	RN	1	300	100	0	0	1.25
50	5	TRUE	60	0.1	10	10	10	10	RN	1	300	100	0	0	1.25
51	5	TRUE	60	0.1	10	10	20	10	RN	1	300	100	0	0	1.25
52	5	TRUE	60	0.1	10	10	30	10	RN	1	300	100	0	0	1.25
53	5	TRUE	60	0.1	10	10	40	10	RN	1	300	100	0	0	1.25
54	5	TRUE	60	0.1	10	10	50	10	RN	1	300	100	0	0	1.25
55	5	TRUE	60	0.1	10	10	60	10	RN	1	300	100	0	0	1.25
56	5	TRUE	60	0.1	10	10	70	10	RN	1	300	100	0	0	1.25
57	5	TRUE	60	0.1	10	10	10	15	RN	1	300	100	0	0	1.25
58	5	TRUE	60	0.1	10	10	20	15	RN	1	300	100	0	0	1.25
59	5	TRUE	60	0.1	10	10	30	15	RN	1	300	100	0	0	1.25
60	5	TRUE	60	0.1	10	10	40	15	RN	1	300	100	0	0	1.25
61	5	TRUE	60	0.1	10	10	50	15	RN	1	300	100	0	0	1.25
62	5	TRUE	60	0.1	10	10	60	15	RN	1	300	100	0	0	1.25
63	5	TRUE	60	0.1	10	10	70	15	RN	1	300	100	0	0	1.25
64	5	TRUE	60	0.1	10	10	10	20	RN	1	300	100	0	0	1.25
65	5	TRUE	60	0.1	10	10	20	20	RN	1	300	100	0	0	1.25
66	5	TRUE	60	0.1	10	10	30	20	RN	1	300	100	0	0	1.25
67	5	TRUE	60	0.1	10	10	40	20	RN	1	300	100	0	0	1.25
68	5	TRUE	60	0.1	10	10	50	20	RN	1	300	100	0	0	1.25
69	5	TRUE	60	0.1	10	10	60	20	RN	1	300	100	0	0	1.25
70	5	TRUE	60	0.1	10	10	70	20	RN	1	300	100	0	0	1.25
71	5	TRUE	60	0.1	10	10	10	25	RN	1	300	100	0	0	1.25
72	5	TRUE	60	0.1	10	10	20	25	RN	1	300	100	0	0	1.25
73	5	TRUE	60	0.1	10	10	30	25	RN	1	300	100	0	0	1.25
74	5	TRUE	60	0.1	10	10	40	25	RN	1	300	100	0	0	1.25
75	5	TRUE	60	0.1	10	10	50	25	RN	1	300	100	0	0	1.25
76	5	TRUE	60	0.1	10	10	60	25	RN	1	300	100	0	0	1.25
77	5	TRUE	60	0.1	10	10	70	25	RN	1	300	100	0	0	1.25
78	5	TRUE	60	0.1	10	10	10	30	RN	1	300	100	0	0	1.25
79	5	TRUE	60	0.1	10	10	20	30	RN	1	300	100	0	0	1.25
80	5	TRUE	60	0.1	10	10	30	30	RN	1	300	100	0	0	1.25
81	5	TRUE	60	0.1	10	10	40	30	RN	1	300	100	0	0	1.25
82	5	TRUE	60	0.1	10	10	50	30	RN	1	300	100	0	0	1.25
83	5	TRUE	60	0.1	10	10	60	30	RN	1	300	100	0	0	1.25
84	5	TRUE	60	0.1	10	10	70	30	RN	1	300	100	0	0	1.25
85	5	TRUE	60	0.1	10	15	10	5	RN	1	300	100	0	0	1.625
86	5	TRUE	60	0.1	10	15	20	5	RN	1	300	100	0	0	1.27
87	5	TRUE	60	0.1	10	15	30	5	RN	1	300	100	0	0	1.2525
88	5	TRUE	60	0.1	10	15	40	5	RN	1	300	100	0	0	1.25
89	5	TRUE	60	0.1	10	15	50	5	RN	1	300	100	0	0	1.25
90	5	TRUE	60	0.1	10	15	60	5	RN	1	300	100	0	0	1.25
91	5	TRUE	60	0.1	10	15	70	5	RN	1	300	100	0	0	1.25
92	5	TRUE	60	0.1	10	15	10	10	RN	1	300	100	0	0	1.2725
93	5	TRUE	60	0.1	10	15	20	10	RN	1	300	100	0	0	1.2625
94	5	TRUE	60	0.1	10	15	30	10	RN	1	300	100	0	0	1.25
95	5	TRUE	60	0.1	10	15	40	10	RN	1	300	100	0	0	1.2525
96	5	TRUE	60	0.1	10	15	50	10	RN	1	300	100	0	0	1.25
97	5	TRUE	60	0.1	10	15	60	10	RN	1	300	100	0	0	1.25
98	5	TRUE	60	0.1	10	15	70	10	RN	1	300	100	0	0	1.25
99	5	TRUE	60	0.1	10	15	10	15	RN	1	300	100	0	0	1.285
100	5	TRUE	60	0.1	10	15	20	15	RN	1	300	100	0	0	1.295
101	5	TRUE	60	0.1	10	15	30	15	RN	1	300	100	0	0	1.2625
102	5	TRUE	60	0.1	10	15	40	15	RN	1	300	100	0	0	1.255
103	5	TRUE	60	0.1	10	15	50	15	RN	1	300	100	0	0	1.2525
104	5	TRUE	60	0.1	10	15	60	15	RN	1	300	100	0	0	1.25
105	5	TRUE	60	0.1	10	15	70	15	RN	1	300	100	0	0	1.25
106	5	TRUE	60	0.1	10	15	10	20	RN	1	300	100	0	0	1.275
107	5	TRUE	60	0.1	10	15	20	20	RN	1	300	100	1	1	2.245
108	5	TRUE	60	0.1	10	15	30	20	RN	1	300	100	0	0	1.25
109	5	TRUE	60	0.1	10	15	40	20	RN	1	300	100	0	0	1.255
110	5	TRUE	60	0.1	10	15	50	20	RN	1	300	100	0	0	1.2525
111	5	TRUE	60	0.1	10	15	60	20	RN	1	300	100	0	0	1.255
112	5	TRUE	60	0.1	10	15	70	20	RN	1	300	100	0	0	1.2575
113	5	TRUE	60	0.1	10	15	10	25	RN	1	300	100	0	0	1.2725
114	5	TRUE	60	0.1	10	15	20	25	RN	1	300	100	0	0	1.2775
115	5	TRUE	60	0.1	10	15	30	25	RN	1	300	100	0	0	1.255
116	5	TRUE	60	0.1	10	15	40	25	RN	1	300	100	0	0	1.265
117	5	TRUE	60	0.1	10	15	50	25	RN	1	300	100	0	0	1.2675
118	5	TRUE	60	0.1	10	15	60	25	RN	1	300	100	0	0	1.2525
119	5	TRUE	60	0.1	10	15	70	25	RN	1	300	100	0	0	1.265
120	5	TRUE	60	0.1	10	15	10	30	RN	1	300	100	0	0	1.265
121	5	TRUE	60	0.1	10	15	20	30	RN	1	300	100	0	0	1.28
122	5	TRUE	60	0.1	10	15	30	30	RN	1	300	100	0	0	1.27
123	5	TRUE	60	0.1	10	15	40	30	RN	1	300	100	0	0	1.255
124	5	TRUE	60	0.1	10	15	50	30	RN	1	300	100	0	0	1.2575
125	5	TRUE	60	0.1	10	15	60	30	RN	1	300	100	0	0	1.2575
126	5	TRUE	60	0.1	10	15	70	30	RN	1	300	100	0	0	1.255
127	5	TRUE	60	0.1	10	20	10	5	RN	1	300	100	10	10	11.5175
128	5	TRUE	60	0.1	10	20	20	5	RN	1	300	100	0	0	1.355
129	5	TRUE	60	0.1	10	20	30	5	RN	1	300	100	0	0	1.2625
130	5	TRUE	60	0.1	10	20	40	5	RN	1	300	100	0	0	1.255
131	5	TRUE	60	0.1	10	20	50	5	RN	1	300	100	0	0	1.255
132	5	TRUE	60	0.1	10	20	60	5	RN	1	300	100	0	0	1.2525
133	5	TRUE	60	0.1	10	20	70	5	RN	1	300	100	0	0	1.2575
134	5	TRUE	60	0.1	10	20	10	10	RN	1	300	100	10	10	11.2375
135	5	TRUE	60	0.1	10	20	20	10	RN	1	300	100	0	0	1.375
136	5	TRUE	60	0.1	10	20	30	10	RN	1	300	100	0	0	1.29
137	5	TRUE	60	0.1	10	20	40	10	RN	1	300	100	0	0	1.255
138	5	TRUE	60	0.1	10	20	50	10	RN	1	300	100	0	0	1.2525
139	5	TRUE	60	0.1	10	20	60	10	RN	1	300	100	0	0	1.25
140	5	TRUE	60	0.1	10	20	70	10	RN	1	300	100	0	0	1.25
141	5	TRUE	60	0.1	10	20	10	15	RN	1	300	100	5	5	6.855
142	5	TRUE	60	0.1	10	20	20	15	RN	1	300	100	0	0	1.51
143	5	TRUE	60	0.1	10	20	30	15	RN	1	300	100	0	0	1.3075
144	5	TRUE	60	0.1	10	20	40	15	RN	1	300	100	0	0	1.2575
145	5	TRUE	60	0.1	10	20	50	15	RN	1	300	100	0	0	1.2525
146	5	TRUE	60	0.1	10	20	60	15	RN	1	300	100	0	0	1.25
147	5	TRUE	60	0.1	10	20	70	15	RN	1	300	100	0	0	1.2575
148	5	TRUE	60	0.1	10	20	10	20	RN	1	300	100	5	5	6.15
149	5	TRUE	60	0.1	10	20	20	20	RN	1	300	100	2	2	3.4425
150	5	TRUE	60	0.1	10	20	30	20	RN	1	300	100	0	0	1.3575
151	5	TRUE	60	0.1	10	20	40	20	RN	1	300	100	0	0	1.31
152	5	TRUE	60	0.1	10	20	50	20	RN	1	300	100	0	0	1.2625
153	5	TRUE	60	0.1	10	20	60	20	RN	1	300	100	0	0	1.2625
154	5	TRUE	60	0.1	10	20	70	20	RN	1	300	100	0	0	1.265
155	5	TRUE	60	0.1	10	20	10	25	RN	1	300	100	3	3	4.14
156	5	TRUE	60	0.1	10	20	20	25	RN	1	300	100	0	0	1.4275
157	5	TRUE	60	0.1	10	20	30	25	RN	1	300	100	0	0	1.36
158	5	TRUE	60	0.1	10	20	40	25	RN	1	300	100	0	0	1.285
159	5	TRUE	60	0.1	10	20	50	25	RN	1	300	100	0	0	1.2975
160	5	TRUE	60	0.1	10	20	60	25	RN	1	300	100	0	0	1.2775
161	5	TRUE	60	0.1	10	20	70	25	RN	1	300	100	0	0	1.2825
162	5	TRUE	60	0.1	10	20	10	30	RN	1	300	100	3	3	4.3275
163	5	TRUE	60	0.1	10	20	20	30	RN	1	300	100	0	0	1.365
164	5	TRUE	60	0.1	10	20	30	30	RN	1	300	100	1	1	2.37
165	5	TRUE	60	0.1	10	20	40	30	RN	1	300	100	0	0	1.2775
166	5	TRUE	60	0.1	10	20	50	30	RN	1	300	100	0	0	1.295
167	5	TRUE	60	0.1	10	20	60	30	RN	1	300	100	0	0	1.29
168	5	TRUE	60	0.1	10	20	70	30	RN	1	300	100	0	0	1.275
169	5	TRUE	60	0.1	10	25	10	5	RN	1	300	100	59	59	59.75
170	5	TRUE	60	0.1	10	25	20	5	RN	1	300	100	2	2	3.4325
171	5	TRUE	60	0.1	10	25	30	5	RN	1	300	100	0	0	1.29
172	5	TRUE	60	0.1	10	25	40	5	RN	1	300	100	0	0	1.26
173	5	TRUE	60	0.1	10	25	50	5	RN	1	300	100	0	0	1.2575
174	5	TRUE	60	0.1	10	25	60	5	RN	1	300	100	0	0	1.2525
175	5	TRUE	60	0.1	10	25	70	5	RN	1	300	100	0	0	1.255
176	5	TRUE	60	0.1	10	25	10	10	RN	1	300	100	75	75	74.65
177	5	TRUE	60	0.1	10	25	20	10	RN	1	300	100	15	15	16.745
178	5	TRUE	60	0.1	10	25	30	10	RN	1	300	100	0	0	1.3125
179	5	TRUE	60	0.1	10	25	40	10	RN	1	300	100	0	0	1.2675
180	5	TRUE	60	0.1	10	25	50	10	RN	1	300	100	0	0	1.2625
181	5	TRUE	60	0.1	10	25	60	10	RN	1	300	100	0	0	1.2525
182	5	TRUE	60	0.1	10	25	70	10	RN	1	300	100	0	0	1.255
183	5	TRUE	60	0.1	10	25	10	15	RN	1	300	100	46	46	46.8575
184	5	TRUE	60	0.1	10	25	20	15	RN	1	300	100	28	28	29.94
185	5	TRUE	60	0.1	10	25	30	15	RN	1	300	100	2	1	2.6275
186	5	TRUE	60	0.1	10	25	40	15	RN	1	300	100	0	0	1.2975
187	5	TRUE	60	0.1	10	25	50	15	RN	1	300	100	0	0	1.2625
188	5	TRUE	60	0.1	10	25	60	15	RN	1	300	100	0	0	1.2575
189	5	TRUE	60	0.1	10	25	70	15	RN	1	300	100	0	0	1.2625
190	5	TRUE	60	0.1	10	25	10	20	RN	1	300	100	35	35	35.9525
191	5	TRUE	60	0.1	10	25	20	20	RN	1	300	100	21	21	21.5925
192	5	TRUE	60	0.1	10	25	30	20	RN	1	300	100	3	2	3.7375
193	5	TRUE	60	0.1	10	25	40	20	RN	1	300	100	2	0	1.4125
194	5	TRUE	60	0.1	10	25	50	20	RN	1	300	100	0	0	1.2975
195	5	TRUE	60	0.1	10	25	60	20	RN	1	300	100	0	0	1.295
196	5	TRUE	60	0.1	10	25	70	20	RN	1	300	100	2	0	1.315
197	5	TRUE	60	0.1	10	25	10	25	RN	1	300	100	30	30	30.8225
198	5	TRUE	60	0.1	10	25	20	25	RN	1	300	100	16	16	17.2075
199	5	TRUE	60	0.1	10	25	30	25	RN	1	300	100	9	8	9.905
200	5	TRUE	60	0.1	10	25	40	25	RN	1	300	100	1	1	2.42
201	5	TRUE	60	0.1	10	25	50	25	RN	1	300	100	3	0	1.46
202	5	TRUE	60	0.1	10	25	60	25	RN	1	300	100	0	0	1.3425
203	5	TRUE	60	0.1	10	25	70	25	RN	1	300	100	1	0	1.3325
204	5	TRUE	60	0.1	10	25	10	30	RN	1	300	100	17	16	18.0325
205	5	TRUE	60	0.1	10	25	20	30	RN	1	300	100	18	17	19.2225
206	5	TRUE	60	0.1	10	25	30	30	RN	1	300	100	15	13	13.8825
207	5	TRUE	60	0.1	10	25	40	30	RN	1	300	100	3	1	2.5575
208	5	TRUE	60	0.1	10	25	50	30	RN	1	300	100	2	0	1.4675
209	5	TRUE	60	0.1	10	25	60	30	RN	1	300	100	2	0	1.4125
210	5	TRUE	60	0.1	10	25	70	30	RN	1	300	100	1	0	1.415
211	5	TRUE	60	0.1	10	30	10	5	RN	1	300	100	89	89	88.9625
212	5	TRUE	60	0.1	10	30	20	5	RN	1	300	100	27	21	22.3875
213	5	TRUE	60	0.1	10	30	30	5	RN	1	300	100	1	0	1.36
214	5	TRUE	60	0.1	10	30	40	5	RN	1	300	100	0	0	1.2725
215	5	TRUE	60	0.1	10	30	50	5	RN	1	300	100	2	0	1.26
216	5	TRUE	60	0.1	10	30	60	5	RN	1	300	100	0	0	1.2525
217	5	TRUE	60	0.1	10	30	70	5	RN	1	300	100	0	0	1.25
218	5	TRUE	60	0.1	10	30	10	10	RN	1	300	100	88	88	88.115
219	5	TRUE	60	0.1	10	30	20	10	RN	1	300	100	61	61	61.2625
220	5	TRUE	60	0.1	10	30	30	10	RN	1	300	100	9	0	1.47
221	5	TRUE	60	0.1	10	30	40	10	RN	1	300	100	0	0	1.2975
222	5	TRUE	60	0.1	10	30	50	10	RN	1	300	100	0	0	1.27
223	5	TRUE	60	0.1	10	30	60	10	RN	1	300	100	0	0	1.26
224	5	TRUE	60	0.1	10	30	70	10	RN	1	300	100	0	0	1.2525
225	5	TRUE	60	0.1	10	30	10	15	RN	1	300	100	90	90	89.86
226	5	TRUE	60	0.1	10	30	20	15	RN	1	300	100	67	67	67.4625
227	5	TRUE	60	0.1	10	30	30	15	RN	1	300	100	39	15	18.005
228	5	TRUE	60	0.1	10	30	40	15	RN	1	300	100	6	0	1.38
229	5	TRUE	60	0.1	10	30	50	15	RN	1	300	100	1	0	1.27
230	5	TRUE	60	0.1	10	30	60	15	RN	1	300	100	1	0	1.2675
231	5	TRUE	60	0.1	10	30	70	15	RN	1	300	100	5	0	1.3325
232	5	TRUE	60	0.1	10	30	10	20	RN	1	300	100	87	87	87.1025
233	5	TRUE	60	0.1	10	30	20	20	RN	1	300	100	70	70	70.365
234	5	TRUE	60	0.1	10	30	30	20	RN	1	300	100	30	29	29.59
235	5	TRUE	60	0.1	10	30	40	20	RN	1	300	100	19	0	2.1375
[truncated: 13,877 more rows]
[truncated: 32 more columns]

## Sheet: Scale-Free
序號	no-of-pioneers	clustered-pioneers	max-opinion-distance	convergence-rate	avg-of-attitudes	std-of-attitudes	avg-of-thresholds	std-of-thresholds	network-type	rewiring-probability	max-time	no-of-experiments	叫好次數	叫座次數	採用人數比例的平均值	Unnamed: 16	Unnamed: 17	Unnamed: 18	Unnamed: 19	Unnamed: 20	Unnamed: 21	Unnamed: 22	Unnamed: 23	Unnamed: 24	Unnamed: 25	Unnamed: 26	Unnamed: 27	Unnamed: 28	Unnamed: 29	Unnamed: 30	Unnamed: 31	Unnamed: 32	Unnamed: 33
1	5	TRUE	50	0.1	10	5	10	5	SFN	1	300	100	0	0	1.25		觀察值										觀察值
2	5	TRUE	50	0.1	10	5	20	5	SFN	1	300	100	0	0	1.25		次數	收斂率0.1	收斂率0.2	收斂率0.3	收斂率0.4	收斂率0.5					次數	收斂率0.1	收斂率0.2	收斂率0.3	收斂率0.4	收斂率0.5
3	5	TRUE	50	0.1	10	5	30	5	SFN	1	300	100	0	0	1.25		聚集ON	176	169	161	166	178	850
4	5	TRUE	50	0.1	10	5	40	5	SFN	1	300	100	0	0	1.25												聚集OFF	179	169	171	171	169	859
5	5	TRUE	50	0.1	10	5	50	5	SFN	1	300	100	0	0	1.25													355	338	332	337	347	1709
6	5	TRUE	50	0.1	10	5	60	5	SFN	1	300	100	0	0	1.25
7	5	TRUE	50	0.1	10	5	70	5	SFN	1	300	100	0	0	1.25
8	5	TRUE	50	0.1	10	5	10	10	SFN	1	300	100	0	0	1.25
9	5	TRUE	50	0.1	10	5	20	10	SFN	1	300	100	0	0	1.25
10	5	TRUE	50	0.1	10	5	30	10	SFN	1	300	100	0	0	1.25		期望值										期望值
11	5	TRUE	50	0.1	10	5	40	10	SFN	1	300	100	0	0	1.25		次數	收斂率0.1	收斂率0.2	收斂率0.3	收斂率0.4	收斂率0.5					次數	收斂率0.1	收斂率0.2	收斂率0.3	收斂率0.4	收斂率0.5
12	5	TRUE	50	0.1	10	5	50	10	SFN	1	300	100	0	0	1.25		聚集ON	1764	1764	1764	1764	1764	8820
13	5	TRUE	50	0.1	10	5	60	10	SFN	1	300	100	0	0	1.25												聚集OFF	1764	1764	1764	1764	1764	8820
14	5	TRUE	50	0.1	10	5	70	10	SFN	1	300	100	0	0	1.25													3528	3528	3528	3528	3528	17640
15	5	TRUE	50	0.1	10	5	10	15	SFN	1	300	100	0	0	1.25
16	5	TRUE	50	0.1	10	5	20	15	SFN	1	300	100	0	0	1.25
17	5	TRUE	50	0.1	10	5	30	15	SFN	1	300	100	0	0	1.25		期望值										期望值
18	5	TRUE	50	0.1	10	5	40	15	SFN	1	300	100	0	0	1.25		次數	收斂率0.1	收斂率0.2	收斂率0.3	收斂率0.4	收斂率0.5					次數	收斂率0.1	收斂率0.2	收斂率0.3	收斂率0.4	收斂率0.5
19	5	TRUE	50	0.1	10	5	50	15	SFN	1	300	100	0	0	1.25		聚集ON	176.4	176.4	176.4	176.4	176.4	882
20	5	TRUE	50	0.1	10	5	60	15	SFN	1	300	100	0	0	1.25												聚集OFF	176.4	176.4	176.4	176.4	176.4	882
21	5	TRUE	50	0.1	10	5	70	15	SFN	1	300	100	0	0	1.25
22	5	TRUE	50	0.1	10	5	10	20	SFN	1	300	100	0	0	1.25
23	5	TRUE	50	0.1	10	5	20	20	SFN	1	300	100	0	0	1.25
24	5	TRUE	50	0.1	10	5	30	20	SFN	1	300	100	0	0	1.25
25	5	TRUE	50	0.1	10	5	40	20	SFN	1	300	100	0	0	1.25		次數	收斂率0.1	收斂率0.2	收斂率0.3	收斂率0.4	收斂率0.5					次數	收斂率0.1	收斂率0.2	收斂率0.3	收斂率0.4	收斂率0.5
26	5	TRUE	50	0.1	10	5	50	20	SFN	1	300	100	0	0	1.25		聚集ON	0.000907029	0.310431	1.34444	0.613152	0.0145125	2.28345
27	5	TRUE	50	0.1	10	5	60	20	SFN	1	300	100	0	0	1.25												聚集OFF	0.038322	0.310431	0.165306	0.165306	0.310431	0.989796
28	5	TRUE	50	0.1	10	5	70	20	SFN	1	300	100	0	0	1.25
29	5	TRUE	50	0.1	10	5	10	25	SFN	1	300	100	0	0	1.25								9.48773										9.48773
30	5	TRUE	50	0.1	10	5	20	25	SFN	1	300	100	0	0	1.25					假設收斂率是均勻分布，不影響結果，經卡方檢定 2.2834小於臨界值9.4877 故接受假設。										假設收斂率是均勻分布，不影響結果，經卡方檢定 0.9898小於臨界值9.4877 故接受假設。
31	5	TRUE	50	0.1	10	5	30	25	SFN	1	300	100	0	0	1.25
32	5	TRUE	50	0.1	10	5	40	25	SFN	1	300	100	0	0	1.25		次數	收斂率0.1	收斂率0.2	收斂率0.3	收斂率0.4	收斂率0.5					次數	收斂率0.1	收斂率0.2	收斂率0.3	收斂率0.4	收斂率0.5
33	5	TRUE	50	0.1	10	5	50	25	SFN	1	300	100	0	0	1.25		聚集ON	1429.56	1442.19	1456.69	1447.62	1425.96	7202.03
34	5	TRUE	50	0.1	10	5	60	25	SFN	1	300	100	0	0	1.25												聚集OFF	1424.16	1442.19	1438.58	1438.58	1442.19	7185.7
35	5	TRUE	50	0.1	10	5	70	25	SFN	1	300	100	0	0	1.25
36	5	TRUE	50	0.1	10	5	10	30	SFN	1	300	100	0	0	1.25
37	5	TRUE	50	0.1	10	5	20	30	SFN	1	300	100	0	0	1.25
38	5	TRUE	50	0.1	10	5	30	30	SFN	1	300	100	0	0	1.25
39	5	TRUE	50	0.1	10	5	40	30	SFN	1	300	100	0	0	1.25
40	5	TRUE	50	0.1	10	5	50	30	SFN	1	300	100	0	0	1.25
41	5	TRUE	50	0.1	10	5	60	30	SFN	1	300	100	0	0	1.25
42	5	TRUE	50	0.1	10	5	70	30	SFN	1	300	100	0	0	1.25
43	5	TRUE	50	0.1	10	10	10	5	SFN	1	300	100	0	0	1.25
44	5	TRUE	50	0.1	10	10	20	5	SFN	1	300	100	0	0	1.25
45	5	TRUE	50	0.1	10	10	30	5	SFN	1	300	100	0	0	1.25
46	5	TRUE	50	0.1	10	10	40	5	SFN	1	300	100	0	0	1.25
47	5	TRUE	50	0.1	10	10	50	5	SFN	1	300	100	0	0	1.25
48	5	TRUE	50	0.1	10	10	60	5	SFN	1	300	100	0	0	1.25
49	5	TRUE	50	0.1	10	10	70	5	SFN	1	300	100	0	0	1.25
50	5	TRUE	50	0.1	10	10	10	10	SFN	1	300	100	0	0	1.25
51	5	TRUE	50	0.1	10	10	20	10	SFN	1	300	100	0	0	1.25
52	5	TRUE	50	0.1	10	10	30	10	SFN	1	300	100	0	0	1.25
53	5	TRUE	50	0.1	10	10	40	10	SFN	1	300	100	0	0	1.25
54	5	TRUE	50	0.1	10	10	50	10	SFN	1	300	100	0	0	1.25
55	5	TRUE	50	0.1	10	10	60	10	SFN	1	300	100	0	0	1.25
56	5	TRUE	50	0.1	10	10	70	10	SFN	1	300	100	0	0	1.25
57	5	TRUE	50	0.1	10	10	10	15	SFN	1	300	100	0	0	1.25
58	5	TRUE	50	0.1	10	10	20	15	SFN	1	300	100	0	0	1.25
59	5	TRUE	50	0.1	10	10	30	15	SFN	1	300	100	0	0	1.25
60	5	TRUE	50	0.1	10	10	40	15	SFN	1	300	100	0	0	1.25
61	5	TRUE	50	0.1	10	10	50	15	SFN	1	300	100	0	0	1.25
62	5	TRUE	50	0.1	10	10	60	15	SFN	1	300	100	0	0	1.25
63	5	TRUE	50	0.1	10	10	70	15	SFN	1	300	100	0	0	1.25
64	5	TRUE	50	0.1	10	10	10	20	SFN	1	300	100	0	0	1.25
65	5	TRUE	50	0.1	10	10	20	20	SFN	1	300	100	0	0	1.25
66	5	TRUE	50	0.1	10	10	30	20	SFN	1	300	100	0	0	1.25
67	5	TRUE	50	0.1	10	10	40	20	SFN	1	300	100	0	0	1.25
68	5	TRUE	50	0.1	10	10	50	20	SFN	1	300	100	0	0	1.25
69	5	TRUE	50	0.1	10	10	60	20	SFN	1	300	100	0	0	1.25
70	5	TRUE	50	0.1	10	10	70	20	SFN	1	300	100	0	0	1.25
71	5	TRUE	50	0.1	10	10	10	25	SFN	1	300	100	0	0	1.25
72	5	TRUE	50	0.1	10	10	20	25	SFN	1	300	100	0	0	1.25
73	5	TRUE	50	0.1	10	10	30	25	SFN	1	300	100	0	0	1.25
74	5	TRUE	50	0.1	10	10	40	25	SFN	1	300	100	0	0	1.25
75	5	TRUE	50	0.1	10	10	50	25	SFN	1	300	100	0	0	1.25
76	5	TRUE	50	0.1	10	10	60	25	SFN	1	300	100	0	0	1.25
77	5	TRUE	50	0.1	10	10	70	25	SFN	1	300	100	0	0	1.25
78	5	TRUE	50	0.1	10	10	10	30	SFN	1	300	100	0	0	1.25
79	5	TRUE	50	0.1	10	10	20	30	SFN	1	300	100	0	0	1.25
80	5	TRUE	50	0.1	10	10	30	30	SFN	1	300	100	0	0	1.25
81	5	TRUE	50	0.1	10	10	40	30	SFN	1	300	100	0	0	1.25
82	5	TRUE	50	0.1	10	10	50	30	SFN	1	300	100	0	0	1.25
83	5	TRUE	50	0.1	10	10	60	30	SFN	1	300	100	0	0	1.25
84	5	TRUE	50	0.1	10	10	70	30	SFN	1	300	100	0	0	1.25
85	5	TRUE	50	0.1	10	15	10	5	SFN	1	300	100	0	0	1.27
86	5	TRUE	50	0.1	10	15	20	5	SFN	1	300	100	0	0	1.2525
87	5	TRUE	50	0.1	10	15	30	5	SFN	1	300	100	0	0	1.25
88	5	TRUE	50	0.1	10	15	40	5	SFN	1	300	100	0	0	1.2525
89	5	TRUE	50	0.1	10	15	50	5	SFN	1	300	100	0	0	1.25
90	5	TRUE	50	0.1	10	15	60	5	SFN	1	300	100	0	0	1.25
91	5	TRUE	50	0.1	10	15	70	5	SFN	1	300	100	0	0	1.25
92	5	TRUE	50	0.1	10	15	10	10	SFN	1	300	100	0	0	1.26
93	5	TRUE	50	0.1	10	15	20	10	SFN	1	300	100	0	0	1.25
94	5	TRUE	50	0.1	10	15	30	10	SFN	1	300	100	0	0	1.25
95	5	TRUE	50	0.1	10	15	40	10	SFN	1	300	100	0	0	1.2525
96	5	TRUE	50	0.1	10	15	50	10	SFN	1	300	100	0	0	1.25
97	5	TRUE	50	0.1	10	15	60	10	SFN	1	300	100	0	0	1.25
98	5	TRUE	50	0.1	10	15	70	10	SFN	1	300	100	0	0	1.25
99	5	TRUE	50	0.1	10	15	10	15	SFN	1	300	100	0	0	1.26
100	5	TRUE	50	0.1	10	15	20	15	SFN	1	300	100	0	0	1.26
101	5	TRUE	50	0.1	10	15	30	15	SFN	1	300	100	0	0	1.25
102	5	TRUE	50	0.1	10	15	40	15	SFN	1	300	100	0	0	1.2525
103	5	TRUE	50	0.1	10	15	50	15	SFN	1	300	100	0	0	1.25
104	5	TRUE	50	0.1	10	15	60	15	SFN	1	300	100	0	0	1.25
105	5	TRUE	50	0.1	10	15	70	15	SFN	1	300	100	0	0	1.25
106	5	TRUE	50	0.1	10	15	10	20	SFN	1	300	100	0	0	1.26
107	5	TRUE	50	0.1	10	15	20	20	SFN	1	300	100	0	0	1.2525
108	5	TRUE	50	0.1	10	15	30	20	SFN	1	300	100	0	0	1.2525
109	5	TRUE	50	0.1	10	15	40	20	SFN	1	300	100	0	0	1.255
110	5	TRUE	50	0.1	10	15	50	20	SFN	1	300	100	0	0	1.25
111	5	TRUE	50	0.1	10	15	60	20	SFN	1	300	100	0	0	1.25
112	5	TRUE	50	0.1	10	15	70	20	SFN	1	300	100	0	0	1.2525
113	5	TRUE	50	0.1	10	15	10	25	SFN	1	300	100	0	0	1.255
114	5	TRUE	50	0.1	10	15	20	25	SFN	1	300	100	0	0	1.25
115	5	TRUE	50	0.1	10	15	30	25	SFN	1	300	100	0	0	1.255
116	5	TRUE	50	0.1	10	15	40	25	SFN	1	300	100	0	0	1.2525
117	5	TRUE	50	0.1	10	15	50	25	SFN	1	300	100	0	0	1.2525
118	5	TRUE	50	0.1	10	15	60	25	SFN	1	300	100	0	0	1.2525
119	5	TRUE	50	0.1	10	15	70	25	SFN	1	300	100	0	0	1.255
120	5	TRUE	50	0.1	10	15	10	30	SFN	1	300	100	0	0	1.2575
121	5	TRUE	50	0.1	10	15	20	30	SFN	1	300	100	0	0	1.2575
122	5	TRUE	50	0.1	10	15	30	30	SFN	1	300	100	0	0	1.255
123	5	TRUE	50	0.1	10	15	40	30	SFN	1	300	100	0	0	1.2525
124	5	TRUE	50	0.1	10	15	50	30	SFN	1	300	100	0	0	1.255
125	5	TRUE	50	0.1	10	15	60	30	SFN	1	300	100	0	0	1.255
126	5	TRUE	50	0.1	10	15	70	30	SFN	1	300	100	0	0	1.2525
127	5	TRUE	50	0.1	10	20	10	5	SFN	1	300	100	0	0	1.3475
128	5	TRUE	50	0.1	10	20	20	5	SFN	1	300	100	0	0	1.2825
129	5	TRUE	50	0.1	10	20	30	5	SFN	1	300	100	0	0	1.255
130	5	TRUE	50	0.1	10	20	40	5	SFN	1	300	100	0	0	1.25
131	5	TRUE	50	0.1	10	20	50	5	SFN	1	300	100	0	0	1.25
132	5	TRUE	50	0.1	10	20	60	5	SFN	1	300	100	0	0	1.25
133	5	TRUE	50	0.1	10	20	70	5	SFN	1	300	100	0	0	1.25
134	5	TRUE	50	0.1	10	20	10	10	SFN	1	300	100	0	0	1.3575
135	5	TRUE	50	0.1	10	20	20	10	SFN	1	300	100	0	0	1.3
136	5	TRUE	50	0.1	10	20	30	10	SFN	1	300	100	0	0	1.26
137	5	TRUE	50	0.1	10	20	40	10	SFN	1	300	100	0	0	1.2575
138	5	TRUE	50	0.1	10	20	50	10	SFN	1	300	100	0	0	1.2525
139	5	TRUE	50	0.1	10	20	60	10	SFN	1	300	100	0	0	1.25
140	5	TRUE	50	0.1	10	20	70	10	SFN	1	300	100	0	0	1.25
141	5	TRUE	50	0.1	10	20	10	15	SFN	1	300	100	0	0	1.365
142	5	TRUE	50	0.1	10	20	20	15	SFN	1	300	100	0	0	1.315
143	5	TRUE	50	0.1	10	20	30	15	SFN	1	300	100	0	0	1.26
144	5	TRUE	50	0.1	10	20	40	15	SFN	1	300	100	0	0	1.265
145	5	TRUE	50	0.1	10	20	50	15	SFN	1	300	100	0	0	1.2525
146	5	TRUE	50	0.1	10	20	60	15	SFN	1	300	100	0	0	1.25
147	5	TRUE	50	0.1	10	20	70	15	SFN	1	300	100	0	0	1.2575
148	5	TRUE	50	0.1	10	20	10	20	SFN	1	300	100	0	0	1.305
149	5	TRUE	50	0.1	10	20	20	20	SFN	1	300	100	0	0	1.295
150	5	TRUE	50	0.1	10	20	30	20	SFN	1	300	100	0	0	1.28
151	5	TRUE	50	0.1	10	20	40	20	SFN	1	300	100	0	0	1.265
152	5	TRUE	50	0.1	10	20	50	20	SFN	1	300	100	0	0	1.2575
153	5	TRUE	50	0.1	10	20	60	20	SFN	1	300	100	0	0	1.2525
154	5	TRUE	50	0.1	10	20	70	20	SFN	1	300	100	0	0	1.265
155	5	TRUE	50	0.1	10	20	10	25	SFN	1	300	100	0	0	1.3075
156	5	TRUE	50	0.1	10	20	20	25	SFN	1	300	100	1	1	2.295
157	5	TRUE	50	0.1	10	20	30	25	SFN	1	300	100	0	0	1.2875
158	5	TRUE	50	0.1	10	20	40	25	SFN	1	300	100	0	0	1.255
159	5	TRUE	50	0.1	10	20	50	25	SFN	1	300	100	0	0	1.27
160	5	TRUE	50	0.1	10	20	60	25	SFN	1	300	100	0	0	1.2525
161	5	TRUE	50	0.1	10	20	70	25	SFN	1	300	100	0	0	1.26
162	5	TRUE	50	0.1	10	20	10	30	SFN	1	300	100	0	0	1.3025
163	5	TRUE	50	0.1	10	20	20	30	SFN	1	300	100	0	0	1.3525
164	5	TRUE	50	0.1	10	20	30	30	SFN	1	300	100	0	0	1.2625
165	5	TRUE	50	0.1	10	20	40	30	SFN	1	300	100	0	0	1.2875
166	5	TRUE	50	0.1	10	20	50	30	SFN	1	300	100	0	0	1.2675
167	5	TRUE	50	0.1	10	20	60	30	SFN	1	300	100	0	0	1.2625
168	5	TRUE	50	0.1	10	20	70	30	SFN	1	300	100	0	0	1.27
169	5	TRUE	50	0.1	10	25	10	5	SFN	1	300	100	11	11	12.5075
170	5	TRUE	50	0.1	10	25	20	5	SFN	1	300	100	0	0	1.365
171	5	TRUE	50	0.1	10	25	30	5	SFN	1	300	100	0	0	1.2525
172	5	TRUE	50	0.1	10	25	40	5	SFN	1	300	100	0	0	1.25
173	5	TRUE	50	0.1	10	25	50	5	SFN	1	300	100	0	0	1.25
174	5	TRUE	50	0.1	10	25	60	5	SFN	1	300	100	0	0	1.25
175	5	TRUE	50	0.1	10	25	70	5	SFN	1	300	100	0	0	1.25
176	5	TRUE	50	0.1	10	25	10	10	SFN	1	300	100	11	11	12.83
177	5	TRUE	50	0.1	10	25	20	10	SFN	1	300	100	0	0	1.455
178	5	TRUE	50	0.1	10	25	30	10	SFN	1	300	100	0	0	1.2825
179	5	TRUE	50	0.1	10	25	40	10	SFN	1	300	100	0	0	1.2575
180	5	TRUE	50	0.1	10	25	50	10	SFN	1	300	100	0	0	1.2575
181	5	TRUE	50	0.1	10	25	60	10	SFN	1	300	100	0	0	1.25
182	5	TRUE	50	0.1	10	25	70	10	SFN	1	300	100	0	0	1.2525
183	5	TRUE	50	0.1	10	25	10	15	SFN	1	300	100	3	3	4.5375
184	5	TRUE	50	0.1	10	25	20	15	SFN	1	300	100	3	3	3.895
185	5	TRUE	50	0.1	10	25	30	15	SFN	1	300	100	0	0	1.3275
186	5	TRUE	50	0.1	10	25	40	15	SFN	1	300	100	0	0	1.27
187	5	TRUE	50	0.1	10	25	50	15	SFN	1	300	100	0	0	1.255
188	5	TRUE	50	0.1	10	25	60	15	SFN	1	300	100	0	0	1.26
189	5	TRUE	50	0.1	10	25	70	15	SFN	1	300	100	0	0	1.2625
190	5	TRUE	50	0.1	10	25	10	20	SFN	1	300	100	6	6	7.345
191	5	TRUE	50	0.1	10	25	20	20	SFN	1	300	100	2	2	3.44
192	5	TRUE	50	0.1	10	25	30	20	SFN	1	300	100	1	1	2.3575
193	5	TRUE	50	0.1	10	25	40	20	SFN	1	300	100	0	0	1.275
194	5	TRUE	50	0.1	10	25	50	20	SFN	1	300	100	0	0	1.2625
195	5	TRUE	50	0.1	10	25	60	20	SFN	1	300	100	0	0	1.2625
196	5	TRUE	50	0.1	10	25	70	20	SFN	1	300	100	0	0	1.295
197	5	TRUE	50	0.1	10	25	10	25	SFN	1	300	100	0	0	1.5575
198	5	TRUE	50	0.1	10	25	20	25	SFN	1	300	100	0	0	1.3975
199	5	TRUE	50	0.1	10	25	30	25	SFN	1	300	100	1	1	2.3925
200	5	TRUE	50	0.1	10	25	40	25	SFN	1	300	100	0	0	1.325
201	5	TRUE	50	0.1	10	25	50	25	SFN	1	300	100	0	0	1.3
202	5	TRUE	50	0.1	10	25	60	25	SFN	1	300	100	1	0	1.29
203	5	TRUE	50	0.1	10	25	70	25	SFN	1	300	100	0	0	1.2925
204	5	TRUE	50	0.1	10	25	10	30	SFN	1	300	100	1	1	2.405
205	5	TRUE	50	0.1	10	25	20	30	SFN	1	300	100	1	1	2.335
206	5	TRUE	50	0.1	10	25	30	30	SFN	1	300	100	0	0	1.4275
207	5	TRUE	50	0.1	10	25	40	30	SFN	1	300	100	0	0	1.33
208	5	TRUE	50	0.1	10	25	50	30	SFN	1	300	100	0	0	1.3275
209	5	TRUE	50	0.1	10	25	60	30	SFN	1	300	100	0	0	1.33
210	5	TRUE	50	0.1	10	25	70	30	SFN	1	300	100	0	0	1.3075
211	5	TRUE	50	0.1	10	30	10	5	SFN	1	300	100	50	50	50.84
212	5	TRUE	50	0.1	10	30	20	5	SFN	1	300	100	0	0	1.5475
213	5	TRUE	50	0.1	10	30	30	5	SFN	1	300	100	0	0	1.2575
214	5	TRUE	50	0.1	10	30	40	5	SFN	1	300	100	0	0	1.2575
215	5	TRUE	50	0.1	10	30	50	5	SFN	1	300	100	0	0	1.25
216	5	TRUE	50	0.1	10	30	60	5	SFN	1	300	100	0	0	1.25
217	5	TRUE	50	0.1	10	30	70	5	SFN	1	300	100	0	0	1.25
218	5	TRUE	50	0.1	10	30	10	10	SFN	1	300	100	50	50	51.36
219	5	TRUE	50	0.1	10	30	20	10	SFN	1	300	100	8	8	9.5225
220	5	TRUE	50	0.1	10	30	30	10	SFN	1	300	100	1	1	2.345
221	5	TRUE	50	0.1	10	30	40	10	SFN	1	300	100	0	0	1.2625
222	5	TRUE	50	0.1	10	30	50	10	SFN	1	300	100	0	0	1.25
223	5	TRUE	50	0.1	10	30	60	10	SFN	1	300	100	0	0	1.25
224	5	TRUE	50	0.1	10	30	70	10	SFN	1	300	100	0	0	1.2525
225	5	TRUE	50	0.1	10	30	10	15	SFN	1	300	100	34	34	35.8325
226	5	TRUE	50	0.1	10	30	20	15	SFN	1	300	100	15	15	16.3975
227	5	TRUE	50	0.1	10	30	30	15	SFN	1	300	100	4	2	3.525
228	5	TRUE	50	0.1	10	30	40	15	SFN	1	300	100	0	0	1.305
229	5	TRUE	50	0.1	10	30	50	15	SFN	1	300	100	0	0	1.26
230	5	TRUE	50	0.1	10	30	60	15	SFN	1	300	100	0	0	1.26
231	5	TRUE	50	0.1	10	30	70	15	SFN	1	300	100	0	0	1.2675
232	5	TRUE	50	0.1	10	30	10	20	SFN	1	300	100	24	23	24.73
233	5	TRUE	50	0.1	10	30	20	20	SFN	1	300	100	8	8	9.54
234	5	TRUE	50	0.1	10	30	30	20	SFN	1	300	100	6	6	7.3825
235	5	TRUE	50	0.1	10	30	40	20	SFN	1	300	100	0	0	1.3825
236	5	TRUE	50	0.1	10	30	50	20	SFN	1	300	100	0	0	1.295
237	5	TRUE	50	0.1	10	30	60	20	SFN	1	300	100	0	0	1.28
238	5	TRUE	50	0.1	10	30	70	20	SFN	1	300	100	0	0	1.295
239	5	TRUE	50	0.1	10	30	10	25	SFN	1	300	100	16	16	17.9375
240	5	TRUE	50	0.1	10	30	20	25	SFN	1	300	100	17	16	17.1525
241	5	TRUE	50	0.1	10	30	30	25	SFN	1	300	100	1	1	2.6975
242	5	TRUE	50	0.1	10	30	40	25	SFN	1	300	100	1	0	1.41
243	5	TRUE	50	0.1	10	30	50	25	SFN	1	300	100	0	0	1.3275
244	5	TRUE	50	0.1	10	30	60	25	SFN	1	300	100	0	0	1.335
245	5	TRUE	50	0.1	10	30	70	25	SFN	1	300	100	0	0	1.39
246	5	TRUE	50	0.1	10	30	10	30	SFN	1	300	100	12	12	13.0775
247	5	TRUE	50	0.1	10	30	20	30	SFN	1	300	100	13	12	13.6525
248	5	TRUE	50	0.1	10	30	30	30	SFN	1	300	100	6	3	4.5275
249	5	TRUE	50	0.1	10	30	40	30	SFN	1	300	100	1	1	2.355
250	5	TRUE	50	0.1	10	30	50	30	SFN	1	300	100	2	0	1.935
251	5	TRUE	50	0.1	10	30	60	30	SFN	1	300	100	0	0	1.4375
252	5	TRUE	50	0.1	10	30	70	30	SFN	1	300	100	0	0	1.365
253	5	TRUE	50	0.1	20	5	10	5	SFN	1	300	100	0	0	1.25
254	5	TRUE	50	0.1	20	5	20	5	SFN	1	300	100	0	0	1.25
255	5	TRUE	50	0.1	20	5	30	5	SFN	1	300	100	0	0	1.25
256	5	TRUE	50	0.1	20	5	40	5	SFN	1	300	100	0	0	1.25
257	5	TRUE	50	0.1	20	5	50	5	SFN	1	300	100	0	0	1.25
258	5	TRUE	50	0.1	20	5	60	5	SFN	1	300	100	0	0	1.25
259	5	TRUE	50	0.1	20	5	70	5	SFN	1	300	100	0	0	1.25
260	5	TRUE	50	0.1	20	5	10	10	SFN	1	300	100	0	0	1.25
261	5	TRUE	50	0.1	20	5	20	10	SFN	1	300	100	0	0	1.25
262	5	TRUE	50	0.1	20	5	30	10	SFN	1	300	100	0	0	1.25
263	5	TRUE	50	0.1	20	5	40	10	SFN	1	300	100	0	0	1.25
264	5	TRUE	50	0.1	20	5	50	10	SFN	1	300	100	0	0	1.25
265	5	TRUE	50	0.1	20	5	60	10	SFN	1	300	100	0	0	1.25
266	5	TRUE	50	0.1	20	5	70	10	SFN	1	300	100	0	0	1.25
267	5	TRUE	50	0.1	20	5	10	15	SFN	1	300	100	0	0	1.25
268	5	TRUE	50	0.1	20	5	20	15	SFN	1	300	100	0	0	1.25
269	5	TRUE	50	0.1	20	5	30	15	SFN	1	300	100	0	0	1.25
270	5	TRUE	50	0.1	20	5	40	15	SFN	1	300	100	0	0	1.25
271	5	TRUE	50	0.1	20	5	50	15	SFN	1	300	100	0	0	1.25
272	5	TRUE	50	0.1	20	5	60	15	SFN	1	300	100	0	0	1.25
273	5	TRUE	50	0.1	20	5	70	15	SFN	1	300	100	0	0	1.25
274	5	TRUE	50	0.1	20	5	10	20	SFN	1	300	100	0	0	1.25
275	5	TRUE	50	0.1	20	5	20	20	SFN	1	300	100	0	0	1.25
276	5	TRUE	50	0.1	20	5	30	20	SFN	1	300	100	0	0	1.25
277	5	TRUE	50	0.1	20	5	40	20	SFN	1	300	100	0	0	1.25
278	5	TRUE	50	0.1	20	5	50	20	SFN	1	300	100	0	0	1.25
279	5	TRUE	50	0.1	20	5	60	20	SFN	1	300	100	0	0	1.25
280	5	TRUE	50	0.1	20	5	70	20	SFN	1	300	100	0	0	1.25
281	5	TRUE	50	0.1	20	5	10	25	SFN	1	300	100	0	0	1.25
282	5	TRUE	50	0.1	20	5	20	25	SFN	1	300	100	0	0	1.25
283	5	TRUE	50	0.1	20	5	30	25	SFN	1	300	100	0	0	1.25
284	5	TRUE	50	0.1	20	5	40	25	SFN	1	300	100	0	0	1.25
285	5	TRUE	50	0.1	20	5	50	25	SFN	1	300	100	0	0	1.25
286	5	TRUE	50	0.1	20	5	60	25	SFN	1	300	100	0	0	1.25
287	5	TRUE	50	0.1	20	5	70	25	SFN	1	300	100	0	0	1.25
288	5	TRUE	50	0.1	20	5	10	30	SFN	1	300	100	0	0	1.25
289	5	TRUE	50	0.1	20	5	20	30	SFN	1	300	100	0	0	1.25
290	5	TRUE	50	0.1	20	5	30	30	SFN	1	300	100	0	0	1.25
291	5	TRUE	50	0.1	20	5	40	30	SFN	1	300	100	0	0	1.25
292	5	TRUE	50	0.1	20	5	50	30	SFN	1	300	100	0	0	1.25
293	5	TRUE	50	0.1	20	5	60	30	SFN	1	300	100	0	0	1.25
294	5	TRUE	50	0.1	20	5	70	30	SFN	1	300	100	0	0	1.25
295	5	TRUE	50	0.1	20	10	10	5	SFN	1	300	100	0	0	1.255
296	5	TRUE	50	0.1	20	10	20	5	SFN	1	300	100	0	0	1.2525
297	5	TRUE	50	0.1	20	10	30	5	SFN	1	300	100	0	0	1.25
298	5	TRUE	50	0.1	20	10	40	5	SFN	1	300	100	0	0	1.25
299	5	TRUE	50	0.1	20	10	50	5	SFN	1	300	100	0	0	1.25
300	5	TRUE	50	0.1	20	10	60	5	SFN	1	300	100	0	0	1.25
301	5	TRUE	50	0.1	20	10	70	5	SFN	1	300	100	0	0	1.25
302	5	TRUE	50	0.1	20	10	10	10	SFN	1	300	100	0	0	1.255
303	5	TRUE	50	0.1	20	10	20	10	SFN	1	300	100	0	0	1.2525
304	5	TRUE	50	0.1	20	10	30	10	SFN	1	300	100	0	0	1.25
305	5	TRUE	50	0.1	20	10	40	10	SFN	1	300	100	0	0	1.25
306	5	TRUE	50	0.1	20	10	50	10	SFN	1	300	100	0	0	1.25
307	5	TRUE	50	0.1	20	10	60	10	SFN	1	300	100	0	0	1.25
308	5	TRUE	50	0.1	20	10	70	10	SFN	1	300	100	0	0	1.25
309	5	TRUE	50	0.1	20	10	10	15	SFN	1	300	100	0	0	1.25
310	5	TRUE	50	0.1	20	10	20	15	SFN	1	300	100	0	0	1.255
311	5	TRUE	50	0.1	20	10	30	15	SFN	1	300	100	0	0	1.2525
312	5	TRUE	50	0.1	20	10	40	15	SFN	1	300	100	0	0	1.25
313	5	TRUE	50	0.1	20	10	50	15	SFN	1	300	100	0	0	1.25
314	5	TRUE	50	0.1	20	10	60	15	SFN	1	300	100	0	0	1.25
315	5	TRUE	50	0.1	20	10	70	15	SFN	1	300	100	0	0	1.25
316	5	TRUE	50	0.1	20	10	10	20	SFN	1	300	100	0	0	1.2575
317	5	TRUE	50	0.1	20	10	20	20	SFN	1	300	100	0	0	1.25
318	5	TRUE	50	0.1	20	10	30	20	SFN	1	300	100	0	0	1.25
319	5	TRUE	50	0.1	20	10	40	20	SFN	1	300	100	0	0	1.25
320	5	TRUE	50	0.1	20	10	50	20	SFN	1	300	100	0	0	1.25
321	5	TRUE	50	0.1	20	10	60	20	SFN	1	300	100	0	0	1.25
322	5	TRUE	50	0.1	20	10	70	20	SFN	1	300	100	0	0	1.25
323	5	TRUE	50	0.1	20	10	10	25	SFN	1	300	100	0	0	1.2525
324	5	TRUE	50	0.1	20	10	20	25	SFN	1	300	100	0	0	1.25
325	5	TRUE	50	0.1	20	10	30	25	SFN	1	300	100	0	0	1.2525
326	5	TRUE	50	0.1	20	10	40	25	SFN	1	300	100	0	0	1.2525
327	5	TRUE	50	0.1	20	10	50	25	SFN	1	300	100	0	0	1.25
328	5	TRUE	50	0.1	20	10	60	25	SFN	1	300	100	0	0	1.25
329	5	TRUE	50	0.1	20	10	70	25	SFN	1	300	100	0	0	1.2525
330	5	TRUE	50	0.1	20	10	10	30	SFN	1	300	100	0	0	1.25
331	5	TRUE	50	0.1	20	10	20	30	SFN	1	300	100	0	0	1.255
332	5	TRUE	50	0.1	20	10	30	30	SFN	1	300	100	0	0	1.2525
333	5	TRUE	50	0.1	20	10	40	30	SFN	1	300	100	0	0	1.25
334	5	TRUE	50	0.1	20	10	50	30	SFN	1	300	100	0	0	1.2525
335	5	TRUE	50	0.1	20	10	60	30	SFN	1	300	100	0	0	1.25
336	5	TRUE	50	0.1	20	10	70	30	SFN	1	300	100	0	0	1.25
337	5	TRUE	50	0.1	20	15	10	5	SFN	1	300	100	3	3	4.39
338	5	TRUE	50	0.1	20	15	20	5	SFN	1	300	100	0	0	1.3125
339	5	TRUE	50	0.1	20	15	30	5	SFN	1	300	100	0	0	1.2525
340	5	TRUE	50	0.1	20	15	40	5	SFN	1	300	100	0	0	1.25
341	5	TRUE	50	0.1	20	15	50	5	SFN	1	300	100	0	0	1.25
342	5	TRUE	50	0.1	20	15	60	5	SFN	1	300	100	0	0	1.25
343	5	TRUE	50	0.1	20	15	70	5	SFN	1	300	100	0	0	1.25
344	5	TRUE	50	0.1	20	15	10	10	SFN	1	300	100	2	2	3.32
345	5	TRUE	50	0.1	20	15	20	10	SFN	1	300	100	0	0	1.2825
346	5	TRUE	50	0.1	20	15	30	10	SFN	1	300	100	0	0	1.265
347	5	TRUE	50	0.1	20	15	40	10	SFN	1	300	100	0	0	1.2525
348	5	TRUE	50	0.1	20	15	50	10	SFN	1	300	100	0	0	1.25
349	5	TRUE	50	0.1	20	15	60	10	SFN	1	300	100	0	0	1.25
350	5	TRUE	50	0.1	20	15	70	10	SFN	1	300	100	0	0	1.25
351	5	TRUE	50	0.1	20	15	10	15	SFN	1	300	100	1	1	2.4475
352	5	TRUE	50	0.1	20	15	20	15	SFN	1	300	100	0	0	1.3025
353	5	TRUE	50	0.1	20	15	30	15	SFN	1	300	100	0	0	1.27
354	5	TRUE	50	0.1	20	15	40	15	SFN	1	300	100	0	0	1.2525
355	5	TRUE	50	0.1	20	15	50	15	SFN	1	300	100	0	0	1.2525
356	5	TRUE	50	0.1	20	15	60	15	SFN	1	300	100	0	0	1.25
357	5	TRUE	50	0.1	20	15	70	15	SFN	1	300	100	0	0	1.25
358	5	TRUE	50	0.1	20	15	10	20	SFN	1	300	100	0	0	1.3575
359	5	TRUE	50	0.1	20	15	20	20	SFN	1	300	100	0	0	1.4025
360	5	TRUE	50	0.1	20	15	30	20	SFN	1	300	100	0	0	1.2775
361	5	TRUE	50	0.1	20	15	40	20	SFN	1	300	100	0	0	1.2575
362	5	TRUE	50	0.1	20	15	50	20	SFN	1	300	100	0	0	1.2625
363	5	TRUE	50	0.1	20	15	60	20	SFN	1	300	100	0	0	1.2525
364	5	TRUE	50	0.1	20	15	70	20	SFN	1	300	100	0	0	1.2625
365	5	TRUE	50	0.1	20	15	10	25	SFN	1	300	100	0	0	1.3175
366	5	TRUE	50	0.1	20	15	20	25	SFN	1	300	100	0	0	1.29
367	5	TRUE	50	0.1	20	15	30	25	SFN	1	300	100	0	0	1.2675
368	5	TRUE	50	0.1	20	15	40	25	SFN	1	300	100	0	0	1.2675
369	5	TRUE	50	0.1	20	15	50	25	SFN	1	300	100	0	0	1.26
370	5	TRUE	50	0.1	20	15	60	25	SFN	1	300	100	0	0	1.2675
371	5	TRUE	50	0.1	20	15	70	25	SFN	1	300	100	0	0	1.26
372	5	TRUE	50	0.1	20	15	10	30	SFN	1	300	100	1	1	2.28
373	5	TRUE	50	0.1	20	15	20	30	SFN	1	300	100	0	0	1.2925
374	5	TRUE	50	0.1	20	15	30	30	SFN	1	300	100	0	0	1.285
375	5	TRUE	50	0.1	20	15	40	30	SFN	1	300	100	0	0	1.2775
376	5	TRUE	50	0.1	20	15	50	30	SFN	1	300	100	0	0	1.275
377	5	TRUE	50	0.1	20	15	60	30	SFN	1	300	100	0	0	1.2675
378	5	TRUE	50	0.1	20	15	70	30	SFN	1	300	100	0	0	1.28
379	5	TRUE	50	0.1	20	20	10	5	SFN	1	300	100	19	19	20.94
380	5	TRUE	50	0.1	20	20	20	5	SFN	1	300	100	0	0	1.3975
381	5	TRUE	50	0.1	20	20	30	5	SFN	1	300	100	0	0	1.2625
382	5	TRUE	50	0.1	20	20	40	5	SFN	1	300	100	0	0	1.2525
383	5	TRUE	50	0.1	20	20	50	5	SFN	1	300	100	0	0	1.25
384	5	TRUE	50	0.1	20	20	60	5	SFN	1	300	100	0	0	1.25
385	5	TRUE	50	0.1	20	20	70	5	SFN	1	300	100	0	0	1.25
386	5	TRUE	50	0.1	20	20	10	10	SFN	1	300	100	15	15	16.5525
387	5	TRUE	50	0.1	20	20	20	10	SFN	1	300	100	1	1	2.445
388	5	TRUE	50	0.1	20	20	30	10	SFN	1	300	100	0	0	1.28
389	5	TRUE	50	0.1	20	20	40	10	SFN	1	300	100	0	0	1.2575
390	5	TRUE	50	0.1	20	20	50	10	SFN	1	300	100	0	0	1.2525
391	5	TRUE	50	0.1	20	20	60	10	SFN	1	300	100	0	0	1.25
392	5	TRUE	50	0.1	20	20	70	10	SFN	1	300	100	0	0	1.25
393	5	TRUE	50	0.1	20	20	10	15	SFN	1	300	100	13	13	14.29
394	5	TRUE	50	0.1	20	20	20	15	SFN	1	300	100	6	6	7.0825
395	5	TRUE	50	0.1	20	20	30	15	SFN	1	300	100	0	0	1.3575
396	5	TRUE	50	0.1	20	20	40	15	SFN	1	300	100	0	0	1.2975
397	5	TRUE	50	0.1	20	20	50	15	SFN	1	300	100	0	0	1.255
398	5	TRUE	50	0.1	20	20	60	15	SFN	1	300	100	0	0	1.25
399	5	TRUE	50	0.1	20	20	70	15	SFN	1	300	100	0	0	1.255
400	5	TRUE	50	0.1	20	20	10	20	SFN	1	300	100	3	3	4.595
401	5	TRUE	50	0.1	20	20	20	20	SFN	1	300	100	1	1	2.4875
402	5	TRUE	50	0.1	20	20	30	20	SFN	1	300	100	0	0	1.3575
403	5	TRUE	50	0.1	20	20	40	20	SFN	1	300	100	0	0	1.285
404	5	TRUE	50	0.1	20	20	50	20	SFN	1	300	100	0	0	1.2825
405	5	TRUE	50	0.1	20	20	60	20	SFN	1	300	100	0	0	1.26
406	5	TRUE	50	0.1	20	20	70	20	SFN	1	300	100	0	0	1.285
407	5	TRUE	50	0.1	20	20	10	25	SFN	1	300	100	2	2	3.725
408	5	TRUE	50	0.1	20	20	20	25	SFN	1	300	100	6	6	7.34
409	5	TRUE	50	0.1	20	20	30	25	SFN	1	300	100	0	0	1.455
410	5	TRUE	50	0.1	20	20	40	25	SFN	1	300	100	0	0	1.34
411	5	TRUE	50	0.1	20	20	50	25	SFN	1	300	100	0	0	1.325
412	5	TRUE	50	0.1	20	20	60	25	SFN	1	300	100	0	0	1.2875
413	5	TRUE	50	0.1	20	20	70	25	SFN	1	300	100	0	0	1.285
414	5	TRUE	50	0.1	20	20	10	30	SFN	1	300	100	7	6	7.7925
415	5	TRUE	50	0.1	20	20	20	30	SFN	1	300	100	2	2	3.3125
416	5	TRUE	50	0.1	20	20	30	30	SFN	1	300	100	0	0	1.3825
417	5	TRUE	50	0.1	20	20	40	30	SFN	1	300	100	0	0	1.36
418	5	TRUE	50	0.1	20	20	50	30	SFN	1	300	100	0	0	1.32
419	5	TRUE	50	0.1	20	20	60	30	SFN	1	300	100	1	0	1.355
420	5	TRUE	50	0.1	20	20	70	30	SFN	1	300	100	0	0	1.3425
421	5	TRUE	50	0.1	20	25	10	5	SFN	1	300	100	61	61	61.9125
422	5	TRUE	50	0.1	20	25	20	5	SFN	1	300	100	0	0	1.4525
423	5	TRUE	50	0.1	20	25	30	5	SFN	1	300	100	0	0	1.2875
424	5	TRUE	50	0.1	20	25	40	5	SFN	1	300	100	0	0	1.26
425	5	TRUE	50	0.1	20	25	50	5	SFN	1	300	100	0	0	1.25
426	5	TRUE	50	0.1	20	25	60	5	SFN	1	300	100	0	0	1.25
427	5	TRUE	50	0.1	20	25	70	5	SFN	1	300	100	0	0	1.25
428	5	TRUE	50	0.1	20	25	10	10	SFN	1	300	100	53	53	53.845
429	5	TRUE	50	0.1	20	25	20	10	SFN	1	300	100	10	9	10.52
430	5	TRUE	50	0.1	20	25	30	10	SFN	1	300	100	1	1	2.31
431	5	TRUE	50	0.1	20	25	40	10	SFN	1	300	100	0	0	1.2625
432	5	TRUE	50	0.1	20	25	50	10	SFN	1	300	100	0	0	1.2525
433	5	TRUE	50	0.1	20	25	60	10	SFN	1	300	100	0	0	1.25
434	5	TRUE	50	0.1	20	25	70	10	SFN	1	300	100	0	0	1.25
435	5	TRUE	50	0.1	20	25	10	15	SFN	1	300	100	48	48	49.0975
436	5	TRUE	50	0.1	20	25	20	15	SFN	1	300	100	12	12	14.0275
437	5	TRUE	50	0.1	20	25	30	15	SFN	1	300	100	2	0	1.52
438	5	TRUE	50	0.1	20	25	40	15	SFN	1	300	100	0	0	1.295
439	5	TRUE	50	0.1	20	25	50	15	SFN	1	300	100	0	0	1.2675
440	5	TRUE	50	0.1	20	25	60	15	SFN	1	300	100	0	0	1.2625
441	5	TRUE	50	0.1	20	25	70	15	SFN	1	300	100	0	0	1.265
442	5	TRUE	50	0.1	20	25	10	20	SFN	1	300	100	30	30	31.38
443	5	TRUE	50	0.1	20	25	20	20	SFN	1	300	100	13	13	14.9875
444	5	TRUE	50	0.1	20	25	30	20	SFN	1	300	100	6	4	5.655
445	5	TRUE	50	0.1	20	25	40	20	SFN	1	300	100	0	0	1.37
446	5	TRUE	50	0.1	20	25	50	20	SFN	1	300	100	0	0	1.2875
447	5	TRUE	50	0.1	20	25	60	20	SFN	1	300	100	0	0	1.2775
448	5	TRUE	50	0.1	20	25	70	20	SFN	1	300	100	0	0	1.2875
449	5	TRUE	50	0.1	20	25	10	25	SFN	1	300	100	18	18	19.9475
450	5	TRUE	50	0.1	20	25	20	25	SFN	1	300	100	15	15	16.395
451	5	TRUE	50	0.1	20	25	30	25	SFN	1	300	100	7	7	8.4775
452	5	TRUE	50	0.1	20	25	40	25	SFN	1	300	100	0	0	1.39
453	5	TRUE	50	0.1	20	25	50	25	SFN	1	300	100	0	0	1.325
454	5	TRUE	50	0.1	20	25	60	25	SFN	1	300	100	0	0	1.32
455	5	TRUE	50	0.1	20	25	70	25	SFN	1	300	100	0	0	1.335
456	5	TRUE	50	0.1	20	25	10	30	SFN	1	300	100	20	20	21.075
457	5	TRUE	50	0.1	20	25	20	30	SFN	1	300	100	10	10	10.99
458	5	TRUE	50	0.1	20	25	30	30	SFN	1	300	100	5	5	6.5725
459	5	TRUE	50	0.1	20	25	40	30	SFN	1	300	100	2	1	2.5875
460	5	TRUE	50	0.1	20	25	50	30	SFN	1	300	100	2	0	1.49
461	5	TRUE	50	0.1	20	25	60	30	SFN	1	300	100	1	0	1.42
462	5	TRUE	50	0.1	20	25	70	30	SFN	1	300	100	3	0	1.55
463	5	TRUE	50	0.1	20	30	10	5	SFN	1	300	100	74	75	74.915
464	5	TRUE	50	0.1	20	30	20	5	SFN	1	300	100	6	5	6.2925
465	5	TRUE	50	0.1	20	30	30	5	SFN	1	300	100	0	0	1.2775
466	5	TRUE	50	0.1	20	30	40	5	SFN	1	300	100	0	0	1.2525
467	5	TRUE	50	0.1	20	30	50	5	SFN	1	300	100	0	0	1.25
468	5	TRUE	50	0.1	20	30	60	5	SFN	1	300	100	0	0	1.25
469	5	TRUE	50	0.1	20	30	70	5	SFN	1	300	100	0	0	1.25
470	5	TRUE	50	0.1	20	30	10	10	SFN	1	300	100	79	79	79.355
471	5	TRUE	50	0.1	20	30	20	10	SFN	1	300	100	24	24	25.3075
472	5	TRUE	50	0.1	20	30	30	10	SFN	1	300	100	0	0	1.41
473	5	TRUE	50	0.1	20	30	40	10	SFN	1	300	100	0	0	1.27
474	5	TRUE	50	0.1	20	30	50	10	SFN	1	300	100	0	0	1.2575
475	5	TRUE	50	0.1	20	30	60	10	SFN	1	300	100	0	0	1.25
476	5	TRUE	50	0.1	20	30	70	10	SFN	1	300	100	0	0	1.255
477	5	TRUE	50	0.1	20	30	10	15	SFN	1	300	100	76	76	76.8575
478	5	TRUE	50	0.1	20	30	20	15	SFN	1	300	100	39	39	39.89
479	5	TRUE	50	0.1	20	30	30	15	SFN	1	300	100	8	5	6.5775
480	5	TRUE	50	0.1	20	30	40	15	SFN	1	300	100	0	0	1.3275
481	5	TRUE	50	0.1	20	30	50	15	SFN	1	300	100	0	0	1.2725
482	5	TRUE	50	0.1	20	30	60	15	SFN	1	300	100	0	0	1.2525
483	5	TRUE	50	0.1	20	30	70	15	SFN	1	300	100	0	0	1.2825
484	5	TRUE	50	0.1	20	30	10	20	SFN	1	300	100	66	66	66.55
485	5	TRUE	50	0.1	20	30	20	20	SFN	1	300	100	39	39	40.4875
486	5	TRUE	50	0.1	20	30	30	20	SFN	1	300	100	19	19	20.2175
487	5	TRUE	50	0.1	20	30	40	20	SFN	1	300	100	6	0	1.645
488	5	TRUE	50	0.1	20	30	50	20	SFN	1	300	100	2	0	1.315
489	5	TRUE	50	0.1	20	30	60	20	SFN	1	300	100	0	0	1.3
490	5	TRUE	50	0.1	20	30	70	20	SFN	1	300	100	2	0	1.3825
491	5	TRUE	50	0.1	20	30	10	25	SFN	1	300	100	48	48	48.3775
492	5	TRUE	50	0.1	20	30	20	25	SFN	1	300	100	33	33	34.0725
493	5	TRUE	50	0.1	20	30	30	25	SFN	1	300	100	19	18	19.055
494	5	TRUE	50	0.1	20	30	40	25	SFN	1	300	100	8	0	2.045
495	5	TRUE	50	0.1	20	30	50	25	SFN	1	300	100	4	0	1.47
496	5	TRUE	50	0.1	20	30	60	25	SFN	1	300	100	1	0	1.3575
497	5	TRUE	50	0.1	20	30	70	25	SFN	1	300	100	9	0	1.7325
498	5	TRUE	50	0.1	20	30	10	30	SFN	1	300	100	46	45	46.4425
499	5	TRUE	50	0.1	20	30	20	30	SFN	1	300	100	37	37	37.89
500	5	TRUE	50	0.1	20	30	30	30	SFN	1	300	100	18	17	17.495
501	5	TRUE	50	0.1	20	30	40	30	SFN	1	300	100	14	9	10.58
502	5	TRUE	50	0.1	20	30	50	30	SFN	1	300	100	8	0	2.4475
503	5	TRUE	50	0.1	20	30	60	30	SFN	1	300	100	3	0	1.5525
504	5	TRUE	50	0.1	20	30	70	30	SFN	1	300	100	8	0	1.815
505	5	TRUE	50	0.1	30	5	10	5	SFN	1	300	100	0	0	1.25
506	5	TRUE	50	0.1	30	5	20	5	SFN	1	300	100	0	0	1.25
507	5	TRUE	50	0.1	30	5	30	5	SFN	1	300	100	0	0	1.25
508	5	TRUE	50	0.1	30	5	40	5	SFN	1	300	100	0	0	1.25
509	5	TRUE	50	0.1	30	5	50	5	SFN	1	300	100	0	0	1.25
510	5	TRUE	50	0.1	30	5	60	5	SFN	1	300	100	0	0	1.25
511	5	TRUE	50	0.1	30	5	70	5	SFN	1	300	100	0	0	1.25
512	5	TRUE	50	0.1	30	5	10	10	SFN	1	300	100	0	0	1.25
513	5	TRUE	50	0.1	30	5	20	10	SFN	1	300	100	0	0	1.25
514	5	TRUE	50	0.1	30	5	30	10	SFN	1	300	100	0	0	1.25
515	5	TRUE	50	0.1	30	5	40	10	SFN	1	300	100	0	0	1.25
516	5	TRUE	50	0.1	30	5	50	10	SFN	1	300	100	0	0	1.25
517	5	TRUE	50	0.1	30	5	60	10	SFN	1	300	100	0	0	1.25
518	5	TRUE	50	0.1	30	5	70	10	SFN	1	300	100	0	0	1.25
519	5	TRUE	50	0.1	30	5	10	15	SFN	1	300	100	0	0	1.25
520	5	TRUE	50	0.1	30	5	20	15	SFN	1	300	100	0	0	1.25
521	5	TRUE	50	0.1	30	5	30	15	SFN	1	300	100	0	0	1.25
522	5	TRUE	50	0.1	30	5	40	15	SFN	1	300	100	0	0	1.25
523	5	TRUE	50	0.1	30	5	50	15	SFN	1	300	100	0	0	1.25
524	5	TRUE	50	0.1	30	5	60	15	SFN	1	300	100	0	0	1.25
525	5	TRUE	50	0.1	30	5	70	15	SFN	1	300	100	0	0	1.25
526	5	TRUE	50	0.1	30	5	10	20	SFN	1	300	100	0	0	1.25
527	5	TRUE	50	0.1	30	5	20	20	SFN	1	300	100	0	0	1.25
528	5	TRUE	50	0.1	30	5	30	20	SFN	1	300	100	0	0	1.25
529	5	TRUE	50	0.1	30	5	40	20	SFN	1	300	100	0	0	1.25
530	5	TRUE	50	0.1	30	5	50	20	SFN	1	300	100	0	0	1.25
531	5	TRUE	50	0.1	30	5	60	20	SFN	1	300	100	0	0	1.25
532	5	TRUE	50	0.1	30	5	70	20	SFN	1	300	100	0	0	1.25
533	5	TRUE	50	0.1	30	5	10	25	SFN	1	300	100	0	0	1.25
534	5	TRUE	50	0.1	30	5	20	25	SFN	1	300	100	0	0	1.25
535	5	TRUE	50	0.1	30	5	30	25	SFN	1	300	100	0	0	1.25
536	5	TRUE	50	0.1	30	5	40	25	SFN	1	300	100	0	0	1.25
537	5	TRUE	50	0.1	30	5	50	25	SFN	1	300	100	0	0	1.25
538	5	TRUE	50	0.1	30	5	60	25	SFN	1	300	100	0	0	1.25
539	5	TRUE	50	0.1	30	5	70	25	SFN	1	300	100	0	0	1.25
540	5	TRUE	50	0.1	30	5	10	30	SFN	1	300	100	0	0	1.25
541	5	TRUE	50	0.1	30	5	20	30	SFN	1	300	100	0	0	1.25
542	5	TRUE	50	0.1	30	5	30	30	SFN	1	300	100	0	0	1.25
543	5	TRUE	50	0.1	30	5	40	30	SFN	1	300	100	0	0	1.25
544	5	TRUE	50	0.1	30	5	50	30	SFN	1	300	100	0	0	1.25
545	5	TRUE	50	0.1	30	5	60	30	SFN	1	300	100	0	0	1.25
546	5	TRUE	50	0.1	30	5	70	30	SFN	1	300	100	0	0	1.25
547	5	TRUE	50	0.1	30	10	10	5	SFN	1	300	100	30	30	30.8925
548	5	TRUE	50	0.1	30	10	20	5	SFN	1	300	100	1	1	2.295
549	5	TRUE	50	0.1	30	10	30	5	SFN	1	300	100	0	0	1.2525
550	5	TRUE	50	0.1	30	10	40	5	SFN	1	300	100	0	0	1.25
551	5	TRUE	50	0.1	30	10	50	5	SFN	1	300	100	0	0	1.2525
552	5	TRUE	50	0.1	30	10	60	5	SFN	1	300	100	0	0	1.25
553	5	TRUE	50	0.1	30	10	70	5	SFN	1	300	100	0	0	1.25
554	5	TRUE	50	0.1	30	10	10	10	SFN	1	300	100	18	18	19.055
555	5	TRUE	50	0.1	30	10	20	10	SFN	1	300	100	2	2	3.2525
556	5	TRUE	50	0.1	30	10	30	10	SFN	1	300	100	0	0	1.2575
557	5	TRUE	50	0.1	30	10	40	10	SFN	1	300	100	0	0	1.25
558	5	TRUE	50	0.1	30	10	50	10	SFN	1	300	100	0	0	1.25
559	5	TRUE	50	0.1	30	10	60	10	SFN	1	300	100	0	0	1.25
560	5	TRUE	50	0.1	30	10	70	10	SFN	1	300	100	0	0	1.25
561	5	TRUE	50	0.1	30	10	10	15	SFN	1	300	100	16	16	17.075
562	5	TRUE	50	0.1	30	10	20	15	SFN	1	300	100	2	2	3.2575
563	5	TRUE	50	0.1	30	10	30	15	SFN	1	300	100	2	2	3.245
564	5	TRUE	50	0.1	30	10	40	15	SFN	1	300	100	0	0	1.265
565	5	TRUE	50	0.1	30	10	50	15	SFN	1	300	100	0	0	1.25
566	5	TRUE	50	0.1	30	10	60	15	SFN	1	300	100	0	0	1.2525
567	5	TRUE	50	0.1	30	10	70	15	SFN	1	300	100	0	0	1.25
568	5	TRUE	50	0.1	30	10	10	20	SFN	1	300	100	13	13	14.1225
569	5	TRUE	50	0.1	30	10	20	20	SFN	1	300	100	5	5	6.255
570	5	TRUE	50	0.1	30	10	30	20	SFN	1	300	100	2	2	3.2625
571	5	TRUE	50	0.1	30	10	40	20	SFN	1	300	100	0	0	1.265
572	5	TRUE	50	0.1	30	10	50	20	SFN	1	300	100	0	0	1.2575
573	5	TRUE	50	0.1	30	10	60	20	SFN	1	300	100	0	0	1.26
574	5	TRUE	50	0.1	30	10	70	20	SFN	1	300	100	0	0	1.255
575	5	TRUE	50	0.1	30	10	10	25	SFN	1	300	100	8	8	9.3275
576	5	TRUE	50	0.1	30	10	20	25	SFN	1	300	100	7	7	7.7775
577	5	TRUE	50	0.1	30	10	30	25	SFN	1	300	100	5	5	6.2375
578	5	TRUE	50	0.1	30	10	40	25	SFN	1	300	100	2	0	1.3825
579	5	TRUE	50	0.1	30	10	50	25	SFN	1	300	100	0	0	1.2625
580	5	TRUE	50	0.1	30	10	60	25	SFN	1	300	100	0	0	1.27
581	5	TRUE	50	0.1	30	10	70	25	SFN	1	300	100	0	0	1.3025
582	5	TRUE	50	0.1	30	10	10	30	SFN	1	300	100	9	9	9.8325
583	5	TRUE	50	0.1	30	10	20	30	SFN	1	300	100	7	7	7.855
584	5	TRUE	50	0.1	30	10	30	30	SFN	1	300	100	1	1	2.2725
585	5	TRUE	50	0.1	30	10	40	30	SFN	1	300	100	1	1	2.1675
586	5	TRUE	50	0.1	30	10	50	30	SFN	1	300	100	1	0	1.3325
587	5	TRUE	50	0.1	30	10	60	30	SFN	1	300	100	0	0	1.2575
588	5	TRUE	50	0.1	30	10	70	30	SFN	1	300	100	1	0	1.4025
589	5	TRUE	50	0.1	30	15	10	5	SFN	1	300	100	70	70	70.405
590	5	TRUE	50	0.1	30	15	20	5	SFN	1	300	100	6	5	6.3975
591	5	TRUE	50	0.1	30	15	30	5	SFN	1	300	100	0	0	1.265
592	5	TRUE	50	0.1	30	15	40	5	SFN	1	300	100	0	0	1.25
593	5	TRUE	50	0.1	30	15	50	5	SFN	1	300	100	0	0	1.25
594	5	TRUE	50	0.1	30	15	60	5	SFN	1	300	100	0	0	1.25
595	5	TRUE	50	0.1	30	15	70	5	SFN	1	300	100	0	0	1.25
596	5	TRUE	50	0.1	30	15	10	10	SFN	1	300	100	62	62	62.5125
597	5	TRUE	50	0.1	30	15	20	10	SFN	1	300	100	13	13	14.145
598	5	TRUE	50	0.1	30	15	30	10	SFN	1	300	100	1	0	1.34
599	5	TRUE	50	0.1	30	15	40	10	SFN	1	300	100	0	0	1.2625
600	5	TRUE	50	0.1	30	15	50	10	SFN	1	300	100	0	0	1.25
601	5	TRUE	50	0.1	30	15	60	10	SFN	1	300	100	0	0	1.25
602	5	TRUE	50	0.1	30	15	70	10	SFN	1	300	100	0	0	1.25
603	5	TRUE	50	0.1	30	15	10	15	SFN	1	300	100	56	56	56.605
604	5	TRUE	50	0.1	30	15	20	15	SFN	1	300	100	33	33	34.005
605	5	TRUE	50	0.1	30	15	30	15	SFN	1	300	100	7	3	4.47
606	5	TRUE	50	0.1	30	15	40	15	SFN	1	300	100	1	0	1.2875
607	5	TRUE	50	0.1	30	15	50	15	SFN	1	300	100	0	0	1.2675
608	5	TRUE	50	0.1	30	15	60	15	SFN	1	300	100	0	0	1.2525
609	5	TRUE	50	0.1	30	15	70	15	SFN	1	300	100	1	0	1.265
610	5	TRUE	50	0.1	30	15	10	20	SFN	1	300	100	49	49	49.3075
611	5	TRUE	50	0.1	30	15	20	20	SFN	1	300	100	27	26	27.8025
612	5	TRUE	50	0.1	30	15	30	20	SFN	1	300	100	12	10	11.485
613	5	TRUE	50	0.1	30	15	40	20	SFN	1	300	100	2	1	2.3425
614	5	TRUE	50	0.1	30	15	50	20	SFN	1	300	100	0	0	1.285
615	5	TRUE	50	0.1	30	15	60	20	SFN	1	300	100	0	0	1.2725
616	5	TRUE	50	0.1	30	15	70	20	SFN	1	300	100	3	0	1.3425
617	5	TRUE	50	0.1	30	15	10	25	SFN	1	300	100	30	30	30.9575
618	5	TRUE	50	0.1	30	15	20	25	SFN	1	300	100	31	31	31.9625
619	5	TRUE	50	0.1	30	15	30	25	SFN	1	300	100	12	11	12.3825
620	5	TRUE	50	0.1	30	15	40	25	SFN	1	300	100	4	1	2.665
621	5	TRUE	50	0.1	30	15	50	25	SFN	1	300	100	6	0	1.5675
622	5	TRUE	50	0.1	30	15	60	25	SFN	1	300	100	2	0	1.33
623	5	TRUE	50	0.1	30	15	70	25	SFN	1	300	100	3	0	1.37
624	5	TRUE	50	0.1	30	15	10	30	SFN	1	300	100	36	36	36.9125
625	5	TRUE	50	0.1	30	15	20	30	SFN	1	300	100	22	22	23.05
626	5	TRUE	50	0.1	30	15	30	30	SFN	1	300	100	17	15	16.58
627	5	TRUE	50	0.1	30	15	40	30	SFN	1	300	100	10	4	6.5375
628	5	TRUE	50	0.1	30	15	50	30	SFN	1	300	100	7	1	2.4125
629	5	TRUE	50	0.1	30	15	60	30	SFN	1	300	100	4	0	1.5625
630	5	TRUE	50	0.1	30	15	70	30	SFN	1	300	100	3	0	1.4325
631	5	TRUE	50	0.1	30	20	10	5	SFN	1	300	100	89	89	89.1525
632	5	TRUE	50	0.1	30	20	20	5	SFN	1	300	100	16	10	11.5175
633	5	TRUE	50	0.1	30	20	30	5	SFN	1	300	100	1	0	1.3025
634	5	TRUE	50	0.1	30	20	40	5	SFN	1	300	100	0	0	1.25
635	5	TRUE	50	0.1	30	20	50	5	SFN	1	300	100	0	0	1.25
636	5	TRUE	50	0.1	30	20	60	5	SFN	1	300	100	0	0	1.25
637	5	TRUE	50	0.1	30	20	70	5	SFN	1	300	100	0	0	1.25
638	5	TRUE	50	0.1	30	20	10	10	SFN	1	300	100	87	87	87.18
639	5	TRUE	50	0.1	30	20	20	10	SFN	1	300	100	48	48	48.865
640	5	TRUE	50	0.1	30	20	30	10	SFN	1	300	100	4	0	1.4775
641	5	TRUE	50	0.1	30	20	40	10	SFN	1	300	100	0	0	1.2625
642	5	TRUE	50	0.1	30	20	50	10	SFN	1	300	100	0	0	1.2575
643	5	TRUE	50	0.1	30	20	60	10	SFN	1	300	100	0	0	1.2525
644	5	TRUE	50	0.1	30	20	70	10	SFN	1	300	100	0	0	1.25
645	5	TRUE	50	0.1	30	20	10	15	SFN	1	300	100	76	76	76.3525
646	5	TRUE	50	0.1	30	20	20	15	SFN	1	300	100	59	59	59.6575
647	5	TRUE	50	0.1	30	20	30	15	SFN	1	300	100	21	13	14.895
648	5	TRUE	50	0.1	30	20	40	15	SFN	1	300	100	1	0	1.32
649	5	TRUE	50	0.1	30	20	50	15	SFN	1	300	100	0	0	1.27
650	5	TRUE	50	0.1	30	20	60	15	SFN	1	300	100	0	0	1.26
651	5	TRUE	50	0.1	30	20	70	15	SFN	1	300	100	1	0	1.285
652	5	TRUE	50	0.1	30	20	10	20	SFN	1	300	100	70	70	70.645
653	5	TRUE	50	0.1	30	20	20	20	SFN	1	300	100	60	60	60.675
654	5	TRUE	50	0.1	30	20	30	20	SFN	1	300	100	22	18	19.255
655	5	TRUE	50	0.1	30	20	40	20	SFN	1	300	100	7	0	1.5825
656	5	TRUE	50	0.1	30	20	50	20	SFN	1	300	100	3	0	1.3275
657	5	TRUE	50	0.1	30	20	60	20	SFN	1	300	100	2	0	1.315
658	5	TRUE	50	0.1	30	20	70	20	SFN	1	300	100	3	0	1.345
659	5	TRUE	50	0.1	30	20	10	25	SFN	1	300	100	63	63	63.8375
660	5	TRUE	50	0.1	30	20	20	25	SFN	1	300	100	57	57	57.65
661	5	TRUE	50	0.1	30	20	30	25	SFN	1	300	100	28	24	25.1325
662	5	TRUE	50	0.1	30	20	40	25	SFN	1	300	100	14	4	6.3225
663	5	TRUE	50	0.1	30	20	50	25	SFN	1	300	100	10	0	1.715
664	5	TRUE	50	0.1	30	20	60	25	SFN	1	300	100	4	0	1.405
665	5	TRUE	50	0.1	30	20	70	25	SFN	1	300	100	12	0	1.5825
666	5	TRUE	50	0.1	30	20	10	30	SFN	1	300	100	59	59	59.655
667	5	TRUE	50	0.1	30	20	20	30	SFN	1	300	100	50	49	50.2875
668	5	TRUE	50	0.1	30	20	30	30	SFN	1	300	100	36	32	33.035
669	5	TRUE	50	0.1	30	20	40	30	SFN	1	300	100	27	14	16.4175
670	5	TRUE	50	0.1	30	20	50	30	SFN	1	300	100	13	1	3.19
671	5	TRUE	50	0.1	30	20	60	30	SFN	1	300	100	10	0	1.7375
672	5	TRUE	50	0.1	30	20	70	30	SFN	1	300	100	12	0	1.79
673	5	TRUE	50	0.1	30	25	10	5	SFN	1	300	100	95	95	94.595
674	5	TRUE	50	0.1	30	25	20	5	SFN	1	300	100	26	15	16.5975
675	5	TRUE	50	0.1	30	25	30	5	SFN	1	300	100	0	0	1.27
676	5	TRUE	50	0.1	30	25	40	5	SFN	1	300	100	0	0	1.25
677	5	TRUE	50	0.1	30	25	50	5	SFN	1	300	100	0	0	1.2525
678	5	TRUE	50	0.1	30	25	60	5	SFN	1	300	100	0	0	1.25
679	5	TRUE	50	0.1	30	25	70	5	SFN	1	300	100	0	0	1.25
680	5	TRUE	50	0.1	30	25	10	10	SFN	1	300	100	93	93	93.135
681	5	TRUE	50	0.1	30	25	20	10	SFN	1	300	100	71	70	70.465
682	5	TRUE	50	0.1	30	25	30	10	SFN	1	300	100	7	0	1.4775
683	5	TRUE	50	0.1	30	25	40	10	SFN	1	300	100	0	0	1.285
684	5	TRUE	50	0.1	30	25	50	10	SFN	1	300	100	0	0	1.2575
685	5	TRUE	50	0.1	30	25	60	10	SFN	1	300	100	0	0	1.25
686	5	TRUE	50	0.1	30	25	70	10	SFN	1	300	100	0	0	1.255
687	5	TRUE	50	0.1	30	25	10	15	SFN	1	300	100	90	90	90.1575
688	5	TRUE	50	0.1	30	25	20	15	SFN	1	300	100	63	63	63.9825
689	5	TRUE	50	0.1	30	25	30	15	SFN	1	300	100	28	12	13.81
690	5	TRUE	50	0.1	30	25	40	15	SFN	1	300	100	6	0	1.4075
691	5	TRUE	50	0.1	30	25	50	15	SFN	1	300	100	1	0	1.275
692	5	TRUE	50	0.1	30	25	60	15	SFN	1	300	100	2	0	1.265
693	5	TRUE	50	0.1	30	25	70	15	SFN	1	300	100	7	0	1.3325
694	5	TRUE	50	0.1	30	25	10	20	SFN	1	300	100	84	84	84.13
695	5	TRUE	50	0.1	30	25	20	20	SFN	1	300	100	64	64	64.68
696	5	TRUE	50	0.1	30	25	30	20	SFN	1	300	100	51	42	43.0225
697	5	TRUE	50	0.1	30	25	40	20	SFN	1	300	100	16	0	1.785
698	5	TRUE	50	0.1	30	25	50	20	SFN	1	300	100	5	0	1.3675
699	5	TRUE	50	0.1	30	25	60	20	SFN	1	300	100	6	0	1.335
700	5	TRUE	50	0.1	30	25	70	20	SFN	1	300	100	7	0	1.395
701	5	TRUE	50	0.1	30	25	10	25	SFN	1	300	100	81	81	81.35
702	5	TRUE	50	0.1	30	25	20	25	SFN	1	300	100	66	66	66.1725
703	5	TRUE	50	0.1	30	25	30	25	SFN	1	300	100	56	53	53.7325
704	5	TRUE	50	0.1	30	25	40	25	SFN	1	300	100	29	3	6.0175
705	5	TRUE	50	0.1	30	25	50	25	SFN	1	300	100	10	0	1.545
706	5	TRUE	50	0.1	30	25	60	25	SFN	1	300	100	10	0	1.545
707	5	TRUE	50	0.1	30	25	70	25	SFN	1	300	100	11	0	1.62
708	5	TRUE	50	0.1	30	25	10	30	SFN	1	300	100	72	72	72.4675
709	5	TRUE	50	0.1	30	25	20	30	SFN	1	300	100	59	59	59.47
710	5	TRUE	50	0.1	30	25	30	30	SFN	1	300	100	57	55	55.4275
711	5	TRUE	50	0.1	30	25	40	30	SFN	1	300	100	37	17	19.8925
712	5	TRUE	50	0.1	30	25	50	30	SFN	1	300	100	31	0	3.215
713	5	TRUE	50	0.1	30	25	60	30	SFN	1	300	100	20	0	2.1575
714	5	TRUE	50	0.1	30	25	70	30	SFN	1	300	100	25	0	2.4825
715	5	TRUE	50	0.1	30	30	10	5	SFN	1	300	100	96	96	96.0575
716	5	TRUE	50	0.1	30	30	20	5	SFN	1	300	100	48	30	31.4075
717	5	TRUE	50	0.1	30	30	30	5	SFN	1	300	100	3	0	1.325
718	5	TRUE	50	0.1	30	30	40	5	SFN	1	300	100	2	0	1.25
719	5	TRUE	50	0.1	30	30	50	5	SFN	1	300	100	0	0	1.26
720	5	TRUE	50	0.1	30	30	60	5	SFN	1	300	100	0	0	1.25
721	5	TRUE	50	0.1	30	30	70	5	SFN	1	300	100	2	0	1.25
722	5	TRUE	50	0.1	30	30	10	10	SFN	1	300	100	99	99	99.015
723	5	TRUE	50	0.1	30	30	20	10	SFN	1	300	100	66	66	66.17
724	5	TRUE	50	0.1	30	30	30	10	SFN	1	300	100	17	0	1.6275
725	5	TRUE	50	0.1	30	30	40	10	SFN	1	300	100	3	0	1.2975
726	5	TRUE	50	0.1	30	30	50	10	SFN	1	300	100	2	0	1.2525
727	5	TRUE	50	0.1	30	30	60	10	SFN	1	300	100	1	0	1.25
728	5	TRUE	50	0.1	30	30	70	10	SFN	1	300	100	2	0	1.255
729	5	TRUE	50	0.1	30	30	10	15	SFN	1	300	100	97	97	97.215
730	5	TRUE	50	0.1	30	30	20	15	SFN	1	300	100	77	76	76.4175
731	5	TRUE	50	0.1	30	30	30	15	SFN	1	300	100	46	16	18.4525
732	5	TRUE	50	0.1	30	30	40	15	SFN	1	300	100	13	0	1.43
733	5	TRUE	50	0.1	30	30	50	15	SFN	1	300	100	1	0	1.27
734	5	TRUE	50	0.1	30	30	60	15	SFN	1	300	100	4	0	1.275
735	5	TRUE	50	0.1	30	30	70	15	SFN	1	300	100	3	0	1.295
736	5	TRUE	50	0.1	30	30	10	20	SFN	1	300	100	92	92	92.1575
737	5	TRUE	50	0.1	30	30	20	20	SFN	1	300	100	86	85	85.33
738	5	TRUE	50	0.1	30	30	30	20	SFN	1	300	100	65	53	53.975
739	5	TRUE	50	0.1	30	30	40	20	SFN	1	300	100	24	0	2.0525
740	5	TRUE	50	0.1	30	30	50	20	SFN	1	300	100	12	0	1.415
741	5	TRUE	50	0.1	30	30	60	20	SFN	1	300	100	6	0	1.35
742	5	TRUE	50	0.1	30	30	70	20	SFN	1	300	100	21	0	1.6125
743	5	TRUE	50	0.1	30	30	10	25	SFN	1	300	100	86	86	86.2025
744	5	TRUE	50	0.1	30	30	20	25	SFN	1	300	100	80	80	80.2675
745	5	TRUE	50	0.1	30	30	30	25	SFN	1	300	100	62	53	53.825
746	5	TRUE	50	0.1	30	30	40	25	SFN	1	300	100	50	9	12.73
747	5	TRUE	50	0.1	30	30	50	25	SFN	1	300	100	26	0	2.07
748	5	TRUE	50	0.1	30	30	60	25	SFN	1	300	100	21	0	1.725
749	5	TRUE	50	0.1	30	30	70	25	SFN	1	300	100	29	0	2.07
750	5	TRUE	50	0.1	30	30	10	30	SFN	1	300	100	81	81	81.1825
751	5	TRUE	50	0.1	30	30	20	30	SFN	1	300	100	73	73	73.395
752	5	TRUE	50	0.1	30	30	30	30	SFN	1	300	100	67	64	64.5925
753	5	TRUE	50	0.1	30	30	40	30	SFN	1	300	100	51	21	24.0625
754	5	TRUE	50	0.1	30	30	50	30	SFN	1	300	100	50	0	4.9625
755	5	TRUE	50	0.1	30	30	60	30	SFN	1	300	100	36	0	2.755
756	5	TRUE	50	0.1	30	30	70	30	SFN	1	300	100	28	0	2.6175
757	5	TRUE	50	0.1	40	5	10	5	SFN	1	300	100	33	33	33.8375
758	5	TRUE	50	0.1	40	5	20	5	SFN	1	300	100	5	3	4.26
759	5	TRUE	50	0.1	40	5	30	5	SFN	1	300	100	8	0	1.285
760	5	TRUE	50	0.1	40	5	40	5	SFN	1	300	100	0	0	1.25
761	5	TRUE	50	0.1	40	5	50	5	SFN	1	300	100	2	0	1.25
762	5	TRUE	50	0.1	40	5	60	5	SFN	1	300	100	3	0	1.25
763	5	TRUE	50	0.1	40	5	70	5	SFN	1	300	100	2	0	1.25
764	5	TRUE	50	0.1	40	5	10	10	SFN	1	300	100	38	38	38.775
765	5	TRUE	50	0.1	40	5	20	10	SFN	1	300	100	21	20	21.375
766	5	TRUE	50	0.1	40	5	30	10	SFN	1	300	100	6	0	1.33
767	5	TRUE	50	0.1	40	5	40	10	SFN	1	300	100	4	0	1.26
768	5	TRUE	50	0.1	40	5	50	10	SFN	1	300	100	5	0	1.25
769	5	TRUE	50	0.1	40	5	60	10	SFN	1	300	100	0	0	1.25
770	5	TRUE	50	0.1	40	5	70	10	SFN	1	300	100	5	0	1.25
771	5	TRUE	50	0.1	40	5	10	15	SFN	1	300	100	32	32	32.85
772	5	TRUE	50	0.1	40	5	20	15	SFN	1	300	100	20	20	21
773	5	TRUE	50	0.1	40	5	30	15	SFN	1	300	100	10	2	3.6225
774	5	TRUE	50	0.1	40	5	40	15	SFN	1	300	100	5	0	1.2725
775	5	TRUE	50	0.1	40	5	50	15	SFN	1	300	100	4	0	1.26
776	5	TRUE	50	0.1	40	5	60	15	SFN	1	300	100	1	0	1.255
777	5	TRUE	50	0.1	40	5	70	15	SFN	1	300	100	5	0	1.2625
778	5	TRUE	50	0.1	40	5	10	20	SFN	1	300	100	21	21	21.99
779	5	TRUE	50	0.1	40	5	20	20	SFN	1	300	100	20	19	20.0275
780	5	TRUE	50	0.1	40	5	30	20	SFN	1	300	100	10	7	8.1
781	5	TRUE	50	0.1	40	5	40	20	SFN	1	300	100	6	0	1.3875
782	5	TRUE	50	0.1	40	5	50	20	SFN	1	300	100	2	0	1.2725
783	5	TRUE	50	0.1	40	5	60	20	SFN	1	300	100	5	0	1.2775
784	5	TRUE	50	0.1	40	5	70	20	SFN	1	300	100	5	0	1.305
785	5	TRUE	50	0.1	40	5	10	25	SFN	1	300	100	27	27	27.9125
786	5	TRUE	50	0.1	40	5	20	25	SFN	1	300	100	20	20	20.995
787	5	TRUE	50	0.1	40	5	30	25	SFN	1	300	100	14	14	15.0425
788	5	TRUE	50	0.1	40	5	40	25	SFN	1	300	100	6	1	2.62
789	5	TRUE	50	0.1	40	5	50	25	SFN	1	300	100	3	0	1.3375
790	5	TRUE	50	0.1	40	5	60	25	SFN	1	300	100	5	0	1.2975
791	5	TRUE	50	0.1	40	5	70	25	SFN	1	300	100	5	0	1.3275
792	5	TRUE	50	0.1	40	5	10	30	SFN	1	300	100	19	19	19.8775
793	5	TRUE	50	0.1	40	5	20	30	SFN	1	300	100	20	20	20.975
794	5	TRUE	50	0.1	40	5	30	30	SFN	1	300	100	20	19	19.2975
795	5	TRUE	50	0.1	40	5	40	30	SFN	1	300	100	6	2	3.265
796	5	TRUE	50	0.1	40	5	50	30	SFN	1	300	100	7	0	1.55
797	5	TRUE	50	0.1	40	5	60	30	SFN	1	300	100	9	0	1.6725
798	5	TRUE	50	0.1	40	5	70	30	SFN	1	300	100	6	0	1.5275
799	5	TRUE	50	0.1	40	10	10	5	SFN	1	300	100	95	95	95.0625
800	5	TRUE	50	0.1	40	10	20	5	SFN	1	300	100	72	39	40.6075
801	5	TRUE	50	0.1	40	10	30	5	SFN	1	300	100	46	0	1.36
802	5	TRUE	50	0.1	40	10	40	5	SFN	1	300	100	36	0	1.255
803	5	TRUE	50	0.1	40	10	50	5	SFN	1	300	100	37	0	1.25
804	5	TRUE	50	0.1	40	10	60	5	SFN	1	300	100	28	0	1.25
805	5	TRUE	50	0.1	40	10	70	5	SFN	1	300	100	43	0	1.25
806	5	TRUE	50	0.1	40	10	10	10	SFN	1	300	100	96	96	96.05
807	5	TRUE	50	0.1	40	10	20	10	SFN	1	300	100	76	76	76.3525
808	5	TRUE	50	0.1	40	10	30	10	SFN	1	300	100	48	0	1.885
809	5	TRUE	50	0.1	40	10	40	10	SFN	1	300	100	31	0	1.315
810	5	TRUE	50	0.1	40	10	50	10	SFN	1	300	100	37	0	1.25
811	5	TRUE	50	0.1	40	10	60	10	SFN	1	300	100	32	0	1.25
812	5	TRUE	50	0.1	40	10	70	10	SFN	1	300	100	34	0	1.255
813	5	TRUE	50	0.1	40	10	10	15	SFN	1	300	100	90	90	90.125
814	5	TRUE	50	0.1	40	10	20	15	SFN	1	300	100	78	78	78.2475
815	5	TRUE	50	0.1	40	10	30	15	SFN	1	300	100	72	27	29.1275
816	5	TRUE	50	0.1	40	10	40	15	SFN	1	300	100	42	0	1.455
817	5	TRUE	50	0.1	40	10	50	15	SFN	1	300	100	25	0	1.3075
818	5	TRUE	50	0.1	40	10	60	15	SFN	1	300	100	40	0	1.29
819	5	TRUE	50	0.1	40	10	70	15	SFN	1	300	100	42	0	1.375
820	5	TRUE	50	0.1	40	10	10	20	SFN	1	300	100	85	84	84.5375
821	5	TRUE	50	0.1	40	10	20	20	SFN	1	300	100	81	81	80.56
822	5	TRUE	50	0.1	40	10	30	20	SFN	1	300	100	75	59	60.3425
823	5	TRUE	50	0.1	40	10	40	20	SFN	1	300	100	59	0	2.6325
824	5	TRUE	50	0.1	40	10	50	20	SFN	1	300	100	47	0	1.6425
825	5	TRUE	50	0.1	40	10	60	20	SFN	1	300	100	44	0	1.4125
826	5	TRUE	50	0.1	40	10	70	20	SFN	1	300	100	43	0	1.6175
827	5	TRUE	50	0.1	40	10	10	25	SFN	1	300	100	84	84	84.145
828	5	TRUE	50	0.1	40	10	20	25	SFN	1	300	100	86	86	86.28
829	5	TRUE	50	0.1	40	10	30	25	SFN	1	300	100	69	58	59.1825
830	5	TRUE	50	0.1	40	10	40	25	SFN	1	300	100	63	5	9.78
831	5	TRUE	50	0.1	40	10	50	25	SFN	1	300	100	56	0	2.165
832	5	TRUE	50	0.1	40	10	60	25	SFN	1	300	100	56	0	1.83
833	5	TRUE	50	0.1	40	10	70	25	SFN	1	300	100	55	0	2.23
834	5	TRUE	50	0.1	40	10	10	30	SFN	1	300	100	79	79	79.3575
835	5	TRUE	50	0.1	40	10	20	30	SFN	1	300	100	76	76	76.2425
836	5	TRUE	50	0.1	40	10	30	30	SFN	1	300	100	73	69	69.225
837	5	TRUE	50	0.1	40	10	40	30	SFN	1	300	100	72	33	35.3325
838	5	TRUE	50	0.1	40	10	50	30	SFN	1	300	100	67	0	5.105
839	5	TRUE	50	0.1	40	10	60	30	SFN	1	300	100	59	0	3.39
840	5	TRUE	50	0.1	40	10	70	30	SFN	1	300	100	64	0	3.6975
841	5	TRUE	50	0.1	40	15	10	5	SFN	1	300	100	100	100	100
842	5	TRUE	50	0.1	40	15	20	5	SFN	1	300	100	89	39	41.13
843	5	TRUE	50	0.1	40	15	30	5	SFN	1	300	100	73	0	1.41
844	5	TRUE	50	0.1	40	15	40	5	SFN	1	300	100	75	0	1.275
845	5	TRUE	50	0.1	40	15	50	5	SFN	1	300	100	66	0	1.2575
846	5	TRUE	50	0.1	40	15	60	5	SFN	1	300	100	66	0	1.25
847	5	TRUE	50	0.1	40	15	70	5	SFN	1	300	100	65	0	1.25
848	5	TRUE	50	0.1	40	15	10	10	SFN	1	300	100	99	99	99.0125
849	5	TRUE	50	0.1	40	15	20	10	SFN	1	300	100	93	91	91.18
850	5	TRUE	50	0.1	40	15	30	10	SFN	1	300	100	71	2	4.135
851	5	TRUE	50	0.1	40	15	40	10	SFN	1	300	100	63	0	1.3625
852	5	TRUE	50	0.1	40	15	50	10	SFN	1	300	100	58	0	1.26
853	5	TRUE	50	0.1	40	15	60	10	SFN	1	300	100	65	0	1.25
854	5	TRUE	50	0.1	40	15	70	10	SFN	1	300	100	60	0	1.26
855	5	TRUE	50	0.1	40	15	10	15	SFN	1	300	100	99	99	99.0125
856	5	TRUE	50	0.1	40	15	20	15	SFN	1	300	100	93	93	93.0875
857	5	TRUE	50	0.1	40	15	30	15	SFN	1	300	100	87	26	29.3825
858	5	TRUE	50	0.1	40	15	40	15	SFN	1	300	100	66	0	1.6625
859	5	TRUE	50	0.1	40	15	50	15	SFN	1	300	100	66	0	1.3575
860	5	TRUE	50	0.1	40	15	60	15	SFN	1	300	100	61	0	1.285
861	5	TRUE	50	0.1	40	15	70	15	SFN	1	300	100	78	0	1.4825
862	5	TRUE	50	0.1	40	15	10	20	SFN	1	300	100	99	99	99.0125
863	5	TRUE	50	0.1	40	15	20	20	SFN	1	300	100	95	95	95.115
864	5	TRUE	50	0.1	40	15	30	20	SFN	1	300	100	86	71	72.0325
865	5	TRUE	50	0.1	40	15	40	20	SFN	1	300	100	77	0	3.3725
866	5	TRUE	50	0.1	40	15	50	20	SFN	1	300	100	74	0	1.645
867	5	TRUE	50	0.1	40	15	60	20	SFN	1	300	100	71	0	1.55
868	5	TRUE	50	0.1	40	15	70	20	SFN	1	300	100	76	0	1.9125
869	5	TRUE	50	0.1	40	15	10	25	SFN	1	300	100	98	98	98.025
870	5	TRUE	50	0.1	40	15	20	25	SFN	1	300	100	97	97	97.0275
871	5	TRUE	50	0.1	40	15	30	25	SFN	1	300	100	86	76	76.645
872	5	TRUE	50	0.1	40	15	40	25	SFN	1	300	100	83	7	12.9275
873	5	TRUE	50	0.1	40	15	50	25	SFN	1	300	100	77	0	2.645
874	5	TRUE	50	0.1	40	15	60	25	SFN	1	300	100	80	0	2.1975
875	5	TRUE	50	0.1	40	15	70	25	SFN	1	300	100	75	0	2.645
876	5	TRUE	50	0.1	40	15	10	30	SFN	1	300	100	96	96	96.1625
877	5	TRUE	50	0.1	40	15	20	30	SFN	1	300	100	95	93	93.18
878	5	TRUE	50	0.1	40	15	30	30	SFN	1	300	100	92	84	83.3075
879	5	TRUE	50	0.1	40	15	40	30	SFN	1	300	100	88	41	44.0275
880	5	TRUE	50	0.1	40	15	50	30	SFN	1	300	100	89	0	6.5425
881	5	TRUE	50	0.1	40	15	60	30	SFN	1	300	100	87	0	3.905
882	5	TRUE	50	0.1	40	15	70	30	SFN	1	300	100	84	0	4.1025
883	5	TRUE	50	0.1	40	20	10	5	SFN	1	300	100	100	100	99.9975
884	5	TRUE	50	0.1	40	20	20	5	SFN	1	300	100	97	43	45.4275
885	5	TRUE	50	0.1	40	20	30	5	SFN	1	300	100	80	0	1.455
886	5	TRUE	50	0.1	40	20	40	5	SFN	1	300	100	74	0	1.275
887	5	TRUE	50	0.1	40	20	50	5	SFN	1	300	100	78	0	1.26
888	5	TRUE	50	0.1	40	20	60	5	SFN	1	300	100	80	0	1.25
889	5	TRUE	50	0.1	40	20	70	5	SFN	1	300	100	80	0	1.25
890	5	TRUE	50	0.1	40	20	10	10	SFN	1	300	100	100	100	99.9975
891	5	TRUE	50	0.1	40	20	20	10	SFN	1	300	100	97	96	95.9475
892	5	TRUE	50	0.1	40	20	30	10	SFN	1	300	100	85	2	4.1975
893	5	TRUE	50	0.1	40	20	40	10	SFN	1	300	100	81	0	1.3825
894	5	TRUE	50	0.1	40	20	50	10	SFN	1	300	100	72	0	1.2625
895	5	TRUE	50	0.1	40	20	60	10	SFN	1	300	100	78	0	1.25
896	5	TRUE	50	0.1	40	20	70	10	SFN	1	300	100	77	0	1.255
897	5	TRUE	50	0.1	40	20	10	15	SFN	1	300	100	100	100	99.9975
898	5	TRUE	50	0.1	40	20	20	15	SFN	1	300	100	100	100	100
899	5	TRUE	50	0.1	40	20	30	15	SFN	1	300	100	92	33	35.9625
900	5	TRUE	50	0.1	40	20	40	15	SFN	1	300	100	84	0	1.78
901	5	TRUE	50	0.1	40	20	50	15	SFN	1	300	100	82	0	1.3525
902	5	TRUE	50	0.1	40	20	60	15	SFN	1	300	100	77	0	1.3
903	5	TRUE	50	0.1	40	20	70	15	SFN	1	300	100	86	0	1.425
904	5	TRUE	50	0.1	40	20	10	20	SFN	1	300	100	98	98	98.025
905	5	TRUE	50	0.1	40	20	20	20	SFN	1	300	100	97	96	96.115
906	5	TRUE	50	0.1	40	20	30	20	SFN	1	300	100	92	69	70.42
907	5	TRUE	50	0.1	40	20	40	20	SFN	1	300	100	86	0	2.9775
908	5	TRUE	50	0.1	40	20	50	20	SFN	1	300	100	82	0	1.7275
909	5	TRUE	50	0.1	40	20	60	20	SFN	1	300	100	83	0	1.5925
910	5	TRUE	50	0.1	40	20	70	20	SFN	1	300	100	90	0	2.09
911	5	TRUE	50	0.1	40	20	10	25	SFN	1	300	100	97	97	97.0375
912	5	TRUE	50	0.1	40	20	20	25	SFN	1	300	100	95	95	95.05
913	5	TRUE	50	0.1	40	20	30	25	SFN	1	300	100	97	86	86.6925
914	5	TRUE	50	0.1	40	20	40	25	SFN	1	300	100	93	11	16.5475
915	5	TRUE	50	0.1	40	20	50	25	SFN	1	300	100	93	0	3.0075
916	5	TRUE	50	0.1	40	20	60	25	SFN	1	300	100	88	0	2.21
917	5	TRUE	50	0.1	40	20	70	25	SFN	1	300	100	92	0	2.845
918	5	TRUE	50	0.1	40	20	10	30	SFN	1	300	100	99	99	98.985
919	5	TRUE	50	0.1	40	20	20	30	SFN	1	300	100	96	95	95.0175
920	5	TRUE	50	0.1	40	20	30	30	SFN	1	300	100	97	89	89.1575
921	5	TRUE	50	0.1	40	20	40	30	SFN	1	300	100	92	43	46.2275
922	5	TRUE	50	0.1	40	20	50	30	SFN	1	300	100	91	1	6.525
923	5	TRUE	50	0.1	40	20	60	30	SFN	1	300	100	88	0	3.8875
924	5	TRUE	50	0.1	40	20	70	30	SFN	1	300	100	87	0	3.9625
925	5	TRUE	50	0.1	40	25	10	5	SFN	1	300	100	100	100	99.98
926	5	TRUE	50	0.1	40	25	20	5	SFN	1	300	100	95	52	53.42
927	5	TRUE	50	0.1	40	25	30	5	SFN	1	300	100	81	0	1.425
928	5	TRUE	50	0.1	40	25	40	5	SFN	1	300	100	84	0	1.2625
929	5	TRUE	50	0.1	40	25	50	5	SFN	1	300	100	86	0	1.255
930	5	TRUE	50	0.1	40	25	60	5	SFN	1	300	100	87	0	1.25
931	5	TRUE	50	0.1	40	25	70	5	SFN	1	300	100	84	0	1.25
932	5	TRUE	50	0.1	40	25	10	10	SFN	1	300	100	100	100	99.995
933	5	TRUE	50	0.1	40	25	20	10	SFN	1	300	100	99	97	97.0675
934	5	TRUE	50	0.1	40	25	30	10	SFN	1	300	100	88	0	2.295
935	5	TRUE	50	0.1	40	25	40	10	SFN	1	300	100	84	0	1.3925
936	5	TRUE	50	0.1	40	25	50	10	SFN	1	300	100	86	0	1.2725
937	5	TRUE	50	0.1	40	25	60	10	SFN	1	300	100	76	0	1.255
938	5	TRUE	50	0.1	40	25	70	10	SFN	1	300	100	81	0	1.27
939	5	TRUE	50	0.1	40	25	10	15	SFN	1	300	100	100	100	99.9925
940	5	TRUE	50	0.1	40	25	20	15	SFN	1	300	100	98	98	98.0125
941	5	TRUE	50	0.1	40	25	30	15	SFN	1	300	100	91	35	37.99
942	5	TRUE	50	0.1	40	25	40	15	SFN	1	300	100	85	0	1.755
943	5	TRUE	50	0.1	40	25	50	15	SFN	1	300	100	89	0	1.3575
944	5	TRUE	50	0.1	40	25	60	15	SFN	1	300	100	88	0	1.3075
945	5	TRUE	50	0.1	40	25	70	15	SFN	1	300	100	87	0	1.435
946	5	TRUE	50	0.1	40	25	10	20	SFN	1	300	100	99	99	99.01
947	5	TRUE	50	0.1	40	25	20	20	SFN	1	300	100	99	99	99.0125
948	5	TRUE	50	0.1	40	25	30	20	SFN	1	300	100	96	69	70.79
949	5	TRUE	50	0.1	40	25	40	20	SFN	1	300	100	92	0	3.25
950	5	TRUE	50	0.1	40	25	50	20	SFN	1	300	100	88	0	1.7275
951	5	TRUE	50	0.1	40	25	60	20	SFN	1	300	100	91	0	1.56
952	5	TRUE	50	0.1	40	25	70	20	SFN	1	300	100	94	0	2.0725
953	5	TRUE	50	0.1	40	25	10	25	SFN	1	300	100	99	99	99.0125
954	5	TRUE	50	0.1	40	25	20	25	SFN	1	300	100	100	100	99.995
955	5	TRUE	50	0.1	40	25	30	25	SFN	1	300	100	96	87	87.2925
956	5	TRUE	50	0.1	40	25	40	25	SFN	1	300	100	97	9	14.7325
957	5	TRUE	50	0.1	40	25	50	25	SFN	1	300	100	91	0	2.73
958	5	TRUE	50	0.1	40	25	60	25	SFN	1	300	100	95	0	2.2225
959	5	TRUE	50	0.1	40	25	70	25	SFN	1	300	100	86	0	2.6525
960	5	TRUE	50	0.1	40	25	10	30	SFN	1	300	100	100	99	98.9975
961	5	TRUE	50	0.1	40	25	20	30	SFN	1	300	100	97	96	96.0875
962	5	TRUE	50	0.1	40	25	30	30	SFN	1	300	100	98	95	94.73
963	5	TRUE	50	0.1	40	25	40	30	SFN	1	300	100	97	38	42.4925
964	5	TRUE	50	0.1	40	25	50	30	SFN	1	300	100	95	0	5.3875
965	5	TRUE	50	0.1	40	25	60	30	SFN	1	300	100	92	0	4.0075
966	5	TRUE	50	0.1	40	25	70	30	SFN	1	300	100	94	0	3.9175
967	5	TRUE	50	0.1	40	30	10	5	SFN	1	300	100	100	100	99.9725
968	5	TRUE	50	0.1	40	30	20	5	SFN	1	300	100	97	52	53.8275
969	5	TRUE	50	0.1	40	30	30	5	SFN	1	300	100	85	0	1.4525
970	5	TRUE	50	0.1	40	30	40	5	SFN	1	300	100	90	0	1.2825
971	5	TRUE	50	0.1	40	30	50	5	SFN	1	300	100	89	0	1.255
972	5	TRUE	50	0.1	40	30	60	5	SFN	1	300	100	80	0	1.25
973	5	TRUE	50	0.1	40	30	70	5	SFN	1	300	100	87	0	1.25
974	5	TRUE	50	0.1	40	30	10	10	SFN	1	300	100	100	100	99.9825
975	5	TRUE	50	0.1	40	30	20	10	SFN	1	300	100	100	98	98.0775
976	5	TRUE	50	0.1	40	30	30	10	SFN	1	300	100	92	1	3.2275
977	5	TRUE	50	0.1	40	30	40	10	SFN	1	300	100	89	0	1.3925
978	5	TRUE	50	0.1	40	30	50	10	SFN	1	300	100	83	0	1.2675
979	5	TRUE	50	0.1	40	30	60	10	SFN	1	300	100	82	0	1.2525
980	5	TRUE	50	0.1	40	30	70	10	SFN	1	300	100	89	0	1.2575
981	5	TRUE	50	0.1	40	30	10	15	SFN	1	300	100	100	100	99.9825
982	5	TRUE	50	0.1	40	30	20	15	SFN	1	300	100	100	100	100
983	5	TRUE	50	0.1	40	30	30	15	SFN	1	300	100	97	33	36.475
984	5	TRUE	50	0.1	40	30	40	15	SFN	1	300	100	92	0	1.7075
985	5	TRUE	50	0.1	40	30	50	15	SFN	1	300	100	85	0	1.3375
986	5	TRUE	50	0.1	40	30	60	15	SFN	1	300	100	88	0	1.305
987	5	TRUE	50	0.1	40	30	70	15	SFN	1	300	100	86	0	1.4475
988	5	TRUE	50	0.1	40	30	10	20	SFN	1	300	100	100	100	99.995
989	5	TRUE	50	0.1	40	30	20	20	SFN	1	300	100	99	99	99.0125
990	5	TRUE	50	0.1	40	30	30	20	SFN	1	300	100	98	83	83.805
991	5	TRUE	50	0.1	40	30	40	20	SFN	1	300	100	96	0	3.5475
992	5	TRUE	50	0.1	40	30	50	20	SFN	1	300	100	94	0	1.7525
993	5	TRUE	50	0.1	40	30	60	20	SFN	1	300	100	93	0	1.61
994	5	TRUE	50	0.1	40	30	70	20	SFN	1	300	100	96	0	2.2175
995	5	TRUE	50	0.1	40	30	10	25	SFN	1	300	100	100	100	99.9925
996	5	TRUE	50	0.1	40	30	20	25	SFN	1	300	100	100	99	99
997	5	TRUE	50	0.1	40	30	30	25	SFN	1	300	100	94	82	82.7925
998	5	TRUE	50	0.1	40	30	40	25	SFN	1	300	100	97	12	17.2075
999	5	TRUE	50	0.1	40	30	50	25	SFN	1	300	100	94	0	2.6425
1000	5	TRUE	50	0.1	40	30	60	25	SFN	1	300	100	92	0	2.3425
1001	5	TRUE	50	0.1	40	30	70	25	SFN	1	300	100	95	0	2.79
1002	5	TRUE	50	0.1	40	30	10	30	SFN	1	300	100	99	99	98.995
1003	5	TRUE	50	0.1	40	30	20	30	SFN	1	300	100	99	97	96.8875
1004	5	TRUE	50	0.1	40	30	30	30	SFN	1	300	100	97	89	88.8275
1005	5	TRUE	50	0.1	40	30	40	30	SFN	1	300	100	99	50	51.83
1006	5	TRUE	50	0.1	40	30	50	30	SFN	1	300	100	97	1	6.7175
1007	5	TRUE	50	0.1	40	30	60	30	SFN	1	300	100	95	0	3.89
1008	5	TRUE	50	0.1	40	30	70	30	SFN	1	300	100	96	0	4.6025
[truncated: 16,632 more rows]
