# Supplementary material for: Using a mixed opinion dynamics and innovation diffusion model to explore the ‘best game no one played’ phenomenon
Source: PLoS One. 2026 May 19;21(5):e0349217. doi: 10.1371/journal.pone.0349217 (PMC13186339; doi:10.1371/journal.pone.0349217)
Supplement: S2 File — Raw simulation output for the three controlled experiments, covering regular lattice and small-world topologies (30,000 runs). Used for Fig 10 and our mechanism decomposition analysis. (CSV) [file pone.0349217.s002.csv]

experiment	fri	gsi	adopters	N	avg_of_thresholds	experiment_id	topology
0	1.0	1.0	400	400	10	MD-A	lattice
1	1.0	1.0	400	400	10	MD-A	lattice
2	1.0	1.0	400	400	10	MD-A	lattice
3	1.0	1.0	400	400	10	MD-A	lattice
4	1.0	1.0	400	400	10	MD-A	lattice
5	1.0	1.0	400	400	10	MD-A	lattice
6	1.0	1.0	400	400	10	MD-A	lattice
7	1.0	1.0	400	400	10	MD-A	lattice
8	1.0	1.0	400	400	10	MD-A	lattice
9	1.0	1.0	400	400	10	MD-A	lattice
10	1.0	1.0	400	400	10	MD-A	lattice
11	1.0	1.0	400	400	10	MD-A	lattice
12	1.0	1.0	400	400	10	MD-A	lattice
13	1.0	1.0	400	400	10	MD-A	lattice
14	1.0	1.0	400	400	10	MD-A	lattice
15	1.0	1.0	400	400	10	MD-A	lattice
16	1.0	1.0	400	400	10	MD-A	lattice
17	1.0	1.0	400	400	10	MD-A	lattice
18	1.0	1.0	400	400	10	MD-A	lattice
19	1.0	1.0	400	400	10	MD-A	lattice
20	1.0	1.0	400	400	10	MD-A	lattice
21	1.0	1.0	400	400	10	MD-A	lattice
22	1.0	1.0	400	400	10	MD-A	lattice
23	1.0	1.0	400	400	10	MD-A	lattice
24	1.0	1.0	400	400	10	MD-A	lattice
25	1.0	1.0	400	400	10	MD-A	lattice
26	1.0	1.0	400	400	10	MD-A	lattice
27	1.0	1.0	400	400	10	MD-A	lattice
28	1.0	1.0	400	400	10	MD-A	lattice
29	1.0	1.0	400	400	10	MD-A	lattice
30	1.0	1.0	400	400	10	MD-A	lattice
31	1.0	1.0	400	400	10	MD-A	lattice
32	1.0	1.0	400	400	10	MD-A	lattice
33	1.0	1.0	400	400	10	MD-A	lattice
34	1.0	1.0	400	400	10	MD-A	lattice
35	1.0	1.0	400	400	10	MD-A	lattice
36	1.0	1.0	400	400	10	MD-A	lattice
37	1.0	1.0	400	400	10	MD-A	lattice
38	1.0	1.0	400	400	10	MD-A	lattice
39	1.0	1.0	400	400	10	MD-A	lattice
40	1.0	1.0	400	400	10	MD-A	lattice
41	1.0	1.0	400	400	10	MD-A	lattice
42	1.0	1.0	400	400	10	MD-A	lattice
43	1.0	1.0	400	400	10	MD-A	lattice
44	1.0	1.0	400	400	10	MD-A	lattice
45	1.0	1.0	400	400	10	MD-A	lattice
46	1.0	1.0	400	400	10	MD-A	lattice
47	1.0	1.0	400	400	10	MD-A	lattice
48	1.0	1.0	400	400	10	MD-A	lattice
49	1.0	1.0	400	400	10	MD-A	lattice
50	1.0	1.0	400	400	10	MD-A	lattice
51	1.0	1.0	400	400	10	MD-A	lattice
52	1.0	1.0	400	400	10	MD-A	lattice
53	1.0	1.0	400	400	10	MD-A	lattice
54	1.0	1.0	400	400	10	MD-A	lattice
55	1.0	1.0	400	400	10	MD-A	lattice
56	1.0	1.0	400	400	10	MD-A	lattice
57	1.0	1.0	400	400	10	MD-A	lattice
58	1.0	1.0	400	400	10	MD-A	lattice
59	1.0	1.0	400	400	10	MD-A	lattice
60	1.0	1.0	400	400	10	MD-A	lattice
61	1.0	1.0	400	400	10	MD-A	lattice
62	1.0	1.0	400	400	10	MD-A	lattice
63	1.0	1.0	400	400	10	MD-A	lattice
64	1.0	1.0	400	400	10	MD-A	lattice
65	1.0	1.0	400	400	10	MD-A	lattice
66	1.0	1.0	400	400	10	MD-A	lattice
67	1.0	1.0	400	400	10	MD-A	lattice
68	1.0	1.0	400	400	10	MD-A	lattice
69	1.0	1.0	400	400	10	MD-A	lattice
70	1.0	1.0	400	400	10	MD-A	lattice
71	1.0	1.0	400	400	10	MD-A	lattice
72	1.0	1.0	400	400	10	MD-A	lattice
73	1.0	1.0	400	400	10	MD-A	lattice
74	1.0	1.0	400	400	10	MD-A	lattice
75	1.0	1.0	400	400	10	MD-A	lattice
76	1.0	1.0	400	400	10	MD-A	lattice
77	1.0	1.0	400	400	10	MD-A	lattice
78	1.0	1.0	400	400	10	MD-A	lattice
79	1.0	1.0	400	400	10	MD-A	lattice
80	1.0	1.0	400	400	10	MD-A	lattice
81	1.0	1.0	400	400	10	MD-A	lattice
82	1.0	1.0	400	400	10	MD-A	lattice
83	1.0	1.0	400	400	10	MD-A	lattice
84	1.0	1.0	400	400	10	MD-A	lattice
85	1.0	1.0	400	400	10	MD-A	lattice
86	1.0	1.0	400	400	10	MD-A	lattice
87	1.0	1.0	400	400	10	MD-A	lattice
88	1.0	1.0	400	400	10	MD-A	lattice
89	1.0	1.0	400	400	10	MD-A	lattice
90	1.0	1.0	400	400	10	MD-A	lattice
91	1.0	1.0	400	400	10	MD-A	lattice
92	1.0	1.0	400	400	10	MD-A	lattice
93	1.0	1.0	400	400	10	MD-A	lattice
94	1.0	1.0	400	400	10	MD-A	lattice
95	1.0	1.0	400	400	10	MD-A	lattice
96	1.0	1.0	400	400	10	MD-A	lattice
97	1.0	1.0	400	400	10	MD-A	lattice
98	1.0	1.0	400	400	10	MD-A	lattice
99	1.0	1.0	400	400	10	MD-A	lattice
100	1.0	1.0	400	400	10	MD-A	lattice
101	1.0	1.0	400	400	10	MD-A	lattice
102	1.0	1.0	400	400	10	MD-A	lattice
103	1.0	1.0	400	400	10	MD-A	lattice
104	1.0	1.0	400	400	10	MD-A	lattice
105	1.0	1.0	400	400	10	MD-A	lattice
106	1.0	1.0	400	400	10	MD-A	lattice
107	1.0	1.0	400	400	10	MD-A	lattice
108	1.0	1.0	400	400	10	MD-A	lattice
109	1.0	1.0	400	400	10	MD-A	lattice
110	1.0	1.0	400	400	10	MD-A	lattice
111	1.0	1.0	400	400	10	MD-A	lattice
112	1.0	1.0	400	400	10	MD-A	lattice
113	1.0	1.0	400	400	10	MD-A	lattice
114	1.0	1.0	400	400	10	MD-A	lattice
115	1.0	1.0	400	400	10	MD-A	lattice
116	1.0	1.0	400	400	10	MD-A	lattice
117	1.0	1.0	400	400	10	MD-A	lattice
118	1.0	1.0	400	400	10	MD-A	lattice
119	1.0	1.0	400	400	10	MD-A	lattice
120	1.0	1.0	400	400	10	MD-A	lattice
121	1.0	1.0	400	400	10	MD-A	lattice
122	1.0	1.0	400	400	10	MD-A	lattice
123	1.0	1.0	400	400	10	MD-A	lattice
124	1.0	1.0	400	400	10	MD-A	lattice
125	1.0	1.0	400	400	10	MD-A	lattice
126	1.0	1.0	400	400	10	MD-A	lattice
127	1.0	1.0	400	400	10	MD-A	lattice
128	1.0	1.0	400	400	10	MD-A	lattice
129	1.0	1.0	400	400	10	MD-A	lattice
130	1.0	1.0	400	400	10	MD-A	lattice
131	1.0	1.0	400	400	10	MD-A	lattice
132	1.0	1.0	400	400	10	MD-A	lattice
133	1.0	1.0	400	400	10	MD-A	lattice
134	1.0	1.0	400	400	10	MD-A	lattice
135	1.0	1.0	400	400	10	MD-A	lattice
136	1.0	1.0	400	400	10	MD-A	lattice
137	1.0	1.0	400	400	10	MD-A	lattice
138	1.0	1.0	400	400	10	MD-A	lattice
139	1.0	1.0	400	400	10	MD-A	lattice
140	1.0	1.0	400	400	10	MD-A	lattice
141	1.0	1.0	400	400	10	MD-A	lattice
142	1.0	1.0	400	400	10	MD-A	lattice
143	1.0	1.0	400	400	10	MD-A	lattice
144	1.0	1.0	400	400	10	MD-A	lattice
145	1.0	1.0	400	400	10	MD-A	lattice
146	1.0	1.0	400	400	10	MD-A	lattice
147	1.0	1.0	400	400	10	MD-A	lattice
148	1.0	1.0	400	400	10	MD-A	lattice
149	1.0	1.0	400	400	10	MD-A	lattice
150	1.0	1.0	400	400	10	MD-A	lattice
151	1.0	1.0	400	400	10	MD-A	lattice
152	1.0	1.0	400	400	10	MD-A	lattice
153	1.0	1.0	400	400	10	MD-A	lattice
154	1.0	1.0	400	400	10	MD-A	lattice
155	1.0	1.0	400	400	10	MD-A	lattice
156	1.0	1.0	400	400	10	MD-A	lattice
157	1.0	1.0	400	400	10	MD-A	lattice
158	1.0	1.0	400	400	10	MD-A	lattice
159	1.0	1.0	400	400	10	MD-A	lattice
160	1.0	1.0	400	400	10	MD-A	lattice
161	1.0	1.0	400	400	10	MD-A	lattice
162	1.0	1.0	400	400	10	MD-A	lattice
163	1.0	1.0	400	400	10	MD-A	lattice
164	1.0	1.0	400	400	10	MD-A	lattice
165	1.0	1.0	400	400	10	MD-A	lattice
166	1.0	1.0	400	400	10	MD-A	lattice
167	1.0	1.0	400	400	10	MD-A	lattice
168	1.0	1.0	400	400	10	MD-A	lattice
169	1.0	1.0	400	400	10	MD-A	lattice
170	1.0	1.0	400	400	10	MD-A	lattice
171	1.0	1.0	400	400	10	MD-A	lattice
172	1.0	1.0	400	400	10	MD-A	lattice
173	1.0	1.0	400	400	10	MD-A	lattice
174	1.0	1.0	400	400	10	MD-A	lattice
175	1.0	1.0	400	400	10	MD-A	lattice
176	1.0	1.0	400	400	10	MD-A	lattice
177	1.0	1.0	400	400	10	MD-A	lattice
178	1.0	1.0	400	400	10	MD-A	lattice
179	1.0	1.0	400	400	10	MD-A	lattice
180	1.0	1.0	400	400	10	MD-A	lattice
181	1.0	1.0	400	400	10	MD-A	lattice
182	1.0	1.0	400	400	10	MD-A	lattice
183	1.0	1.0	400	400	10	MD-A	lattice
184	1.0	1.0	400	400	10	MD-A	lattice
185	1.0	1.0	400	400	10	MD-A	lattice
186	1.0	1.0	400	400	10	MD-A	lattice
187	1.0	1.0	400	400	10	MD-A	lattice
188	1.0	1.0	400	400	10	MD-A	lattice
189	1.0	1.0	400	400	10	MD-A	lattice
190	1.0	1.0	400	400	10	MD-A	lattice
191	1.0	1.0	400	400	10	MD-A	lattice
192	1.0	1.0	400	400	10	MD-A	lattice
193	1.0	1.0	400	400	10	MD-A	lattice
194	1.0	1.0	400	400	10	MD-A	lattice
195	1.0	1.0	400	400	10	MD-A	lattice
196	1.0	1.0	400	400	10	MD-A	lattice
197	1.0	1.0	400	400	10	MD-A	lattice
198	1.0	1.0	400	400	10	MD-A	lattice
199	1.0	1.0	400	400	10	MD-A	lattice
200	1.0	1.0	400	400	10	MD-A	lattice
201	1.0	1.0	400	400	10	MD-A	lattice
202	1.0	1.0	400	400	10	MD-A	lattice
203	1.0	1.0	400	400	10	MD-A	lattice
204	1.0	1.0	400	400	10	MD-A	lattice
205	1.0	1.0	400	400	10	MD-A	lattice
206	1.0	1.0	400	400	10	MD-A	lattice
207	1.0	1.0	400	400	10	MD-A	lattice
208	1.0	1.0	400	400	10	MD-A	lattice
209	1.0	1.0	400	400	10	MD-A	lattice
210	1.0	1.0	400	400	10	MD-A	lattice
211	1.0	1.0	400	400	10	MD-A	lattice
212	1.0	1.0	400	400	10	MD-A	lattice
213	1.0	1.0	400	400	10	MD-A	lattice
214	1.0	1.0	400	400	10	MD-A	lattice
215	1.0	1.0	400	400	10	MD-A	lattice
216	1.0	1.0	400	400	10	MD-A	lattice
217	1.0	1.0	400	400	10	MD-A	lattice
218	1.0	1.0	400	400	10	MD-A	lattice
219	1.0	1.0	400	400	10	MD-A	lattice
220	1.0	1.0	400	400	10	MD-A	lattice
221	1.0	1.0	400	400	10	MD-A	lattice
222	1.0	1.0	400	400	10	MD-A	lattice
223	1.0	1.0	400	400	10	MD-A	lattice
224	1.0	1.0	400	400	10	MD-A	lattice
225	1.0	1.0	400	400	10	MD-A	lattice
226	1.0	1.0	400	400	10	MD-A	lattice
227	1.0	1.0	400	400	10	MD-A	lattice
228	1.0	1.0	400	400	10	MD-A	lattice
229	1.0	1.0	400	400	10	MD-A	lattice
230	1.0	1.0	400	400	10	MD-A	lattice
231	1.0	1.0	400	400	10	MD-A	lattice
232	1.0	1.0	400	400	10	MD-A	lattice
233	1.0	1.0	400	400	10	MD-A	lattice
234	1.0	1.0	400	400	10	MD-A	lattice
235	1.0	1.0	400	400	10	MD-A	lattice
236	1.0	1.0	400	400	10	MD-A	lattice
237	1.0	1.0	400	400	10	MD-A	lattice
238	1.0	1.0	400	400	10	MD-A	lattice
239	1.0	1.0	400	400	10	MD-A	lattice
240	1.0	1.0	400	400	10	MD-A	lattice
241	1.0	1.0	400	400	10	MD-A	lattice
242	1.0	1.0	400	400	10	MD-A	lattice
243	1.0	1.0	400	400	10	MD-A	lattice
244	1.0	1.0	400	400	10	MD-A	lattice
245	1.0	1.0	400	400	10	MD-A	lattice
246	1.0	1.0	400	400	10	MD-A	lattice
247	1.0	1.0	400	400	10	MD-A	lattice
248	1.0	1.0	400	400	10	MD-A	lattice
249	1.0	1.0	400	400	10	MD-A	lattice
250	1.0	1.0	400	400	10	MD-A	lattice
251	1.0	1.0	400	400	10	MD-A	lattice
252	1.0	1.0	400	400	10	MD-A	lattice
253	1.0	1.0	400	400	10	MD-A	lattice
254	1.0	1.0	400	400	10	MD-A	lattice
255	1.0	1.0	400	400	10	MD-A	lattice
256	1.0	1.0	400	400	10	MD-A	lattice
257	1.0	1.0	400	400	10	MD-A	lattice
258	1.0	1.0	400	400	10	MD-A	lattice
259	1.0	1.0	400	400	10	MD-A	lattice
260	1.0	1.0	400	400	10	MD-A	lattice
261	1.0	1.0	400	400	10	MD-A	lattice
262	1.0	1.0	400	400	10	MD-A	lattice
263	1.0	1.0	400	400	10	MD-A	lattice
264	1.0	1.0	400	400	10	MD-A	lattice
265	1.0	1.0	400	400	10	MD-A	lattice
266	1.0	1.0	400	400	10	MD-A	lattice
267	1.0	1.0	400	400	10	MD-A	lattice
268	1.0	1.0	400	400	10	MD-A	lattice
269	1.0	1.0	400	400	10	MD-A	lattice
270	1.0	1.0	400	400	10	MD-A	lattice
271	1.0	1.0	400	400	10	MD-A	lattice
272	1.0	1.0	400	400	10	MD-A	lattice
273	1.0	1.0	400	400	10	MD-A	lattice
274	1.0	1.0	400	400	10	MD-A	lattice
275	1.0	1.0	400	400	10	MD-A	lattice
276	1.0	1.0	400	400	10	MD-A	lattice
277	1.0	1.0	400	400	10	MD-A	lattice
278	1.0	1.0	400	400	10	MD-A	lattice
279	1.0	1.0	400	400	10	MD-A	lattice
280	1.0	1.0	400	400	10	MD-A	lattice
281	1.0	1.0	400	400	10	MD-A	lattice
282	1.0	1.0	400	400	10	MD-A	lattice
283	1.0	1.0	400	400	10	MD-A	lattice
284	1.0	1.0	400	400	10	MD-A	lattice
285	1.0	1.0	400	400	10	MD-A	lattice
286	1.0	1.0	400	400	10	MD-A	lattice
287	1.0	1.0	400	400	10	MD-A	lattice
288	1.0	1.0	400	400	10	MD-A	lattice
289	1.0	1.0	400	400	10	MD-A	lattice
290	1.0	1.0	400	400	10	MD-A	lattice
291	1.0	1.0	400	400	10	MD-A	lattice
292	1.0	1.0	400	400	10	MD-A	lattice
293	1.0	1.0	400	400	10	MD-A	lattice
294	1.0	1.0	400	400	10	MD-A	lattice
295	1.0	1.0	400	400	10	MD-A	lattice
296	1.0	1.0	400	400	10	MD-A	lattice
297	1.0	1.0	400	400	10	MD-A	lattice
298	1.0	1.0	400	400	10	MD-A	lattice
299	1.0	1.0	400	400	10	MD-A	lattice
300	1.0	1.0	400	400	10	MD-A	lattice
301	1.0	1.0	400	400	10	MD-A	lattice
302	1.0	1.0	400	400	10	MD-A	lattice
303	1.0	1.0	400	400	10	MD-A	lattice
304	1.0	1.0	400	400	10	MD-A	lattice
305	1.0	1.0	400	400	10	MD-A	lattice
306	1.0	1.0	400	400	10	MD-A	lattice
307	1.0	1.0	400	400	10	MD-A	lattice
308	1.0	1.0	400	400	10	MD-A	lattice
309	1.0	1.0	400	400	10	MD-A	lattice
310	1.0	1.0	400	400	10	MD-A	lattice
311	1.0	1.0	400	400	10	MD-A	lattice
312	1.0	1.0	400	400	10	MD-A	lattice
313	1.0	1.0	400	400	10	MD-A	lattice
314	1.0	1.0	400	400	10	MD-A	lattice
315	1.0	1.0	400	400	10	MD-A	lattice
316	1.0	1.0	400	400	10	MD-A	lattice
317	1.0	1.0	400	400	10	MD-A	lattice
318	1.0	1.0	400	400	10	MD-A	lattice
319	1.0	1.0	400	400	10	MD-A	lattice
320	1.0	1.0	400	400	10	MD-A	lattice
321	1.0	1.0	400	400	10	MD-A	lattice
322	1.0	1.0	400	400	10	MD-A	lattice
323	1.0	1.0	400	400	10	MD-A	lattice
324	1.0	1.0	400	400	10	MD-A	lattice
325	1.0	1.0	400	400	10	MD-A	lattice
326	1.0	1.0	400	400	10	MD-A	lattice
327	1.0	1.0	400	400	10	MD-A	lattice
328	1.0	1.0	400	400	10	MD-A	lattice
329	1.0	1.0	400	400	10	MD-A	lattice
330	1.0	1.0	400	400	10	MD-A	lattice
331	1.0	1.0	400	400	10	MD-A	lattice
332	1.0	1.0	400	400	10	MD-A	lattice
333	1.0	1.0	400	400	10	MD-A	lattice
334	1.0	1.0	400	400	10	MD-A	lattice
335	1.0	1.0	400	400	10	MD-A	lattice
336	1.0	1.0	400	400	10	MD-A	lattice
337	1.0	1.0	400	400	10	MD-A	lattice
338	1.0	1.0	400	400	10	MD-A	lattice
339	1.0	1.0	400	400	10	MD-A	lattice
340	1.0	1.0	400	400	10	MD-A	lattice
341	1.0	1.0	400	400	10	MD-A	lattice
342	1.0	1.0	400	400	10	MD-A	lattice
343	1.0	1.0	400	400	10	MD-A	lattice
344	1.0	1.0	400	400	10	MD-A	lattice
345	1.0	1.0	400	400	10	MD-A	lattice
346	1.0	1.0	400	400	10	MD-A	lattice
347	1.0	1.0	400	400	10	MD-A	lattice
348	1.0	1.0	400	400	10	MD-A	lattice
349	1.0	1.0	400	400	10	MD-A	lattice
350	1.0	1.0	400	400	10	MD-A	lattice
351	1.0	1.0	400	400	10	MD-A	lattice
352	1.0	1.0	400	400	10	MD-A	lattice
353	1.0	1.0	400	400	10	MD-A	lattice
354	1.0	1.0	400	400	10	MD-A	lattice
355	1.0	1.0	400	400	10	MD-A	lattice
356	1.0	1.0	400	400	10	MD-A	lattice
357	1.0	1.0	400	400	10	MD-A	lattice
358	1.0	1.0	400	400	10	MD-A	lattice
359	1.0	1.0	400	400	10	MD-A	lattice
360	1.0	1.0	400	400	10	MD-A	lattice
361	1.0	1.0	400	400	10	MD-A	lattice
362	1.0	1.0	400	400	10	MD-A	lattice
363	1.0	1.0	400	400	10	MD-A	lattice
364	1.0	1.0	400	400	10	MD-A	lattice
365	1.0	1.0	400	400	10	MD-A	lattice
366	1.0	1.0	400	400	10	MD-A	lattice
367	1.0	1.0	400	400	10	MD-A	lattice
368	1.0	1.0	400	400	10	MD-A	lattice
369	1.0	1.0	400	400	10	MD-A	lattice
370	1.0	1.0	400	400	10	MD-A	lattice
371	1.0	1.0	400	400	10	MD-A	lattice
372	1.0	1.0	400	400	10	MD-A	lattice
373	1.0	1.0	400	400	10	MD-A	lattice
374	1.0	1.0	400	400	10	MD-A	lattice
375	1.0	1.0	400	400	10	MD-A	lattice
376	1.0	1.0	400	400	10	MD-A	lattice
377	1.0	1.0	400	400	10	MD-A	lattice
378	1.0	1.0	400	400	10	MD-A	lattice
379	1.0	1.0	400	400	10	MD-A	lattice
380	1.0	1.0	400	400	10	MD-A	lattice
381	1.0	1.0	400	400	10	MD-A	lattice
382	1.0	1.0	400	400	10	MD-A	lattice
383	1.0	1.0	400	400	10	MD-A	lattice
384	1.0	1.0	400	400	10	MD-A	lattice
385	1.0	1.0	400	400	10	MD-A	lattice
386	1.0	1.0	400	400	10	MD-A	lattice
387	1.0	1.0	400	400	10	MD-A	lattice
388	1.0	1.0	400	400	10	MD-A	lattice
389	1.0	1.0	400	400	10	MD-A	lattice
390	1.0	1.0	400	400	10	MD-A	lattice
391	1.0	1.0	400	400	10	MD-A	lattice
392	1.0	1.0	400	400	10	MD-A	lattice
393	1.0	1.0	400	400	10	MD-A	lattice
394	1.0	1.0	400	400	10	MD-A	lattice
395	1.0	1.0	400	400	10	MD-A	lattice
396	1.0	1.0	400	400	10	MD-A	lattice
397	1.0	1.0	400	400	10	MD-A	lattice
398	1.0	1.0	400	400	10	MD-A	lattice
399	1.0	1.0	400	400	10	MD-A	lattice
400	1.0	1.0	400	400	10	MD-A	lattice
401	1.0	1.0	400	400	10	MD-A	lattice
402	1.0	1.0	400	400	10	MD-A	lattice
403	1.0	1.0	400	400	10	MD-A	lattice
404	1.0	1.0	400	400	10	MD-A	lattice
405	1.0	1.0	400	400	10	MD-A	lattice
406	1.0	1.0	400	400	10	MD-A	lattice
407	1.0	1.0	400	400	10	MD-A	lattice
408	1.0	1.0	400	400	10	MD-A	lattice
409	1.0	1.0	400	400	10	MD-A	lattice
410	1.0	1.0	400	400	10	MD-A	lattice
411	1.0	1.0	400	400	10	MD-A	lattice
412	1.0	1.0	400	400	10	MD-A	lattice
413	1.0	1.0	400	400	10	MD-A	lattice
414	1.0	1.0	400	400	10	MD-A	lattice
415	1.0	1.0	400	400	10	MD-A	lattice
416	1.0	1.0	400	400	10	MD-A	lattice
417	1.0	1.0	400	400	10	MD-A	lattice
418	1.0	1.0	400	400	10	MD-A	lattice
419	1.0	1.0	400	400	10	MD-A	lattice
420	1.0	1.0	400	400	10	MD-A	lattice
421	1.0	1.0	400	400	10	MD-A	lattice
422	1.0	1.0	400	400	10	MD-A	lattice
423	1.0	1.0	400	400	10	MD-A	lattice
424	1.0	1.0	400	400	10	MD-A	lattice
425	1.0	1.0	400	400	10	MD-A	lattice
426	1.0	1.0	400	400	10	MD-A	lattice
427	1.0	1.0	400	400	10	MD-A	lattice
428	1.0	1.0	400	400	10	MD-A	lattice
429	1.0	1.0	400	400	10	MD-A	lattice
430	1.0	1.0	400	400	10	MD-A	lattice
431	1.0	1.0	400	400	10	MD-A	lattice
432	1.0	1.0	400	400	10	MD-A	lattice
433	1.0	1.0	400	400	10	MD-A	lattice
434	1.0	1.0	400	400	10	MD-A	lattice
435	1.0	1.0	400	400	10	MD-A	lattice
436	1.0	1.0	400	400	10	MD-A	lattice
437	1.0	1.0	400	400	10	MD-A	lattice
438	1.0	1.0	400	400	10	MD-A	lattice
439	1.0	1.0	400	400	10	MD-A	lattice
440	1.0	1.0	400	400	10	MD-A	lattice
441	1.0	1.0	400	400	10	MD-A	lattice
442	1.0	1.0	400	400	10	MD-A	lattice
443	1.0	1.0	400	400	10	MD-A	lattice
444	1.0	1.0	400	400	10	MD-A	lattice
445	1.0	1.0	400	400	10	MD-A	lattice
446	1.0	1.0	400	400	10	MD-A	lattice
447	1.0	1.0	400	400	10	MD-A	lattice
448	1.0	1.0	400	400	10	MD-A	lattice
449	1.0	1.0	400	400	10	MD-A	lattice
450	1.0	1.0	400	400	10	MD-A	lattice
451	1.0	1.0	400	400	10	MD-A	lattice
452	1.0	1.0	400	400	10	MD-A	lattice
453	1.0	1.0	400	400	10	MD-A	lattice
454	1.0	1.0	400	400	10	MD-A	lattice
455	1.0	1.0	400	400	10	MD-A	lattice
456	1.0	1.0	400	400	10	MD-A	lattice
457	1.0	1.0	400	400	10	MD-A	lattice
458	1.0	1.0	400	400	10	MD-A	lattice
459	1.0	1.0	400	400	10	MD-A	lattice
460	1.0	1.0	400	400	10	MD-A	lattice
461	1.0	1.0	400	400	10	MD-A	lattice
462	1.0	1.0	400	400	10	MD-A	lattice
463	1.0	1.0	400	400	10	MD-A	lattice
464	1.0	1.0	400	400	10	MD-A	lattice
465	1.0	1.0	400	400	10	MD-A	lattice
466	1.0	1.0	400	400	10	MD-A	lattice
467	1.0	1.0	400	400	10	MD-A	lattice
468	1.0	1.0	400	400	10	MD-A	lattice
469	1.0	1.0	400	400	10	MD-A	lattice
470	1.0	1.0	400	400	10	MD-A	lattice
471	1.0	1.0	400	400	10	MD-A	lattice
472	1.0	1.0	400	400	10	MD-A	lattice
473	1.0	1.0	400	400	10	MD-A	lattice
474	1.0	1.0	400	400	10	MD-A	lattice
475	1.0	1.0	400	400	10	MD-A	lattice
476	1.0	1.0	400	400	10	MD-A	lattice
477	1.0	1.0	400	400	10	MD-A	lattice
478	1.0	1.0	400	400	10	MD-A	lattice
479	1.0	1.0	400	400	10	MD-A	lattice
480	1.0	1.0	400	400	10	MD-A	lattice
481	1.0	1.0	400	400	10	MD-A	lattice
482	1.0	1.0	400	400	10	MD-A	lattice
483	1.0	1.0	400	400	10	MD-A	lattice
484	1.0	1.0	400	400	10	MD-A	lattice
485	1.0	1.0	400	400	10	MD-A	lattice
486	1.0	1.0	400	400	10	MD-A	lattice
487	1.0	1.0	400	400	10	MD-A	lattice
488	1.0	1.0	400	400	10	MD-A	lattice
489	1.0	1.0	400	400	10	MD-A	lattice
490	1.0	1.0	400	400	10	MD-A	lattice
491	1.0	1.0	400	400	10	MD-A	lattice
492	1.0	1.0	400	400	10	MD-A	lattice
493	1.0	1.0	400	400	10	MD-A	lattice
494	1.0	1.0	400	400	10	MD-A	lattice
495	1.0	1.0	400	400	10	MD-A	lattice
496	1.0	1.0	400	400	10	MD-A	lattice
497	1.0	1.0	400	400	10	MD-A	lattice
498	1.0	1.0	400	400	10	MD-A	lattice
499	1.0	1.0	400	400	10	MD-A	lattice
500	1.0	1.0	400	400	10	MD-A	lattice
501	1.0	1.0	400	400	10	MD-A	lattice
502	1.0	1.0	400	400	10	MD-A	lattice
503	1.0	1.0	400	400	10	MD-A	lattice
504	1.0	1.0	400	400	10	MD-A	lattice
505	1.0	1.0	400	400	10	MD-A	lattice
506	1.0	1.0	400	400	10	MD-A	lattice
507	1.0	1.0	400	400	10	MD-A	lattice
508	1.0	1.0	400	400	10	MD-A	lattice
509	1.0	1.0	400	400	10	MD-A	lattice
510	1.0	1.0	400	400	10	MD-A	lattice
511	1.0	1.0	400	400	10	MD-A	lattice
512	1.0	1.0	400	400	10	MD-A	lattice
513	1.0	1.0	400	400	10	MD-A	lattice
514	1.0	1.0	400	400	10	MD-A	lattice
515	1.0	1.0	400	400	10	MD-A	lattice
516	1.0	1.0	400	400	10	MD-A	lattice
517	1.0	1.0	400	400	10	MD-A	lattice
518	1.0	1.0	400	400	10	MD-A	lattice
519	1.0	1.0	400	400	10	MD-A	lattice
520	1.0	1.0	400	400	10	MD-A	lattice
521	1.0	1.0	400	400	10	MD-A	lattice
522	1.0	1.0	400	400	10	MD-A	lattice
523	1.0	1.0	400	400	10	MD-A	lattice
524	1.0	1.0	400	400	10	MD-A	lattice
525	1.0	1.0	400	400	10	MD-A	lattice
526	1.0	1.0	400	400	10	MD-A	lattice
527	1.0	1.0	400	400	10	MD-A	lattice
528	1.0	1.0	400	400	10	MD-A	lattice
529	1.0	1.0	400	400	10	MD-A	lattice
530	1.0	1.0	400	400	10	MD-A	lattice
531	1.0	1.0	400	400	10	MD-A	lattice
532	1.0	1.0	400	400	10	MD-A	lattice
533	1.0	1.0	400	400	10	MD-A	lattice
534	1.0	1.0	400	400	10	MD-A	lattice
535	1.0	1.0	400	400	10	MD-A	lattice
536	1.0	1.0	400	400	10	MD-A	lattice
537	1.0	1.0	400	400	10	MD-A	lattice
538	1.0	1.0	400	400	10	MD-A	lattice
539	1.0	1.0	400	400	10	MD-A	lattice
540	1.0	1.0	400	400	10	MD-A	lattice
541	1.0	1.0	400	400	10	MD-A	lattice
542	1.0	1.0	400	400	10	MD-A	lattice
543	1.0	1.0	400	400	10	MD-A	lattice
544	1.0	1.0	400	400	10	MD-A	lattice
545	1.0	1.0	400	400	10	MD-A	lattice
546	1.0	1.0	400	400	10	MD-A	lattice
547	1.0	1.0	400	400	10	MD-A	lattice
548	1.0	1.0	400	400	10	MD-A	lattice
549	1.0	1.0	400	400	10	MD-A	lattice
550	1.0	1.0	400	400	10	MD-A	lattice
551	1.0	1.0	400	400	10	MD-A	lattice
552	1.0	1.0	400	400	10	MD-A	lattice
553	1.0	1.0	400	400	10	MD-A	lattice
554	1.0	1.0	400	400	10	MD-A	lattice
555	1.0	1.0	400	400	10	MD-A	lattice
556	1.0	1.0	400	400	10	MD-A	lattice
557	1.0	1.0	400	400	10	MD-A	lattice
558	1.0	1.0	400	400	10	MD-A	lattice
559	1.0	1.0	400	400	10	MD-A	lattice
560	1.0	1.0	400	400	10	MD-A	lattice
561	1.0	1.0	400	400	10	MD-A	lattice
562	1.0	1.0	400	400	10	MD-A	lattice
563	1.0	1.0	400	400	10	MD-A	lattice
564	1.0	1.0	400	400	10	MD-A	lattice
565	1.0	1.0	400	400	10	MD-A	lattice
566	1.0	1.0	400	400	10	MD-A	lattice
567	1.0	1.0	400	400	10	MD-A	lattice
568	1.0	1.0	400	400	10	MD-A	lattice
569	1.0	1.0	400	400	10	MD-A	lattice
570	1.0	1.0	400	400	10	MD-A	lattice
571	1.0	1.0	400	400	10	MD-A	lattice
572	1.0	1.0	400	400	10	MD-A	lattice
573	1.0	1.0	400	400	10	MD-A	lattice
574	1.0	1.0	400	400	10	MD-A	lattice
575	1.0	1.0	400	400	10	MD-A	lattice
576	1.0	1.0	400	400	10	MD-A	lattice
577	1.0	1.0	400	400	10	MD-A	lattice
578	1.0	1.0	400	400	10	MD-A	lattice
579	1.0	1.0	400	400	10	MD-A	lattice
580	1.0	1.0	400	400	10	MD-A	lattice
581	1.0	1.0	400	400	10	MD-A	lattice
582	1.0	1.0	400	400	10	MD-A	lattice
583	1.0	1.0	400	400	10	MD-A	lattice
584	1.0	1.0	400	400	10	MD-A	lattice
585	1.0	1.0	400	400	10	MD-A	lattice
586	1.0	1.0	400	400	10	MD-A	lattice
587	1.0	1.0	400	400	10	MD-A	lattice
588	1.0	1.0	400	400	10	MD-A	lattice
589	1.0	1.0	400	400	10	MD-A	lattice
590	1.0	1.0	400	400	10	MD-A	lattice
591	1.0	1.0	400	400	10	MD-A	lattice
592	1.0	1.0	400	400	10	MD-A	lattice
593	1.0	1.0	400	400	10	MD-A	lattice
594	1.0	1.0	400	400	10	MD-A	lattice
595	1.0	1.0	400	400	10	MD-A	lattice
596	1.0	1.0	400	400	10	MD-A	lattice
597	1.0	1.0	400	400	10	MD-A	lattice
598	1.0	1.0	400	400	10	MD-A	lattice
599	1.0	1.0	400	400	10	MD-A	lattice
600	1.0	1.0	400	400	10	MD-A	lattice
601	1.0	1.0	400	400	10	MD-A	lattice
602	1.0	1.0	400	400	10	MD-A	lattice
603	1.0	1.0	400	400	10	MD-A	lattice
604	1.0	1.0	400	400	10	MD-A	lattice
605	1.0	1.0	400	400	10	MD-A	lattice
606	1.0	1.0	400	400	10	MD-A	lattice
607	1.0	1.0	400	400	10	MD-A	lattice
608	1.0	1.0	400	400	10	MD-A	lattice
609	1.0	1.0	400	400	10	MD-A	lattice
610	1.0	1.0	400	400	10	MD-A	lattice
611	1.0	1.0	400	400	10	MD-A	lattice
612	1.0	1.0	400	400	10	MD-A	lattice
613	1.0	1.0	400	400	10	MD-A	lattice
614	1.0	1.0	400	400	10	MD-A	lattice
615	1.0	1.0	400	400	10	MD-A	lattice
616	1.0	1.0	400	400	10	MD-A	lattice
617	1.0	1.0	400	400	10	MD-A	lattice
618	1.0	1.0	400	400	10	MD-A	lattice
619	1.0	1.0	400	400	10	MD-A	lattice
620	1.0	1.0	400	400	10	MD-A	lattice
621	1.0	1.0	400	400	10	MD-A	lattice
622	1.0	1.0	400	400	10	MD-A	lattice
623	1.0	1.0	400	400	10	MD-A	lattice
624	1.0	1.0	400	400	10	MD-A	lattice
625	1.0	1.0	400	400	10	MD-A	lattice
626	1.0	1.0	400	400	10	MD-A	lattice
627	1.0	1.0	400	400	10	MD-A	lattice
628	1.0	1.0	400	400	10	MD-A	lattice
629	1.0	1.0	400	400	10	MD-A	lattice
630	1.0	1.0	400	400	10	MD-A	lattice
631	1.0	1.0	400	400	10	MD-A	lattice
632	1.0	1.0	400	400	10	MD-A	lattice
633	1.0	1.0	400	400	10	MD-A	lattice
634	1.0	1.0	400	400	10	MD-A	lattice
635	1.0	1.0	400	400	10	MD-A	lattice
636	1.0	1.0	400	400	10	MD-A	lattice
637	1.0	1.0	400	400	10	MD-A	lattice
638	1.0	1.0	400	400	10	MD-A	lattice
639	1.0	1.0	400	400	10	MD-A	lattice
640	1.0	1.0	400	400	10	MD-A	lattice
641	1.0	1.0	400	400	10	MD-A	lattice
642	1.0	1.0	400	400	10	MD-A	lattice
643	1.0	1.0	400	400	10	MD-A	lattice
644	1.0	1.0	400	400	10	MD-A	lattice
645	1.0	1.0	400	400	10	MD-A	lattice
646	1.0	1.0	400	400	10	MD-A	lattice
647	1.0	1.0	400	400	10	MD-A	lattice
648	1.0	1.0	400	400	10	MD-A	lattice
649	1.0	1.0	400	400	10	MD-A	lattice
650	1.0	1.0	400	400	10	MD-A	lattice
651	1.0	1.0	400	400	10	MD-A	lattice
652	1.0	1.0	400	400	10	MD-A	lattice
653	1.0	1.0	400	400	10	MD-A	lattice
654	1.0	1.0	400	400	10	MD-A	lattice
655	1.0	1.0	400	400	10	MD-A	lattice
656	1.0	1.0	400	400	10	MD-A	lattice
657	1.0	1.0	400	400	10	MD-A	lattice
658	1.0	1.0	400	400	10	MD-A	lattice
659	1.0	1.0	400	400	10	MD-A	lattice
660	1.0	1.0	400	400	10	MD-A	lattice
661	1.0	1.0	400	400	10	MD-A	lattice
662	1.0	1.0	400	400	10	MD-A	lattice
663	1.0	1.0	400	400	10	MD-A	lattice
664	1.0	1.0	400	400	10	MD-A	lattice
665	1.0	1.0	400	400	10	MD-A	lattice
666	1.0	1.0	400	400	10	MD-A	lattice
667	1.0	1.0	400	400	10	MD-A	lattice
668	1.0	1.0	400	400	10	MD-A	lattice
669	1.0	1.0	400	400	10	MD-A	lattice
670	1.0	1.0	400	400	10	MD-A	lattice
671	1.0	1.0	400	400	10	MD-A	lattice
672	1.0	1.0	400	400	10	MD-A	lattice
673	1.0	1.0	400	400	10	MD-A	lattice
674	1.0	1.0	400	400	10	MD-A	lattice
675	1.0	1.0	400	400	10	MD-A	lattice
676	1.0	1.0	400	400	10	MD-A	lattice
677	1.0	1.0	400	400	10	MD-A	lattice
678	1.0	1.0	400	400	10	MD-A	lattice
679	1.0	1.0	400	400	10	MD-A	lattice
680	1.0	1.0	400	400	10	MD-A	lattice
681	1.0	1.0	400	400	10	MD-A	lattice
682	1.0	1.0	400	400	10	MD-A	lattice
683	1.0	1.0	400	400	10	MD-A	lattice
684	1.0	1.0	400	400	10	MD-A	lattice
685	1.0	1.0	400	400	10	MD-A	lattice
686	1.0	1.0	400	400	10	MD-A	lattice
687	1.0	1.0	400	400	10	MD-A	lattice
688	1.0	1.0	400	400	10	MD-A	lattice
689	1.0	1.0	400	400	10	MD-A	lattice
690	1.0	1.0	400	400	10	MD-A	lattice
691	1.0	1.0	400	400	10	MD-A	lattice
692	1.0	1.0	400	400	10	MD-A	lattice
693	1.0	1.0	400	400	10	MD-A	lattice
694	1.0	1.0	400	400	10	MD-A	lattice
695	1.0	1.0	400	400	10	MD-A	lattice
696	1.0	1.0	400	400	10	MD-A	lattice
697	1.0	1.0	400	400	10	MD-A	lattice
698	1.0	1.0	400	400	10	MD-A	lattice
699	1.0	1.0	400	400	10	MD-A	lattice
700	1.0	1.0	400	400	10	MD-A	lattice
701	1.0	1.0	400	400	10	MD-A	lattice
702	1.0	1.0	400	400	10	MD-A	lattice
703	1.0	1.0	400	400	10	MD-A	lattice
704	1.0	1.0	400	400	10	MD-A	lattice
705	1.0	1.0	400	400	10	MD-A	lattice
706	1.0	1.0	400	400	10	MD-A	lattice
707	1.0	1.0	400	400	10	MD-A	lattice
708	1.0	1.0	400	400	10	MD-A	lattice
709	1.0	1.0	400	400	10	MD-A	lattice
710	1.0	1.0	400	400	10	MD-A	lattice
711	1.0	1.0	400	400	10	MD-A	lattice
712	1.0	1.0	400	400	10	MD-A	lattice
713	1.0	1.0	400	400	10	MD-A	lattice
714	1.0	1.0	400	400	10	MD-A	lattice
715	1.0	1.0	400	400	10	MD-A	lattice
716	1.0	1.0	400	400	10	MD-A	lattice
717	1.0	1.0	400	400	10	MD-A	lattice
718	1.0	1.0	400	400	10	MD-A	lattice
719	1.0	1.0	400	400	10	MD-A	lattice
720	1.0	1.0	400	400	10	MD-A	lattice
721	1.0	1.0	400	400	10	MD-A	lattice
722	1.0	1.0	400	400	10	MD-A	lattice
723	1.0	1.0	400	400	10	MD-A	lattice
724	1.0	1.0	400	400	10	MD-A	lattice
725	1.0	1.0	400	400	10	MD-A	lattice
726	1.0	1.0	400	400	10	MD-A	lattice
727	1.0	1.0	400	400	10	MD-A	lattice
728	1.0	1.0	400	400	10	MD-A	lattice
729	1.0	1.0	400	400	10	MD-A	lattice
730	1.0	1.0	400	400	10	MD-A	lattice
731	1.0	1.0	400	400	10	MD-A	lattice
732	1.0	1.0	400	400	10	MD-A	lattice
733	1.0	1.0	400	400	10	MD-A	lattice
734	1.0	1.0	400	400	10	MD-A	lattice
735	1.0	1.0	400	400	10	MD-A	lattice
736	1.0	1.0	400	400	10	MD-A	lattice
737	1.0	1.0	400	400	10	MD-A	lattice
738	1.0	1.0	400	400	10	MD-A	lattice
739	1.0	1.0	400	400	10	MD-A	lattice
740	1.0	1.0	400	400	10	MD-A	lattice
741	1.0	1.0	400	400	10	MD-A	lattice
742	1.0	1.0	400	400	10	MD-A	lattice
743	1.0	1.0	400	400	10	MD-A	lattice
744	1.0	1.0	400	400	10	MD-A	lattice
745	1.0	1.0	400	400	10	MD-A	lattice
746	1.0	1.0	400	400	10	MD-A	lattice
747	1.0	1.0	400	400	10	MD-A	lattice
748	1.0	1.0	400	400	10	MD-A	lattice
749	1.0	1.0	400	400	10	MD-A	lattice
750	1.0	1.0	400	400	10	MD-A	lattice
751	1.0	1.0	400	400	10	MD-A	lattice
752	1.0	1.0	400	400	10	MD-A	lattice
753	1.0	1.0	400	400	10	MD-A	lattice
754	1.0	1.0	400	400	10	MD-A	lattice
755	1.0	1.0	400	400	10	MD-A	lattice
756	1.0	1.0	400	400	10	MD-A	lattice
757	1.0	1.0	400	400	10	MD-A	lattice
758	1.0	1.0	400	400	10	MD-A	lattice
759	1.0	1.0	400	400	10	MD-A	lattice
760	1.0	1.0	400	400	10	MD-A	lattice
761	1.0	1.0	400	400	10	MD-A	lattice
762	1.0	1.0	400	400	10	MD-A	lattice
763	1.0	1.0	400	400	10	MD-A	lattice
764	1.0	1.0	400	400	10	MD-A	lattice
765	1.0	1.0	400	400	10	MD-A	lattice
766	1.0	1.0	400	400	10	MD-A	lattice
767	1.0	1.0	400	400	10	MD-A	lattice
768	1.0	1.0	400	400	10	MD-A	lattice
769	1.0	1.0	400	400	10	MD-A	lattice
770	1.0	1.0	400	400	10	MD-A	lattice
771	1.0	1.0	400	400	10	MD-A	lattice
772	1.0	1.0	400	400	10	MD-A	lattice
773	1.0	1.0	400	400	10	MD-A	lattice
774	1.0	1.0	400	400	10	MD-A	lattice
775	1.0	1.0	400	400	10	MD-A	lattice
776	1.0	1.0	400	400	10	MD-A	lattice
777	1.0	1.0	400	400	10	MD-A	lattice
778	1.0	1.0	400	400	10	MD-A	lattice
779	1.0	1.0	400	400	10	MD-A	lattice
780	1.0	1.0	400	400	10	MD-A	lattice
781	1.0	1.0	400	400	10	MD-A	lattice
782	1.0	1.0	400	400	10	MD-A	lattice
783	1.0	1.0	400	400	10	MD-A	lattice
784	1.0	1.0	400	400	10	MD-A	lattice
785	1.0	1.0	400	400	10	MD-A	lattice
786	1.0	1.0	400	400	10	MD-A	lattice
787	1.0	1.0	400	400	10	MD-A	lattice
788	1.0	1.0	400	400	10	MD-A	lattice
789	1.0	1.0	400	400	10	MD-A	lattice
790	1.0	1.0	400	400	10	MD-A	lattice
791	1.0	1.0	400	400	10	MD-A	lattice
792	1.0	1.0	400	400	10	MD-A	lattice
793	1.0	1.0	400	400	10	MD-A	lattice
794	1.0	1.0	400	400	10	MD-A	lattice
795	1.0	1.0	400	400	10	MD-A	lattice
796	1.0	1.0	400	400	10	MD-A	lattice
797	1.0	1.0	400	400	10	MD-A	lattice
798	1.0	1.0	400	400	10	MD-A	lattice
799	1.0	1.0	400	400	10	MD-A	lattice
800	1.0	1.0	400	400	10	MD-A	lattice
801	1.0	1.0	400	400	10	MD-A	lattice
802	1.0	1.0	400	400	10	MD-A	lattice
803	1.0	1.0	400	400	10	MD-A	lattice
804	1.0	1.0	400	400	10	MD-A	lattice
805	1.0	1.0	400	400	10	MD-A	lattice
806	1.0	1.0	400	400	10	MD-A	lattice
807	1.0	1.0	400	400	10	MD-A	lattice
808	1.0	1.0	400	400	10	MD-A	lattice
809	1.0	1.0	400	400	10	MD-A	lattice
810	1.0	1.0	400	400	10	MD-A	lattice
811	1.0	1.0	400	400	10	MD-A	lattice
812	1.0	1.0	400	400	10	MD-A	lattice
813	1.0	1.0	400	400	10	MD-A	lattice
814	1.0	1.0	400	400	10	MD-A	lattice
815	1.0	1.0	400	400	10	MD-A	lattice
816	1.0	1.0	400	400	10	MD-A	lattice
817	1.0	1.0	400	400	10	MD-A	lattice
818	1.0	1.0	400	400	10	MD-A	lattice
819	1.0	1.0	400	400	10	MD-A	lattice
820	1.0	1.0	400	400	10	MD-A	lattice
821	1.0	1.0	400	400	10	MD-A	lattice
822	1.0	1.0	400	400	10	MD-A	lattice
823	1.0	1.0	400	400	10	MD-A	lattice
824	1.0	1.0	400	400	10	MD-A	lattice
825	1.0	1.0	400	400	10	MD-A	lattice
826	1.0	1.0	400	400	10	MD-A	lattice
827	1.0	1.0	400	400	10	MD-A	lattice
828	1.0	1.0	400	400	10	MD-A	lattice
829	1.0	1.0	400	400	10	MD-A	lattice
830	1.0	1.0	400	400	10	MD-A	lattice
831	1.0	1.0	400	400	10	MD-A	lattice
832	1.0	1.0	400	400	10	MD-A	lattice
833	1.0	1.0	400	400	10	MD-A	lattice
834	1.0	1.0	400	400	10	MD-A	lattice
835	1.0	1.0	400	400	10	MD-A	lattice
836	1.0	1.0	400	400	10	MD-A	lattice
837	1.0	1.0	400	400	10	MD-A	lattice
838	1.0	1.0	400	400	10	MD-A	lattice
839	1.0	1.0	400	400	10	MD-A	lattice
840	1.0	1.0	400	400	10	MD-A	lattice
841	1.0	1.0	400	400	10	MD-A	lattice
842	1.0	1.0	400	400	10	MD-A	lattice
843	1.0	1.0	400	400	10	MD-A	lattice
844	1.0	1.0	400	400	10	MD-A	lattice
845	1.0	1.0	400	400	10	MD-A	lattice
846	1.0	1.0	400	400	10	MD-A	lattice
847	1.0	1.0	400	400	10	MD-A	lattice
848	1.0	1.0	400	400	10	MD-A	lattice
849	1.0	1.0	400	400	10	MD-A	lattice
850	1.0	1.0	400	400	10	MD-A	lattice
851	1.0	1.0	400	400	10	MD-A	lattice
852	1.0	1.0	400	400	10	MD-A	lattice
853	1.0	1.0	400	400	10	MD-A	lattice
854	1.0	1.0	400	400	10	MD-A	lattice
855	1.0	1.0	400	400	10	MD-A	lattice
856	1.0	1.0	400	400	10	MD-A	lattice
857	1.0	1.0	400	400	10	MD-A	lattice
858	1.0	1.0	400	400	10	MD-A	lattice
859	1.0	1.0	400	400	10	MD-A	lattice
860	1.0	1.0	400	400	10	MD-A	lattice
861	1.0	1.0	400	400	10	MD-A	lattice
862	1.0	1.0	400	400	10	MD-A	lattice
863	1.0	1.0	400	400	10	MD-A	lattice
864	1.0	1.0	400	400	10	MD-A	lattice
865	1.0	1.0	400	400	10	MD-A	lattice
866	1.0	1.0	400	400	10	MD-A	lattice
867	1.0	1.0	400	400	10	MD-A	lattice
868	1.0	1.0	400	400	10	MD-A	lattice
869	1.0	1.0	400	400	10	MD-A	lattice
870	1.0	1.0	400	400	10	MD-A	lattice
871	1.0	1.0	400	400	10	MD-A	lattice
872	1.0	1.0	400	400	10	MD-A	lattice
873	1.0	1.0	400	400	10	MD-A	lattice
874	1.0	1.0	400	400	10	MD-A	lattice
875	1.0	1.0	400	400	10	MD-A	lattice
876	1.0	1.0	400	400	10	MD-A	lattice
877	1.0	1.0	400	400	10	MD-A	lattice
878	1.0	1.0	400	400	10	MD-A	lattice
879	1.0	1.0	400	400	10	MD-A	lattice
880	1.0	1.0	400	400	10	MD-A	lattice
881	1.0	1.0	400	400	10	MD-A	lattice
882	1.0	1.0	400	400	10	MD-A	lattice
883	1.0	1.0	400	400	10	MD-A	lattice
884	1.0	1.0	400	400	10	MD-A	lattice
885	1.0	1.0	400	400	10	MD-A	lattice
886	1.0	1.0	400	400	10	MD-A	lattice
887	1.0	1.0	400	400	10	MD-A	lattice
888	1.0	1.0	400	400	10	MD-A	lattice
889	1.0	1.0	400	400	10	MD-A	lattice
890	1.0	1.0	400	400	10	MD-A	lattice
891	1.0	1.0	400	400	10	MD-A	lattice
892	1.0	1.0	400	400	10	MD-A	lattice
893	1.0	1.0	400	400	10	MD-A	lattice
894	1.0	1.0	400	400	10	MD-A	lattice
895	1.0	1.0	400	400	10	MD-A	lattice
896	1.0	1.0	400	400	10	MD-A	lattice
897	1.0	1.0	400	400	10	MD-A	lattice
898	1.0	1.0	400	400	10	MD-A	lattice
899	1.0	1.0	400	400	10	MD-A	lattice
900	1.0	1.0	400	400	10	MD-A	lattice
901	1.0	1.0	400	400	10	MD-A	lattice
902	1.0	1.0	400	400	10	MD-A	lattice
903	1.0	1.0	400	400	10	MD-A	lattice
904	1.0	1.0	400	400	10	MD-A	lattice
905	1.0	1.0	400	400	10	MD-A	lattice
906	1.0	1.0	400	400	10	MD-A	lattice
907	1.0	1.0	400	400	10	MD-A	lattice
908	1.0	1.0	400	400	10	MD-A	lattice
909	1.0	1.0	400	400	10	MD-A	lattice
910	1.0	1.0	400	400	10	MD-A	lattice
911	1.0	1.0	400	400	10	MD-A	lattice
912	1.0	1.0	400	400	10	MD-A	lattice
913	1.0	1.0	400	400	10	MD-A	lattice
914	1.0	1.0	400	400	10	MD-A	lattice
915	1.0	1.0	400	400	10	MD-A	lattice
916	1.0	1.0	400	400	10	MD-A	lattice
917	1.0	1.0	400	400	10	MD-A	lattice
918	1.0	1.0	400	400	10	MD-A	lattice
919	1.0	1.0	400	400	10	MD-A	lattice
920	1.0	1.0	400	400	10	MD-A	lattice
921	1.0	1.0	400	400	10	MD-A	lattice
922	1.0	1.0	400	400	10	MD-A	lattice
923	1.0	1.0	400	400	10	MD-A	lattice
924	1.0	1.0	400	400	10	MD-A	lattice
925	1.0	1.0	400	400	10	MD-A	lattice
926	1.0	1.0	400	400	10	MD-A	lattice
927	1.0	1.0	400	400	10	MD-A	lattice
928	1.0	1.0	400	400	10	MD-A	lattice
929	1.0	1.0	400	400	10	MD-A	lattice
930	1.0	1.0	400	400	10	MD-A	lattice
931	1.0	1.0	400	400	10	MD-A	lattice
932	1.0	1.0	400	400	10	MD-A	lattice
933	1.0	1.0	400	400	10	MD-A	lattice
934	1.0	1.0	400	400	10	MD-A	lattice
935	1.0	1.0	400	400	10	MD-A	lattice
936	1.0	1.0	400	400	10	MD-A	lattice
937	1.0	1.0	400	400	10	MD-A	lattice
938	1.0	1.0	400	400	10	MD-A	lattice
939	1.0	1.0	400	400	10	MD-A	lattice
940	1.0	1.0	400	400	10	MD-A	lattice
941	1.0	1.0	400	400	10	MD-A	lattice
942	1.0	1.0	400	400	10	MD-A	lattice
943	1.0	1.0	400	400	10	MD-A	lattice
944	1.0	1.0	400	400	10	MD-A	lattice
945	1.0	1.0	400	400	10	MD-A	lattice
946	1.0	1.0	400	400	10	MD-A	lattice
947	1.0	1.0	400	400	10	MD-A	lattice
948	1.0	1.0	400	400	10	MD-A	lattice
949	1.0	1.0	400	400	10	MD-A	lattice
950	1.0	1.0	400	400	10	MD-A	lattice
951	1.0	1.0	400	400	10	MD-A	lattice
952	1.0	1.0	400	400	10	MD-A	lattice
953	1.0	1.0	400	400	10	MD-A	lattice
954	1.0	1.0	400	400	10	MD-A	lattice
955	1.0	1.0	400	400	10	MD-A	lattice
956	1.0	1.0	400	400	10	MD-A	lattice
957	1.0	1.0	400	400	10	MD-A	lattice
958	1.0	1.0	400	400	10	MD-A	lattice
959	1.0	1.0	400	400	10	MD-A	lattice
960	1.0	1.0	400	400	10	MD-A	lattice
961	1.0	1.0	400	400	10	MD-A	lattice
962	1.0	1.0	400	400	10	MD-A	lattice
963	1.0	1.0	400	400	10	MD-A	lattice
964	1.0	1.0	400	400	10	MD-A	lattice
965	1.0	1.0	400	400	10	MD-A	lattice
966	1.0	1.0	400	400	10	MD-A	lattice
967	1.0	1.0	400	400	10	MD-A	lattice
968	1.0	1.0	400	400	10	MD-A	lattice
969	1.0	1.0	400	400	10	MD-A	lattice
970	1.0	1.0	400	400	10	MD-A	lattice
971	1.0	1.0	400	400	10	MD-A	lattice
972	1.0	1.0	400	400	10	MD-A	lattice
973	1.0	1.0	400	400	10	MD-A	lattice
974	1.0	1.0	400	400	10	MD-A	lattice
975	1.0	1.0	400	400	10	MD-A	lattice
976	1.0	1.0	400	400	10	MD-A	lattice
977	1.0	1.0	400	400	10	MD-A	lattice
978	1.0	1.0	400	400	10	MD-A	lattice
979	1.0	1.0	400	400	10	MD-A	lattice
980	1.0	1.0	400	400	10	MD-A	lattice
981	1.0	1.0	400	400	10	MD-A	lattice
982	1.0	1.0	400	400	10	MD-A	lattice
983	1.0	1.0	400	400	10	MD-A	lattice
984	1.0	1.0	400	400	10	MD-A	lattice
985	1.0	1.0	400	400	10	MD-A	lattice
986	1.0	1.0	400	400	10	MD-A	lattice
987	1.0	1.0	400	400	10	MD-A	lattice
988	1.0	1.0	400	400	10	MD-A	lattice
989	1.0	1.0	400	400	10	MD-A	lattice
990	1.0	1.0	400	400	10	MD-A	lattice
991	1.0	1.0	400	400	10	MD-A	lattice
992	1.0	1.0	400	400	10	MD-A	lattice
993	1.0	1.0	400	400	10	MD-A	lattice
994	1.0	1.0	400	400	10	MD-A	lattice
995	1.0	1.0	400	400	10	MD-A	lattice
996	1.0	1.0	400	400	10	MD-A	lattice
997	1.0	1.0	400	400	10	MD-A	lattice
998	1.0	1.0	400	400	10	MD-A	lattice
999	1.0	1.0	400	400	10	MD-A	lattice
0	1.0	1.0	400	400	20	MD-A	lattice
1	1.0	1.0	400	400	20	MD-A	lattice
2	1.0	1.0	400	400	20	MD-A	lattice
3	1.0	1.0	400	400	20	MD-A	lattice
4	1.0	1.0	400	400	20	MD-A	lattice
5	1.0	1.0	400	400	20	MD-A	lattice
6	1.0	1.0	400	400	20	MD-A	lattice
7	1.0	1.0	400	400	20	MD-A	lattice
8	1.0	1.0	400	400	20	MD-A	lattice
9	1.0	1.0	400	400	20	MD-A	lattice
10	1.0	1.0	400	400	20	MD-A	lattice
11	1.0	1.0	400	400	20	MD-A	lattice
12	1.0	1.0	400	400	20	MD-A	lattice
13	1.0	1.0	400	400	20	MD-A	lattice
14	1.0	1.0	400	400	20	MD-A	lattice
15	1.0	1.0	400	400	20	MD-A	lattice
16	1.0	1.0	400	400	20	MD-A	lattice
17	1.0	1.0	400	400	20	MD-A	lattice
18	1.0	1.0	400	400	20	MD-A	lattice
19	1.0	1.0	400	400	20	MD-A	lattice
20	1.0	1.0	400	400	20	MD-A	lattice
21	1.0	1.0	400	400	20	MD-A	lattice
22	1.0	1.0	400	400	20	MD-A	lattice
23	1.0	1.0	400	400	20	MD-A	lattice
24	1.0	1.0	400	400	20	MD-A	lattice
25	1.0	1.0	400	400	20	MD-A	lattice
26	1.0	1.0	400	400	20	MD-A	lattice
27	1.0	1.0	400	400	20	MD-A	lattice
28	1.0	1.0	400	400	20	MD-A	lattice
29	1.0	1.0	400	400	20	MD-A	lattice
30	1.0	1.0	400	400	20	MD-A	lattice
31	1.0	1.0	400	400	20	MD-A	lattice
32	1.0	1.0	400	400	20	MD-A	lattice
33	1.0	1.0	400	400	20	MD-A	lattice
34	1.0	1.0	400	400	20	MD-A	lattice
35	1.0	1.0	400	400	20	MD-A	lattice
36	1.0	1.0	400	400	20	MD-A	lattice
37	1.0	1.0	400	400	20	MD-A	lattice
38	1.0	1.0	400	400	20	MD-A	lattice
39	1.0	1.0	400	400	20	MD-A	lattice
40	1.0	1.0	400	400	20	MD-A	lattice
41	1.0	1.0	400	400	20	MD-A	lattice
42	1.0	1.0	400	400	20	MD-A	lattice
43	1.0	1.0	400	400	20	MD-A	lattice
44	1.0	1.0	400	400	20	MD-A	lattice
45	1.0	1.0	400	400	20	MD-A	lattice
46	1.0	1.0	400	400	20	MD-A	lattice
47	1.0	1.0	400	400	20	MD-A	lattice
48	1.0	1.0	400	400	20	MD-A	lattice
49	1.0	1.0	400	400	20	MD-A	lattice
50	1.0	1.0	400	400	20	MD-A	lattice
51	1.0	1.0	400	400	20	MD-A	lattice
52	1.0	1.0	400	400	20	MD-A	lattice
53	1.0	1.0	400	400	20	MD-A	lattice
54	1.0	1.0	400	400	20	MD-A	lattice
55	1.0	1.0	400	400	20	MD-A	lattice
56	1.0	1.0	400	400	20	MD-A	lattice
57	1.0	1.0	400	400	20	MD-A	lattice
58	1.0	1.0	400	400	20	MD-A	lattice
59	1.0	1.0	400	400	20	MD-A	lattice
60	1.0	1.0	400	400	20	MD-A	lattice
61	1.0	1.0	400	400	20	MD-A	lattice
62	1.0	1.0	400	400	20	MD-A	lattice
63	1.0	1.0	400	400	20	MD-A	lattice
64	1.0	1.0	400	400	20	MD-A	lattice
65	1.0	1.0	400	400	20	MD-A	lattice
66	1.0	1.0	400	400	20	MD-A	lattice
67	1.0	1.0	400	400	20	MD-A	lattice
68	1.0	1.0	400	400	20	MD-A	lattice
69	1.0	1.0	400	400	20	MD-A	lattice
70	1.0	1.0	400	400	20	MD-A	lattice
71	1.0	1.0	400	400	20	MD-A	lattice
72	1.0	1.0	400	400	20	MD-A	lattice
73	1.0	1.0	400	400	20	MD-A	lattice
74	1.0	1.0	400	400	20	MD-A	lattice
75	1.0	1.0	400	400	20	MD-A	lattice
76	1.0	1.0	400	400	20	MD-A	lattice
77	1.0	1.0	400	400	20	MD-A	lattice
78	1.0	1.0	400	400	20	MD-A	lattice
79	1.0	1.0	400	400	20	MD-A	lattice
80	1.0	1.0	400	400	20	MD-A	lattice
81	1.0	1.0	400	400	20	MD-A	lattice
82	1.0	1.0	400	400	20	MD-A	lattice
83	1.0	1.0	400	400	20	MD-A	lattice
84	1.0	1.0	400	400	20	MD-A	lattice
85	1.0	1.0	400	400	20	MD-A	lattice
86	1.0	1.0	400	400	20	MD-A	lattice
87	1.0	1.0	400	400	20	MD-A	lattice
88	1.0	1.0	400	400	20	MD-A	lattice
89	1.0	1.0	400	400	20	MD-A	lattice
90	1.0	1.0	400	400	20	MD-A	lattice
91	1.0	1.0	400	400	20	MD-A	lattice
92	1.0	1.0	400	400	20	MD-A	lattice
93	1.0	1.0	400	400	20	MD-A	lattice
94	1.0	1.0	400	400	20	MD-A	lattice
95	1.0	1.0	400	400	20	MD-A	lattice
96	1.0	1.0	400	400	20	MD-A	lattice
97	1.0	1.0	400	400	20	MD-A	lattice
98	1.0	1.0	400	400	20	MD-A	lattice
99	1.0	1.0	400	400	20	MD-A	lattice
100	1.0	1.0	400	400	20	MD-A	lattice
101	1.0	1.0	400	400	20	MD-A	lattice
102	1.0	1.0	400	400	20	MD-A	lattice
103	1.0	1.0	400	400	20	MD-A	lattice
104	1.0	1.0	400	400	20	MD-A	lattice
105	1.0	1.0	400	400	20	MD-A	lattice
106	1.0	1.0	400	400	20	MD-A	lattice
107	1.0	1.0	400	400	20	MD-A	lattice
108	1.0	1.0	400	400	20	MD-A	lattice
109	1.0	1.0	400	400	20	MD-A	lattice
110	1.0	1.0	400	400	20	MD-A	lattice
111	1.0	1.0	400	400	20	MD-A	lattice
112	1.0	1.0	400	400	20	MD-A	lattice
113	1.0	1.0	400	400	20	MD-A	lattice
114	1.0	1.0	400	400	20	MD-A	lattice
115	1.0	1.0	400	400	20	MD-A	lattice
116	1.0	1.0	400	400	20	MD-A	lattice
117	1.0	1.0	400	400	20	MD-A	lattice
118	1.0	1.0	400	400	20	MD-A	lattice
119	1.0	1.0	400	400	20	MD-A	lattice
120	1.0	1.0	400	400	20	MD-A	lattice
121	1.0	1.0	400	400	20	MD-A	lattice
122	1.0	1.0	400	400	20	MD-A	lattice
123	1.0	1.0	400	400	20	MD-A	lattice
124	1.0	1.0	400	400	20	MD-A	lattice
125	1.0	1.0	400	400	20	MD-A	lattice
126	1.0	1.0	400	400	20	MD-A	lattice
127	1.0	1.0	400	400	20	MD-A	lattice
128	1.0	1.0	400	400	20	MD-A	lattice
129	1.0	1.0	400	400	20	MD-A	lattice
130	1.0	1.0	400	400	20	MD-A	lattice
131	1.0	1.0	400	400	20	MD-A	lattice
132	1.0	1.0	400	400	20	MD-A	lattice
133	1.0	1.0	400	400	20	MD-A	lattice
134	1.0	1.0	400	400	20	MD-A	lattice
135	1.0	1.0	400	400	20	MD-A	lattice
136	1.0	1.0	400	400	20	MD-A	lattice
137	1.0	1.0	400	400	20	MD-A	lattice
138	1.0	1.0	400	400	20	MD-A	lattice
139	1.0	1.0	400	400	20	MD-A	lattice
140	1.0	1.0	400	400	20	MD-A	lattice
141	1.0	1.0	400	400	20	MD-A	lattice
142	1.0	1.0	400	400	20	MD-A	lattice
143	1.0	1.0	400	400	20	MD-A	lattice
144	1.0	1.0	400	400	20	MD-A	lattice
145	1.0	1.0	400	400	20	MD-A	lattice
146	1.0	1.0	400	400	20	MD-A	lattice
147	1.0	1.0	400	400	20	MD-A	lattice
148	1.0	1.0	400	400	20	MD-A	lattice
149	1.0	1.0	400	400	20	MD-A	lattice
150	1.0	1.0	400	400	20	MD-A	lattice
151	1.0	1.0	400	400	20	MD-A	lattice
152	1.0	1.0	400	400	20	MD-A	lattice
153	1.0	1.0	400	400	20	MD-A	lattice
154	1.0	1.0	400	400	20	MD-A	lattice
155	1.0	1.0	400	400	20	MD-A	lattice
156	1.0	1.0	400	400	20	MD-A	lattice
157	1.0	1.0	400	400	20	MD-A	lattice
158	1.0	1.0	400	400	20	MD-A	lattice
159	1.0	1.0	400	400	20	MD-A	lattice
160	1.0	1.0	400	400	20	MD-A	lattice
161	1.0	1.0	400	400	20	MD-A	lattice
162	1.0	1.0	400	400	20	MD-A	lattice
163	1.0	1.0	400	400	20	MD-A	lattice
164	1.0	1.0	400	400	20	MD-A	lattice
165	1.0	1.0	400	400	20	MD-A	lattice
166	1.0	1.0	400	400	20	MD-A	lattice
167	1.0	1.0	400	400	20	MD-A	lattice
168	1.0	1.0	400	400	20	MD-A	lattice
169	1.0	1.0	400	400	20	MD-A	lattice
170	1.0	1.0	400	400	20	MD-A	lattice
171	1.0	1.0	400	400	20	MD-A	lattice
172	1.0	1.0	400	400	20	MD-A	lattice
173	1.0	1.0	400	400	20	MD-A	lattice
174	1.0	1.0	400	400	20	MD-A	lattice
175	1.0	1.0	400	400	20	MD-A	lattice
176	1.0	1.0	400	400	20	MD-A	lattice
177	1.0	1.0	400	400	20	MD-A	lattice
178	1.0	1.0	400	400	20	MD-A	lattice
179	1.0	1.0	400	400	20	MD-A	lattice
180	1.0	1.0	400	400	20	MD-A	lattice
181	1.0	1.0	400	400	20	MD-A	lattice
182	1.0	1.0	400	400	20	MD-A	lattice
183	1.0	1.0	400	400	20	MD-A	lattice
184	1.0	1.0	400	400	20	MD-A	lattice
185	1.0	1.0	400	400	20	MD-A	lattice
186	1.0	1.0	400	400	20	MD-A	lattice
187	1.0	1.0	400	400	20	MD-A	lattice
188	1.0	1.0	400	400	20	MD-A	lattice
189	1.0	1.0	400	400	20	MD-A	lattice
190	1.0	1.0	400	400	20	MD-A	lattice
191	1.0	1.0	400	400	20	MD-A	lattice
192	1.0	1.0	400	400	20	MD-A	lattice
193	1.0	1.0	400	400	20	MD-A	lattice
194	1.0	1.0	400	400	20	MD-A	lattice
195	1.0	1.0	400	400	20	MD-A	lattice
196	1.0	1.0	400	400	20	MD-A	lattice
197	1.0	1.0	400	400	20	MD-A	lattice
198	1.0	1.0	400	400	20	MD-A	lattice
199	1.0	1.0	400	400	20	MD-A	lattice
200	1.0	1.0	400	400	20	MD-A	lattice
201	1.0	1.0	400	400	20	MD-A	lattice
202	1.0	1.0	400	400	20	MD-A	lattice
203	1.0	1.0	400	400	20	MD-A	lattice
204	1.0	1.0	400	400	20	MD-A	lattice
205	1.0	1.0	400	400	20	MD-A	lattice
206	1.0	1.0	400	400	20	MD-A	lattice
207	1.0	1.0	400	400	20	MD-A	lattice
208	1.0	1.0	400	400	20	MD-A	lattice
209	1.0	1.0	400	400	20	MD-A	lattice
210	1.0	1.0	400	400	20	MD-A	lattice
211	1.0	1.0	400	400	20	MD-A	lattice
212	1.0	1.0	400	400	20	MD-A	lattice
213	1.0	1.0	400	400	20	MD-A	lattice
214	1.0	1.0	400	400	20	MD-A	lattice
215	1.0	1.0	400	400	20	MD-A	lattice
216	1.0	1.0	400	400	20	MD-A	lattice
217	1.0	1.0	400	400	20	MD-A	lattice
218	1.0	1.0	400	400	20	MD-A	lattice
219	1.0	1.0	400	400	20	MD-A	lattice
220	1.0	1.0	400	400	20	MD-A	lattice
221	1.0	1.0	400	400	20	MD-A	lattice
222	1.0	1.0	400	400	20	MD-A	lattice
223	1.0	1.0	400	400	20	MD-A	lattice
224	1.0	1.0	400	400	20	MD-A	lattice
225	1.0	1.0	400	400	20	MD-A	lattice
226	1.0	1.0	400	400	20	MD-A	lattice
227	1.0	1.0	400	400	20	MD-A	lattice
228	1.0	1.0	400	400	20	MD-A	lattice
229	1.0	1.0	400	400	20	MD-A	lattice
230	1.0	1.0	400	400	20	MD-A	lattice
231	1.0	1.0	400	400	20	MD-A	lattice
232	1.0	1.0	400	400	20	MD-A	lattice
233	1.0	1.0	400	400	20	MD-A	lattice
234	1.0	1.0	400	400	20	MD-A	lattice
235	1.0	1.0	400	400	20	MD-A	lattice
236	1.0	1.0	400	400	20	MD-A	lattice
237	1.0	1.0	400	400	20	MD-A	lattice
238	1.0	1.0	400	400	20	MD-A	lattice
239	1.0	1.0	400	400	20	MD-A	lattice
240	1.0	1.0	400	400	20	MD-A	lattice
241	1.0	1.0	400	400	20	MD-A	lattice
242	1.0	1.0	400	400	20	MD-A	lattice
243	1.0	1.0	400	400	20	MD-A	lattice
244	1.0	1.0	400	400	20	MD-A	lattice
245	1.0	1.0	400	400	20	MD-A	lattice
246	1.0	1.0	400	400	20	MD-A	lattice
247	1.0	1.0	400	400	20	MD-A	lattice
248	1.0	1.0	400	400	20	MD-A	lattice
249	1.0	1.0	400	400	20	MD-A	lattice
250	1.0	1.0	400	400	20	MD-A	lattice
251	1.0	1.0	400	400	20	MD-A	lattice
252	1.0	1.0	400	400	20	MD-A	lattice
253	1.0	1.0	400	400	20	MD-A	lattice
254	1.0	1.0	400	400	20	MD-A	lattice
255	1.0	1.0	400	400	20	MD-A	lattice
256	1.0	1.0	400	400	20	MD-A	lattice
257	1.0	1.0	400	400	20	MD-A	lattice
258	1.0	1.0	400	400	20	MD-A	lattice
259	1.0	1.0	400	400	20	MD-A	lattice
260	1.0	1.0	400	400	20	MD-A	lattice
261	1.0	1.0	400	400	20	MD-A	lattice
262	1.0	1.0	400	400	20	MD-A	lattice
263	1.0	1.0	400	400	20	MD-A	lattice
264	1.0	1.0	400	400	20	MD-A	lattice
265	1.0	1.0	400	400	20	MD-A	lattice
266	1.0	1.0	400	400	20	MD-A	lattice
267	1.0	1.0	400	400	20	MD-A	lattice
268	1.0	1.0	400	400	20	MD-A	lattice
269	1.0	1.0	400	400	20	MD-A	lattice
270	1.0	1.0	400	400	20	MD-A	lattice
271	1.0	1.0	400	400	20	MD-A	lattice
272	1.0	1.0	400	400	20	MD-A	lattice
273	1.0	1.0	400	400	20	MD-A	lattice
274	1.0	1.0	400	400	20	MD-A	lattice
275	1.0	1.0	400	400	20	MD-A	lattice
276	1.0	1.0	400	400	20	MD-A	lattice
277	1.0	1.0	400	400	20	MD-A	lattice
278	1.0	1.0	400	400	20	MD-A	lattice
279	1.0	1.0	400	400	20	MD-A	lattice
280	1.0	1.0	400	400	20	MD-A	lattice
281	1.0	1.0	400	400	20	MD-A	lattice
282	1.0	1.0	400	400	20	MD-A	lattice
283	1.0	1.0	400	400	20	MD-A	lattice
284	1.0	1.0	400	400	20	MD-A	lattice
285	1.0	1.0	400	400	20	MD-A	lattice
286	1.0	1.0	400	400	20	MD-A	lattice
287	1.0	1.0	400	400	20	MD-A	lattice
288	1.0	1.0	400	400	20	MD-A	lattice
289	1.0	1.0	400	400	20	MD-A	lattice
290	1.0	1.0	400	400	20	MD-A	lattice
291	1.0	1.0	400	400	20	MD-A	lattice
292	1.0	1.0	400	400	20	MD-A	lattice
293	1.0	1.0	400	400	20	MD-A	lattice
294	1.0	1.0	400	400	20	MD-A	lattice
295	1.0	1.0	400	400	20	MD-A	lattice
296	1.0	1.0	400	400	20	MD-A	lattice
297	1.0	1.0	400	400	20	MD-A	lattice
298	1.0	1.0	400	400	20	MD-A	lattice
299	1.0	1.0	400	400	20	MD-A	lattice
300	1.0	1.0	400	400	20	MD-A	lattice
301	1.0	1.0	400	400	20	MD-A	lattice
302	1.0	1.0	400	400	20	MD-A	lattice
303	1.0	1.0	400	400	20	MD-A	lattice
304	1.0	1.0	400	400	20	MD-A	lattice
305	1.0	1.0	400	400	20	MD-A	lattice
306	1.0	1.0	400	400	20	MD-A	lattice
307	1.0	1.0	400	400	20	MD-A	lattice
308	1.0	1.0	400	400	20	MD-A	lattice
309	1.0	1.0	400	400	20	MD-A	lattice
310	1.0	1.0	400	400	20	MD-A	lattice
311	1.0	1.0	400	400	20	MD-A	lattice
312	1.0	1.0	400	400	20	MD-A	lattice
313	1.0	1.0	400	400	20	MD-A	lattice
314	1.0	1.0	400	400	20	MD-A	lattice
315	1.0	1.0	400	400	20	MD-A	lattice
316	1.0	1.0	400	400	20	MD-A	lattice
317	1.0	1.0	400	400	20	MD-A	lattice
318	1.0	1.0	400	400	20	MD-A	lattice
319	1.0	1.0	400	400	20	MD-A	lattice
320	1.0	1.0	400	400	20	MD-A	lattice
321	1.0	1.0	400	400	20	MD-A	lattice
322	1.0	1.0	400	400	20	MD-A	lattice
323	1.0	1.0	400	400	20	MD-A	lattice
324	1.0	1.0	400	400	20	MD-A	lattice
325	1.0	1.0	400	400	20	MD-A	lattice
326	1.0	1.0	400	400	20	MD-A	lattice
327	1.0	1.0	400	400	20	MD-A	lattice
328	1.0	1.0	400	400	20	MD-A	lattice
329	1.0	1.0	400	400	20	MD-A	lattice
330	1.0	1.0	400	400	20	MD-A	lattice
331	1.0	1.0	400	400	20	MD-A	lattice
332	1.0	1.0	400	400	20	MD-A	lattice
333	1.0	1.0	400	400	20	MD-A	lattice
334	1.0	1.0	400	400	20	MD-A	lattice
335	1.0	1.0	400	400	20	MD-A	lattice
336	1.0	1.0	400	400	20	MD-A	lattice
337	1.0	1.0	400	400	20	MD-A	lattice
338	1.0	1.0	400	400	20	MD-A	lattice
339	1.0	1.0	400	400	20	MD-A	lattice
340	1.0	1.0	400	400	20	MD-A	lattice
341	1.0	1.0	400	400	20	MD-A	lattice
342	1.0	1.0	400	400	20	MD-A	lattice
343	1.0	1.0	400	400	20	MD-A	lattice
344	1.0	1.0	400	400	20	MD-A	lattice
345	1.0	1.0	400	400	20	MD-A	lattice
346	1.0	1.0	400	400	20	MD-A	lattice
347	1.0	1.0	400	400	20	MD-A	lattice
348	1.0	1.0	400	400	20	MD-A	lattice
349	1.0	1.0	400	400	20	MD-A	lattice
350	1.0	1.0	400	400	20	MD-A	lattice
351	1.0	1.0	400	400	20	MD-A	lattice
352	1.0	1.0	400	400	20	MD-A	lattice
353	1.0	1.0	400	400	20	MD-A	lattice
354	1.0	1.0	400	400	20	MD-A	lattice
355	1.0	1.0	400	400	20	MD-A	lattice
356	1.0	1.0	400	400	20	MD-A	lattice
357	1.0	1.0	400	400	20	MD-A	lattice
358	1.0	1.0	400	400	20	MD-A	lattice
359	1.0	1.0	400	400	20	MD-A	lattice
360	1.0	1.0	400	400	20	MD-A	lattice
361	1.0	1.0	400	400	20	MD-A	lattice
362	1.0	1.0	400	400	20	MD-A	lattice
363	1.0	1.0	400	400	20	MD-A	lattice
364	1.0	1.0	400	400	20	MD-A	lattice
365	1.0	1.0	400	400	20	MD-A	lattice
366	1.0	1.0	400	400	20	MD-A	lattice
367	1.0	1.0	400	400	20	MD-A	lattice
368	1.0	1.0	400	400	20	MD-A	lattice
369	1.0	1.0	400	400	20	MD-A	lattice
370	1.0	1.0	400	400	20	MD-A	lattice
371	1.0	1.0	400	400	20	MD-A	lattice
372	1.0	1.0	400	400	20	MD-A	lattice
373	1.0	1.0	400	400	20	MD-A	lattice
374	1.0	1.0	400	400	20	MD-A	lattice
375	1.0	1.0	400	400	20	MD-A	lattice
376	1.0	1.0	400	400	20	MD-A	lattice
377	1.0	1.0	400	400	20	MD-A	lattice
378	1.0	1.0	400	400	20	MD-A	lattice
379	1.0	1.0	400	400	20	MD-A	lattice
380	1.0	1.0	400	400	20	MD-A	lattice
381	1.0	1.0	400	400	20	MD-A	lattice
382	1.0	1.0	400	400	20	MD-A	lattice
383	1.0	1.0	400	400	20	MD-A	lattice
384	1.0	1.0	400	400	20	MD-A	lattice
385	1.0	1.0	400	400	20	MD-A	lattice
386	1.0	1.0	400	400	20	MD-A	lattice
387	1.0	1.0	400	400	20	MD-A	lattice
388	1.0	1.0	400	400	20	MD-A	lattice
389	1.0	1.0	400	400	20	MD-A	lattice
390	1.0	1.0	400	400	20	MD-A	lattice
391	1.0	1.0	400	400	20	MD-A	lattice
392	1.0	1.0	400	400	20	MD-A	lattice
393	1.0	1.0	400	400	20	MD-A	lattice
394	1.0	1.0	400	400	20	MD-A	lattice
395	1.0	1.0	400	400	20	MD-A	lattice
396	1.0	1.0	400	400	20	MD-A	lattice
397	1.0	1.0	400	400	20	MD-A	lattice
398	1.0	1.0	400	400	20	MD-A	lattice
399	1.0	1.0	400	400	20	MD-A	lattice
400	1.0	1.0	400	400	20	MD-A	lattice
401	1.0	1.0	400	400	20	MD-A	lattice
402	1.0	1.0	400	400	20	MD-A	lattice
403	1.0	1.0	400	400	20	MD-A	lattice
404	1.0	1.0	400	400	20	MD-A	lattice
405	1.0	1.0	400	400	20	MD-A	lattice
406	1.0	1.0	400	400	20	MD-A	lattice
407	1.0	1.0	400	400	20	MD-A	lattice
408	1.0	1.0	400	400	20	MD-A	lattice
409	1.0	1.0	400	400	20	MD-A	lattice
410	1.0	1.0	400	400	20	MD-A	lattice
411	1.0	1.0	400	400	20	MD-A	lattice
412	1.0	1.0	400	400	20	MD-A	lattice
413	1.0	1.0	400	400	20	MD-A	lattice
414	1.0	1.0	400	400	20	MD-A	lattice
415	1.0	1.0	400	400	20	MD-A	lattice
416	1.0	1.0	400	400	20	MD-A	lattice
417	1.0	1.0	400	400	20	MD-A	lattice
418	1.0	1.0	400	400	20	MD-A	lattice
419	1.0	1.0	400	400	20	MD-A	lattice
420	1.0	1.0	400	400	20	MD-A	lattice
421	1.0	1.0	400	400	20	MD-A	lattice
422	1.0	1.0	400	400	20	MD-A	lattice
423	1.0	1.0	400	400	20	MD-A	lattice
424	1.0	1.0	400	400	20	MD-A	lattice
425	1.0	1.0	400	400	20	MD-A	lattice
426	1.0	1.0	400	400	20	MD-A	lattice
427	1.0	1.0	400	400	20	MD-A	lattice
428	1.0	1.0	400	400	20	MD-A	lattice
429	1.0	1.0	400	400	20	MD-A	lattice
430	1.0	1.0	400	400	20	MD-A	lattice
431	1.0	1.0	400	400	20	MD-A	lattice
432	1.0	1.0	400	400	20	MD-A	lattice
433	1.0	1.0	400	400	20	MD-A	lattice
434	1.0	1.0	400	400	20	MD-A	lattice
435	1.0	1.0	400	400	20	MD-A	lattice
436	1.0	1.0	400	400	20	MD-A	lattice
437	1.0	1.0	400	400	20	MD-A	lattice
438	1.0	1.0	400	400	20	MD-A	lattice
439	1.0	1.0	400	400	20	MD-A	lattice
440	1.0	1.0	400	400	20	MD-A	lattice
441	1.0	1.0	400	400	20	MD-A	lattice
442	1.0	1.0	400	400	20	MD-A	lattice
443	1.0	1.0	400	400	20	MD-A	lattice
444	1.0	1.0	400	400	20	MD-A	lattice
445	1.0	1.0	400	400	20	MD-A	lattice
446	1.0	1.0	400	400	20	MD-A	lattice
447	1.0	1.0	400	400	20	MD-A	lattice
448	1.0	1.0	400	400	20	MD-A	lattice
449	1.0	1.0	400	400	20	MD-A	lattice
450	1.0	1.0	400	400	20	MD-A	lattice
451	1.0	1.0	400	400	20	MD-A	lattice
452	1.0	1.0	400	400	20	MD-A	lattice
453	1.0	1.0	400	400	20	MD-A	lattice
454	1.0	1.0	400	400	20	MD-A	lattice
455	1.0	1.0	400	400	20	MD-A	lattice
456	1.0	1.0	400	400	20	MD-A	lattice
457	1.0	1.0	400	400	20	MD-A	lattice
458	1.0	1.0	400	400	20	MD-A	lattice
459	1.0	1.0	400	400	20	MD-A	lattice
460	1.0	1.0	400	400	20	MD-A	lattice
461	1.0	1.0	400	400	20	MD-A	lattice
462	1.0	1.0	400	400	20	MD-A	lattice
463	1.0	1.0	400	400	20	MD-A	lattice
464	1.0	1.0	400	400	20	MD-A	lattice
465	1.0	1.0	400	400	20	MD-A	lattice
466	1.0	1.0	400	400	20	MD-A	lattice
467	1.0	1.0	400	400	20	MD-A	lattice
468	1.0	1.0	400	400	20	MD-A	lattice
469	1.0	1.0	400	400	20	MD-A	lattice
470	1.0	1.0	400	400	20	MD-A	lattice
471	1.0	1.0	400	400	20	MD-A	lattice
472	1.0	1.0	400	400	20	MD-A	lattice
473	1.0	1.0	400	400	20	MD-A	lattice
474	1.0	1.0	400	400	20	MD-A	lattice
475	1.0	1.0	400	400	20	MD-A	lattice
476	1.0	1.0	400	400	20	MD-A	lattice
477	1.0	1.0	400	400	20	MD-A	lattice
478	1.0	1.0	400	400	20	MD-A	lattice
479	1.0	1.0	400	400	20	MD-A	lattice
480	1.0	1.0	400	400	20	MD-A	lattice
481	1.0	1.0	400	400	20	MD-A	lattice
482	1.0	1.0	400	400	20	MD-A	lattice
483	1.0	1.0	400	400	20	MD-A	lattice
484	1.0	1.0	400	400	20	MD-A	lattice
485	1.0	1.0	400	400	20	MD-A	lattice
486	1.0	1.0	400	400	20	MD-A	lattice
487	1.0	1.0	400	400	20	MD-A	lattice
488	1.0	1.0	400	400	20	MD-A	lattice
489	1.0	1.0	400	400	20	MD-A	lattice
490	1.0	1.0	400	400	20	MD-A	lattice
491	1.0	1.0	400	400	20	MD-A	lattice
492	1.0	1.0	400	400	20	MD-A	lattice
493	1.0	1.0	400	400	20	MD-A	lattice
494	1.0	1.0	400	400	20	MD-A	lattice
495	1.0	1.0	400	400	20	MD-A	lattice
496	1.0	1.0	400	400	20	MD-A	lattice
497	1.0	1.0	400	400	20	MD-A	lattice
498	1.0	1.0	400	400	20	MD-A	lattice
499	1.0	1.0	400	400	20	MD-A	lattice
500	1.0	1.0	400	400	20	MD-A	lattice
501	1.0	1.0	400	400	20	MD-A	lattice
502	1.0	1.0	400	400	20	MD-A	lattice
503	1.0	1.0	400	400	20	MD-A	lattice
504	1.0	1.0	400	400	20	MD-A	lattice
505	1.0	1.0	400	400	20	MD-A	lattice
506	1.0	1.0	400	400	20	MD-A	lattice
507	1.0	1.0	400	400	20	MD-A	lattice
508	1.0	1.0	400	400	20	MD-A	lattice
509	1.0	1.0	400	400	20	MD-A	lattice
510	1.0	1.0	400	400	20	MD-A	lattice
511	1.0	1.0	400	400	20	MD-A	lattice
512	1.0	1.0	400	400	20	MD-A	lattice
513	1.0	1.0	400	400	20	MD-A	lattice
514	1.0	1.0	400	400	20	MD-A	lattice
515	1.0	1.0	400	400	20	MD-A	lattice
516	1.0	1.0	400	400	20	MD-A	lattice
517	1.0	1.0	400	400	20	MD-A	lattice
518	1.0	1.0	400	400	20	MD-A	lattice
519	1.0	1.0	400	400	20	MD-A	lattice
520	1.0	1.0	400	400	20	MD-A	lattice
521	1.0	1.0	400	400	20	MD-A	lattice
522	1.0	1.0	400	400	20	MD-A	lattice
523	1.0	1.0	400	400	20	MD-A	lattice
524	1.0	1.0	400	400	20	MD-A	lattice
525	1.0	1.0	400	400	20	MD-A	lattice
526	1.0	1.0	400	400	20	MD-A	lattice
527	1.0	1.0	400	400	20	MD-A	lattice
528	1.0	1.0	400	400	20	MD-A	lattice
529	1.0	1.0	400	400	20	MD-A	lattice
530	1.0	1.0	400	400	20	MD-A	lattice
531	1.0	1.0	400	400	20	MD-A	lattice
532	1.0	1.0	400	400	20	MD-A	lattice
533	1.0	1.0	400	400	20	MD-A	lattice
534	1.0	1.0	400	400	20	MD-A	lattice
535	1.0	1.0	400	400	20	MD-A	lattice
536	1.0	1.0	400	400	20	MD-A	lattice
537	1.0	1.0	400	400	20	MD-A	lattice
538	1.0	1.0	400	400	20	MD-A	lattice
539	1.0	1.0	400	400	20	MD-A	lattice
540	1.0	1.0	400	400	20	MD-A	lattice
541	1.0	1.0	400	400	20	MD-A	lattice
542	1.0	1.0	400	400	20	MD-A	lattice
543	1.0	1.0	400	400	20	MD-A	lattice
544	1.0	1.0	400	400	20	MD-A	lattice
545	1.0	1.0	400	400	20	MD-A	lattice
546	1.0	1.0	400	400	20	MD-A	lattice
547	1.0	1.0	400	400	20	MD-A	lattice
548	1.0	1.0	400	400	20	MD-A	lattice
549	1.0	1.0	400	400	20	MD-A	lattice
550	1.0	1.0	400	400	20	MD-A	lattice
551	1.0	1.0	400	400	20	MD-A	lattice
552	1.0	1.0	400	400	20	MD-A	lattice
553	1.0	1.0	400	400	20	MD-A	lattice
554	1.0	1.0	400	400	20	MD-A	lattice
555	1.0	1.0	400	400	20	MD-A	lattice
556	1.0	1.0	400	400	20	MD-A	lattice
557	1.0	1.0	400	400	20	MD-A	lattice
558	1.0	1.0	400	400	20	MD-A	lattice
559	1.0	1.0	400	400	20	MD-A	lattice
560	1.0	1.0	400	400	20	MD-A	lattice
561	1.0	1.0	400	400	20	MD-A	lattice
562	1.0	1.0	400	400	20	MD-A	lattice
563	1.0	1.0	400	400	20	MD-A	lattice
564	1.0	1.0	400	400	20	MD-A	lattice
565	1.0	1.0	400	400	20	MD-A	lattice
566	1.0	1.0	400	400	20	MD-A	lattice
567	1.0	1.0	400	400	20	MD-A	lattice
568	1.0	1.0	400	400	20	MD-A	lattice
569	1.0	1.0	400	400	20	MD-A	lattice
570	1.0	1.0	400	400	20	MD-A	lattice
571	1.0	1.0	400	400	20	MD-A	lattice
572	1.0	1.0	400	400	20	MD-A	lattice
573	1.0	1.0	400	400	20	MD-A	lattice
574	1.0	1.0	400	400	20	MD-A	lattice
575	1.0	1.0	400	400	20	MD-A	lattice
576	1.0	1.0	400	400	20	MD-A	lattice
577	1.0	1.0	400	400	20	MD-A	lattice
578	1.0	1.0	400	400	20	MD-A	lattice
579	1.0	1.0	400	400	20	MD-A	lattice
580	1.0	1.0	400	400	20	MD-A	lattice
581	1.0	1.0	400	400	20	MD-A	lattice
582	1.0	1.0	400	400	20	MD-A	lattice
583	1.0	1.0	400	400	20	MD-A	lattice
584	1.0	1.0	400	400	20	MD-A	lattice
585	1.0	1.0	400	400	20	MD-A	lattice
586	1.0	1.0	400	400	20	MD-A	lattice
587	1.0	1.0	400	400	20	MD-A	lattice
588	1.0	1.0	400	400	20	MD-A	lattice
589	1.0	1.0	400	400	20	MD-A	lattice
590	1.0	1.0	400	400	20	MD-A	lattice
591	1.0	1.0	400	400	20	MD-A	lattice
592	1.0	1.0	400	400	20	MD-A	lattice
593	1.0	1.0	400	400	20	MD-A	lattice
594	1.0	1.0	400	400	20	MD-A	lattice
595	1.0	1.0	400	400	20	MD-A	lattice
596	1.0	1.0	400	400	20	MD-A	lattice
597	1.0	1.0	400	400	20	MD-A	lattice
598	1.0	1.0	400	400	20	MD-A	lattice
599	1.0	1.0	400	400	20	MD-A	lattice
600	1.0	1.0	400	400	20	MD-A	lattice
601	1.0	1.0	400	400	20	MD-A	lattice
602	1.0	1.0	400	400	20	MD-A	lattice
603	1.0	1.0	400	400	20	MD-A	lattice
604	1.0	1.0	400	400	20	MD-A	lattice
605	1.0	1.0	400	400	20	MD-A	lattice
606	1.0	1.0	400	400	20	MD-A	lattice
607	1.0	1.0	400	400	20	MD-A	lattice
608	1.0	1.0	400	400	20	MD-A	lattice
609	1.0	1.0	400	400	20	MD-A	lattice
610	1.0	1.0	400	400	20	MD-A	lattice
611	1.0	1.0	400	400	20	MD-A	lattice
612	1.0	1.0	400	400	20	MD-A	lattice
613	1.0	1.0	400	400	20	MD-A	lattice
614	1.0	1.0	400	400	20	MD-A	lattice
615	1.0	1.0	400	400	20	MD-A	lattice
616	1.0	1.0	400	400	20	MD-A	lattice
617	1.0	1.0	400	400	20	MD-A	lattice
618	1.0	1.0	400	400	20	MD-A	lattice
619	1.0	1.0	400	400	20	MD-A	lattice
620	1.0	1.0	400	400	20	MD-A	lattice
621	1.0	1.0	400	400	20	MD-A	lattice
622	1.0	1.0	400	400	20	MD-A	lattice
623	1.0	1.0	400	400	20	MD-A	lattice
624	1.0	1.0	400	400	20	MD-A	lattice
625	1.0	1.0	400	400	20	MD-A	lattice
626	1.0	1.0	400	400	20	MD-A	lattice
627	1.0	1.0	400	400	20	MD-A	lattice
628	1.0	1.0	400	400	20	MD-A	lattice
629	1.0	1.0	400	400	20	MD-A	lattice
630	1.0	1.0	400	400	20	MD-A	lattice
631	1.0	1.0	400	400	20	MD-A	lattice
632	1.0	1.0	400	400	20	MD-A	lattice
633	1.0	1.0	400	400	20	MD-A	lattice
634	1.0	1.0	400	400	20	MD-A	lattice
635	1.0	1.0	400	400	20	MD-A	lattice
636	1.0	1.0	400	400	20	MD-A	lattice
637	1.0	1.0	400	400	20	MD-A	lattice
638	1.0	1.0	400	400	20	MD-A	lattice
639	1.0	1.0	400	400	20	MD-A	lattice
640	1.0	1.0	400	400	20	MD-A	lattice
641	1.0	1.0	400	400	20	MD-A	lattice
642	1.0	1.0	400	400	20	MD-A	lattice
643	1.0	1.0	400	400	20	MD-A	lattice
644	1.0	1.0	400	400	20	MD-A	lattice
645	1.0	1.0	400	400	20	MD-A	lattice
646	1.0	1.0	400	400	20	MD-A	lattice
647	1.0	1.0	400	400	20	MD-A	lattice
648	1.0	1.0	400	400	20	MD-A	lattice
649	1.0	1.0	400	400	20	MD-A	lattice
650	1.0	1.0	400	400	20	MD-A	lattice
651	1.0	1.0	400	400	20	MD-A	lattice
652	1.0	1.0	400	400	20	MD-A	lattice
653	1.0	1.0	400	400	20	MD-A	lattice
654	1.0	1.0	400	400	20	MD-A	lattice
655	1.0	1.0	400	400	20	MD-A	lattice
656	1.0	1.0	400	400	20	MD-A	lattice
657	1.0	1.0	400	400	20	MD-A	lattice
658	1.0	1.0	400	400	20	MD-A	lattice
659	1.0	1.0	400	400	20	MD-A	lattice
660	1.0	1.0	400	400	20	MD-A	lattice
661	1.0	1.0	400	400	20	MD-A	lattice
662	1.0	1.0	400	400	20	MD-A	lattice
663	1.0	1.0	400	400	20	MD-A	lattice
664	1.0	1.0	400	400	20	MD-A	lattice
665	1.0	1.0	400	400	20	MD-A	lattice
666	1.0	1.0	400	400	20	MD-A	lattice
667	1.0	1.0	400	400	20	MD-A	lattice
668	1.0	1.0	400	400	20	MD-A	lattice
669	1.0	1.0	400	400	20	MD-A	lattice
670	1.0	1.0	400	400	20	MD-A	lattice
671	1.0	1.0	400	400	20	MD-A	lattice
672	1.0	1.0	400	400	20	MD-A	lattice
673	1.0	1.0	400	400	20	MD-A	lattice
674	1.0	1.0	400	400	20	MD-A	lattice
675	1.0	1.0	400	400	20	MD-A	lattice
676	1.0	1.0	400	400	20	MD-A	lattice
677	1.0	1.0	400	400	20	MD-A	lattice
678	1.0	1.0	400	400	20	MD-A	lattice
679	1.0	1.0	400	400	20	MD-A	lattice
680	1.0	1.0	400	400	20	MD-A	lattice
681	1.0	1.0	400	400	20	MD-A	lattice
682	1.0	1.0	400	400	20	MD-A	lattice
683	1.0	1.0	400	400	20	MD-A	lattice
684	1.0	1.0	400	400	20	MD-A	lattice
685	1.0	1.0	400	400	20	MD-A	lattice
686	1.0	1.0	400	400	20	MD-A	lattice
687	1.0	1.0	400	400	20	MD-A	lattice
688	1.0	1.0	400	400	20	MD-A	lattice
689	1.0	1.0	400	400	20	MD-A	lattice
690	1.0	1.0	400	400	20	MD-A	lattice
691	1.0	1.0	400	400	20	MD-A	lattice
692	1.0	1.0	400	400	20	MD-A	lattice
693	1.0	1.0	400	400	20	MD-A	lattice
694	1.0	1.0	400	400	20	MD-A	lattice
695	1.0	1.0	400	400	20	MD-A	lattice
696	1.0	1.0	400	400	20	MD-A	lattice
697	1.0	1.0	400	400	20	MD-A	lattice
698	1.0	1.0	400	400	20	MD-A	lattice
699	1.0	1.0	400	400	20	MD-A	lattice
700	1.0	1.0	400	400	20	MD-A	lattice
701	1.0	1.0	400	400	20	MD-A	lattice
702	1.0	1.0	400	400	20	MD-A	lattice
703	1.0	1.0	400	400	20	MD-A	lattice
704	1.0	1.0	400	400	20	MD-A	lattice
705	1.0	1.0	400	400	20	MD-A	lattice
706	1.0	1.0	400	400	20	MD-A	lattice
707	1.0	1.0	400	400	20	MD-A	lattice
708	1.0	1.0	400	400	20	MD-A	lattice
709	1.0	1.0	400	400	20	MD-A	lattice
710	1.0	1.0	400	400	20	MD-A	lattice
711	1.0	1.0	400	400	20	MD-A	lattice
712	1.0	1.0	400	400	20	MD-A	lattice
713	1.0	1.0	400	400	20	MD-A	lattice
714	1.0	1.0	400	400	20	MD-A	lattice
715	1.0	1.0	400	400	20	MD-A	lattice
716	1.0	1.0	400	400	20	MD-A	lattice
717	1.0	1.0	400	400	20	MD-A	lattice
718	1.0	1.0	400	400	20	MD-A	lattice
719	1.0	1.0	400	400	20	MD-A	lattice
720	1.0	1.0	400	400	20	MD-A	lattice
721	1.0	1.0	400	400	20	MD-A	lattice
722	1.0	1.0	400	400	20	MD-A	lattice
723	1.0	1.0	400	400	20	MD-A	lattice
724	1.0	1.0	400	400	20	MD-A	lattice
725	1.0	1.0	400	400	20	MD-A	lattice
726	1.0	1.0	400	400	20	MD-A	lattice
727	1.0	1.0	400	400	20	MD-A	lattice
728	1.0	1.0	400	400	20	MD-A	lattice
729	1.0	1.0	400	400	20	MD-A	lattice
730	1.0	1.0	400	400	20	MD-A	lattice
731	1.0	1.0	400	400	20	MD-A	lattice
732	1.0	1.0	400	400	20	MD-A	lattice
733	1.0	1.0	400	400	20	MD-A	lattice
734	1.0	1.0	400	400	20	MD-A	lattice
735	1.0	1.0	400	400	20	MD-A	lattice
736	1.0	1.0	400	400	20	MD-A	lattice
737	1.0	1.0	400	400	20	MD-A	lattice
738	1.0	1.0	400	400	20	MD-A	lattice
739	1.0	1.0	400	400	20	MD-A	lattice
740	1.0	1.0	400	400	20	MD-A	lattice
741	1.0	1.0	400	400	20	MD-A	lattice
742	1.0	1.0	400	400	20	MD-A	lattice
743	1.0	1.0	400	400	20	MD-A	lattice
744	1.0	1.0	400	400	20	MD-A	lattice
745	1.0	1.0	400	400	20	MD-A	lattice
746	1.0	1.0	400	400	20	MD-A	lattice
747	1.0	1.0	400	400	20	MD-A	lattice
748	1.0	1.0	400	400	20	MD-A	lattice
749	1.0	1.0	400	400	20	MD-A	lattice
750	1.0	1.0	400	400	20	MD-A	lattice
751	1.0	1.0	400	400	20	MD-A	lattice
752	1.0	1.0	400	400	20	MD-A	lattice
753	1.0	1.0	400	400	20	MD-A	lattice
754	1.0	1.0	400	400	20	MD-A	lattice
755	1.0	1.0	400	400	20	MD-A	lattice
756	1.0	1.0	400	400	20	MD-A	lattice
757	1.0	1.0	400	400	20	MD-A	lattice
758	1.0	1.0	400	400	20	MD-A	lattice
759	1.0	1.0	400	400	20	MD-A	lattice
760	1.0	1.0	400	400	20	MD-A	lattice
761	1.0	1.0	400	400	20	MD-A	lattice
762	1.0	1.0	400	400	20	MD-A	lattice
763	1.0	1.0	400	400	20	MD-A	lattice
764	1.0	1.0	400	400	20	MD-A	lattice
765	1.0	1.0	400	400	20	MD-A	lattice
766	1.0	1.0	400	400	20	MD-A	lattice
767	1.0	1.0	400	400	20	MD-A	lattice
768	1.0	1.0	400	400	20	MD-A	lattice
769	1.0	1.0	400	400	20	MD-A	lattice
770	1.0	1.0	400	400	20	MD-A	lattice
771	1.0	1.0	400	400	20	MD-A	lattice
772	1.0	1.0	400	400	20	MD-A	lattice
773	1.0	1.0	400	400	20	MD-A	lattice
774	1.0	1.0	400	400	20	MD-A	lattice
775	1.0	1.0	400	400	20	MD-A	lattice
776	1.0	1.0	400	400	20	MD-A	lattice
777	1.0	1.0	400	400	20	MD-A	lattice
778	1.0	1.0	400	400	20	MD-A	lattice
779	1.0	1.0	400	400	20	MD-A	lattice
780	1.0	1.0	400	400	20	MD-A	lattice
781	1.0	1.0	400	400	20	MD-A	lattice
782	1.0	1.0	400	400	20	MD-A	lattice
783	1.0	1.0	400	400	20	MD-A	lattice
784	1.0	1.0	400	400	20	MD-A	lattice
785	1.0	1.0	400	400	20	MD-A	lattice
786	1.0	1.0	400	400	20	MD-A	lattice
787	1.0	1.0	400	400	20	MD-A	lattice
788	1.0	1.0	400	400	20	MD-A	lattice
789	1.0	1.0	400	400	20	MD-A	lattice
790	1.0	1.0	400	400	20	MD-A	lattice
791	1.0	1.0	400	400	20	MD-A	lattice
792	1.0	1.0	400	400	20	MD-A	lattice
793	1.0	1.0	400	400	20	MD-A	lattice
794	1.0	1.0	400	400	20	MD-A	lattice
795	1.0	1.0	400	400	20	MD-A	lattice
796	1.0	1.0	400	400	20	MD-A	lattice
797	1.0	1.0	400	400	20	MD-A	lattice
798	1.0	1.0	400	400	20	MD-A	lattice
799	1.0	1.0	400	400	20	MD-A	lattice
800	1.0	1.0	400	400	20	MD-A	lattice
801	1.0	1.0	400	400	20	MD-A	lattice
802	1.0	1.0	400	400	20	MD-A	lattice
803	1.0	1.0	400	400	20	MD-A	lattice
804	1.0	1.0	400	400	20	MD-A	lattice
805	1.0	1.0	400	400	20	MD-A	lattice
806	1.0	1.0	400	400	20	MD-A	lattice
807	1.0	1.0	400	400	20	MD-A	lattice
808	1.0	1.0	400	400	20	MD-A	lattice
809	1.0	1.0	400	400	20	MD-A	lattice
810	1.0	1.0	400	400	20	MD-A	lattice
811	1.0	1.0	400	400	20	MD-A	lattice
812	1.0	1.0	400	400	20	MD-A	lattice
813	1.0	1.0	400	400	20	MD-A	lattice
814	1.0	1.0	400	400	20	MD-A	lattice
815	1.0	1.0	400	400	20	MD-A	lattice
816	1.0	1.0	400	400	20	MD-A	lattice
817	1.0	1.0	400	400	20	MD-A	lattice
818	1.0	1.0	400	400	20	MD-A	lattice
819	1.0	1.0	400	400	20	MD-A	lattice
820	1.0	1.0	400	400	20	MD-A	lattice
821	1.0	1.0	400	400	20	MD-A	lattice
822	1.0	1.0	400	400	20	MD-A	lattice
823	1.0	1.0	400	400	20	MD-A	lattice
824	1.0	1.0	400	400	20	MD-A	lattice
825	1.0	1.0	400	400	20	MD-A	lattice
826	1.0	1.0	400	400	20	MD-A	lattice
827	1.0	1.0	400	400	20	MD-A	lattice
828	1.0	1.0	400	400	20	MD-A	lattice
829	1.0	1.0	400	400	20	MD-A	lattice
830	1.0	1.0	400	400	20	MD-A	lattice
831	1.0	1.0	400	400	20	MD-A	lattice
832	1.0	1.0	400	400	20	MD-A	lattice
833	1.0	1.0	400	400	20	MD-A	lattice
834	1.0	1.0	400	400	20	MD-A	lattice
835	1.0	1.0	400	400	20	MD-A	lattice
836	1.0	1.0	400	400	20	MD-A	lattice
837	1.0	1.0	400	400	20	MD-A	lattice
838	1.0	1.0	400	400	20	MD-A	lattice
839	1.0	1.0	400	400	20	MD-A	lattice
840	1.0	1.0	400	400	20	MD-A	lattice
841	1.0	1.0	400	400	20	MD-A	lattice
842	1.0	1.0	400	400	20	MD-A	lattice
843	1.0	1.0	400	400	20	MD-A	lattice
844	1.0	1.0	400	400	20	MD-A	lattice
845	1.0	1.0	400	400	20	MD-A	lattice
846	1.0	1.0	400	400	20	MD-A	lattice
847	1.0	1.0	400	400	20	MD-A	lattice
848	1.0	1.0	400	400	20	MD-A	lattice
849	1.0	1.0	400	400	20	MD-A	lattice
850	1.0	1.0	400	400	20	MD-A	lattice
851	1.0	1.0	400	400	20	MD-A	lattice
852	1.0	1.0	400	400	20	MD-A	lattice
853	1.0	1.0	400	400	20	MD-A	lattice
854	1.0	1.0	400	400	20	MD-A	lattice
855	1.0	1.0	400	400	20	MD-A	lattice
856	1.0	1.0	400	400	20	MD-A	lattice
857	1.0	1.0	400	400	20	MD-A	lattice
858	1.0	1.0	400	400	20	MD-A	lattice
859	1.0	1.0	400	400	20	MD-A	lattice
860	1.0	1.0	400	400	20	MD-A	lattice
861	1.0	1.0	400	400	20	MD-A	lattice
862	1.0	1.0	400	400	20	MD-A	lattice
863	1.0	1.0	400	400	20	MD-A	lattice
864	1.0	1.0	400	400	20	MD-A	lattice
865	1.0	1.0	400	400	20	MD-A	lattice
866	1.0	1.0	400	400	20	MD-A	lattice
867	1.0	1.0	400	400	20	MD-A	lattice
868	1.0	1.0	400	400	20	MD-A	lattice
869	1.0	1.0	400	400	20	MD-A	lattice
870	1.0	1.0	400	400	20	MD-A	lattice
871	1.0	1.0	400	400	20	MD-A	lattice
872	1.0	1.0	400	400	20	MD-A	lattice
873	1.0	1.0	400	400	20	MD-A	lattice
874	1.0	1.0	400	400	20	MD-A	lattice
875	1.0	1.0	400	400	20	MD-A	lattice
876	1.0	1.0	400	400	20	MD-A	lattice
877	1.0	1.0	400	400	20	MD-A	lattice
878	1.0	1.0	400	400	20	MD-A	lattice
879	1.0	1.0	400	400	20	MD-A	lattice
880	1.0	1.0	400	400	20	MD-A	lattice
881	1.0	1.0	400	400	20	MD-A	lattice
882	1.0	1.0	400	400	20	MD-A	lattice
883	1.0	1.0	400	400	20	MD-A	lattice
884	1.0	1.0	400	400	20	MD-A	lattice
885	1.0	1.0	400	400	20	MD-A	lattice
886	1.0	1.0	400	400	20	MD-A	lattice
887	1.0	1.0	400	400	20	MD-A	lattice
888	1.0	1.0	400	400	20	MD-A	lattice
889	1.0	1.0	400	400	20	MD-A	lattice
890	1.0	1.0	400	400	20	MD-A	lattice
891	1.0	1.0	400	400	20	MD-A	lattice
892	1.0	1.0	400	400	20	MD-A	lattice
893	1.0	1.0	400	400	20	MD-A	lattice
894	1.0	1.0	400	400	20	MD-A	lattice
895	1.0	1.0	400	400	20	MD-A	lattice
896	1.0	1.0	400	400	20	MD-A	lattice
897	1.0	1.0	400	400	20	MD-A	lattice
898	1.0	1.0	400	400	20	MD-A	lattice
899	1.0	1.0	400	400	20	MD-A	lattice
900	1.0	1.0	400	400	20	MD-A	lattice
901	1.0	1.0	400	400	20	MD-A	lattice
902	1.0	1.0	400	400	20	MD-A	lattice
903	1.0	1.0	400	400	20	MD-A	lattice
904	1.0	1.0	400	400	20	MD-A	lattice
905	1.0	1.0	400	400	20	MD-A	lattice
906	1.0	1.0	400	400	20	MD-A	lattice
907	1.0	1.0	400	400	20	MD-A	lattice
908	1.0	1.0	400	400	20	MD-A	lattice
909	1.0	1.0	400	400	20	MD-A	lattice
910	1.0	1.0	400	400	20	MD-A	lattice
911	1.0	1.0	400	400	20	MD-A	lattice
912	1.0	1.0	400	400	20	MD-A	lattice
913	1.0	1.0	400	400	20	MD-A	lattice
914	1.0	1.0	400	400	20	MD-A	lattice
915	1.0	1.0	400	400	20	MD-A	lattice
916	1.0	1.0	400	400	20	MD-A	lattice
917	1.0	1.0	400	400	20	MD-A	lattice
918	1.0	1.0	400	400	20	MD-A	lattice
919	1.0	1.0	400	400	20	MD-A	lattice
920	1.0	1.0	400	400	20	MD-A	lattice
921	1.0	1.0	400	400	20	MD-A	lattice
922	1.0	1.0	400	400	20	MD-A	lattice
923	1.0	1.0	400	400	20	MD-A	lattice
924	1.0	1.0	400	400	20	MD-A	lattice
925	1.0	1.0	400	400	20	MD-A	lattice
926	1.0	1.0	400	400	20	MD-A	lattice
927	1.0	1.0	400	400	20	MD-A	lattice
928	1.0	1.0	400	400	20	MD-A	lattice
929	1.0	1.0	400	400	20	MD-A	lattice
930	1.0	1.0	400	400	20	MD-A	lattice
931	1.0	1.0	400	400	20	MD-A	lattice
932	1.0	1.0	400	400	20	MD-A	lattice
933	1.0	1.0	400	400	20	MD-A	lattice
934	1.0	1.0	400	400	20	MD-A	lattice
935	1.0	1.0	400	400	20	MD-A	lattice
936	1.0	1.0	400	400	20	MD-A	lattice
937	1.0	1.0	400	400	20	MD-A	lattice
938	1.0	1.0	400	400	20	MD-A	lattice
939	1.0	1.0	400	400	20	MD-A	lattice
940	1.0	1.0	400	400	20	MD-A	lattice
941	1.0	1.0	400	400	20	MD-A	lattice
942	1.0	1.0	400	400	20	MD-A	lattice
943	1.0	1.0	400	400	20	MD-A	lattice
944	1.0	1.0	400	400	20	MD-A	lattice
945	1.0	1.0	400	400	20	MD-A	lattice
946	1.0	1.0	400	400	20	MD-A	lattice
947	1.0	1.0	400	400	20	MD-A	lattice
948	1.0	1.0	400	400	20	MD-A	lattice
949	1.0	1.0	400	400	20	MD-A	lattice
950	1.0	1.0	400	400	20	MD-A	lattice
951	1.0	1.0	400	400	20	MD-A	lattice
952	1.0	1.0	400	400	20	MD-A	lattice
953	1.0	1.0	400	400	20	MD-A	lattice
954	1.0	1.0	400	400	20	MD-A	lattice
955	1.0	1.0	400	400	20	MD-A	lattice
956	1.0	1.0	400	400	20	MD-A	lattice
957	1.0	1.0	400	400	20	MD-A	lattice
958	1.0	1.0	400	400	20	MD-A	lattice
959	1.0	1.0	400	400	20	MD-A	lattice
960	1.0	1.0	400	400	20	MD-A	lattice
961	1.0	1.0	400	400	20	MD-A	lattice
962	1.0	1.0	400	400	20	MD-A	lattice
963	1.0	1.0	400	400	20	MD-A	lattice
964	1.0	1.0	400	400	20	MD-A	lattice
965	1.0	1.0	400	400	20	MD-A	lattice
966	1.0	1.0	400	400	20	MD-A	lattice
967	1.0	1.0	400	400	20	MD-A	lattice
968	1.0	1.0	400	400	20	MD-A	lattice
969	1.0	1.0	400	400	20	MD-A	lattice
970	1.0	1.0	400	400	20	MD-A	lattice
971	1.0	1.0	400	400	20	MD-A	lattice
972	1.0	1.0	400	400	20	MD-A	lattice
973	1.0	1.0	400	400	20	MD-A	lattice
974	1.0	1.0	400	400	20	MD-A	lattice
975	1.0	1.0	400	400	20	MD-A	lattice
976	1.0	1.0	400	400	20	MD-A	lattice
977	1.0	1.0	400	400	20	MD-A	lattice
978	1.0	1.0	400	400	20	MD-A	lattice
979	1.0	1.0	400	400	20	MD-A	lattice
980	1.0	1.0	400	400	20	MD-A	lattice
981	1.0	1.0	400	400	20	MD-A	lattice
982	1.0	1.0	400	400	20	MD-A	lattice
983	1.0	1.0	400	400	20	MD-A	lattice
984	1.0	1.0	400	400	20	MD-A	lattice
985	1.0	1.0	400	400	20	MD-A	lattice
986	1.0	1.0	400	400	20	MD-A	lattice
987	1.0	1.0	400	400	20	MD-A	lattice
988	1.0	1.0	400	400	20	MD-A	lattice
989	1.0	1.0	400	400	20	MD-A	lattice
990	1.0	1.0	400	400	20	MD-A	lattice
991	1.0	1.0	400	400	20	MD-A	lattice
992	1.0	1.0	400	400	20	MD-A	lattice
993	1.0	1.0	400	400	20	MD-A	lattice
994	1.0	1.0	400	400	20	MD-A	lattice
995	1.0	1.0	400	400	20	MD-A	lattice
996	1.0	1.0	400	400	20	MD-A	lattice
997	1.0	1.0	400	400	20	MD-A	lattice
998	1.0	1.0	400	400	20	MD-A	lattice
[truncated: 28,001 more rows]
