# Supplementary material for: Using a mixed opinion dynamics and innovation diffusion model to explore the ‘best game no one played’ phenomenon
Source: PLoS One. 2026 May 19;21(5):e0349217. doi: 10.1371/journal.pone.0349217 (PMC13186339; doi:10.1371/journal.pone.0349217)
Supplement: S3 File — Per-run results and summary statistics for finite-size scaling experiments at N = 400 (20 × 20), N = 900 (30×30), N = 1,600 (40 × 40), and N = 2,500 (50 × 50), confirming the robustness of all qualitative phenomena across system sizes. (CSV) [file pone.0349217.s003.csv]

scenario	grid_size	N	avg_thr	run	FRI	GSI	critical_time	FRI_mean	FRI_std	GSI_mean	GSI_std	FRI_GSI_gap	n_runs
good_sales	20	400	20	1.0	1.0	1.0	36.0
good_sales	20	400	20	2.0	1.0	1.0	14.0
good_sales	20	400	20	3.0	1.0	1.0	17.0
good_sales	20	400	20	4.0	1.0	1.0	14.0
good_sales	20	400	20	5.0	1.0	1.0	10.0
good_sales	20	400	20	6.0	1.0	1.0	15.0
good_sales	20	400	20	7.0	1.0	1.0	13.0
good_sales	20	400	20	8.0	1.0	1.0	16.0
good_sales	20	400	20	9.0	1.0	1.0	24.0
good_sales	20	400	20	10.0	1.0	1.0	13.0
good_sales	20	400	20	11.0	1.0	1.0	17.0
good_sales	20	400	20	12.0	1.0	1.0	13.0
good_sales	20	400	20	13.0	1.0	1.0	15.0
good_sales	20	400	20	14.0	1.0	1.0	37.0
good_sales	20	400	20	15.0	1.0	1.0	16.0
good_sales	20	400	20	16.0	1.0	1.0	14.0
good_sales	20	400	20	17.0	1.0	1.0	11.0
good_sales	20	400	20	18.0	1.0	1.0	16.0
good_sales	20	400	20	19.0	1.0	1.0	28.0
good_sales	20	400	20	20.0	1.0	1.0	21.0
good_sales	20	400	20	21.0	1.0	1.0	12.0
good_sales	20	400	20	22.0	1.0	1.0	16.0
good_sales	20	400	20	23.0	1.0	1.0	30.0
good_sales	20	400	20	24.0	1.0	1.0	18.0
good_sales	20	400	20	25.0	1.0	1.0	14.0
good_sales	20	400	20	26.0	1.0	1.0	20.0
good_sales	20	400	20	27.0	1.0	1.0	20.0
good_sales	20	400	20	28.0	1.0	1.0	35.0
good_sales	20	400	20	29.0	1.0	1.0	20.0
good_sales	20	400	20	30.0	1.0	1.0	16.0
good_sales	30	900	20	1.0	0.9088888888888887	0.9033333333333332	39.0
good_sales	30	900	20	2.0	0.9122222222222224	0.9111111111111112	52.0
good_sales	30	900	20	3.0	0.9444444444444444	0.9433333333333334	31.0
good_sales	30	900	20	4.0	0.8788888888888889	0.8744444444444445	52.0
good_sales	30	900	20	5.0	0.9033333333333332	0.9022222222222224	80.0
good_sales	30	900	20	6.0	0.9333333333333332	0.9333333333333332	27.0
good_sales	30	900	20	7.0	0.8811111111111111	0.8744444444444445	63.0
good_sales	30	900	20	8.0	0.9333333333333332	0.9322222222222222	24.0
good_sales	30	900	20	9.0	0.8966666666666666	0.8955555555555555	28.0
good_sales	30	900	20	10.0	0.9133333333333332	0.9122222222222224	36.0
good_sales	30	900	20	11.0	0.9011111111111112	0.8966666666666666	36.0
good_sales	30	900	20	12.0	0.8922222222222222	0.8922222222222222	22.0
good_sales	30	900	20	13.0	0.9244444444444444	0.9222222222222224	17.0
good_sales	30	900	20	14.0	0.8822222222222222	0.8811111111111111	25.0
good_sales	30	900	20	15.0	0.9211111111111112	0.9211111111111112	23.0
good_sales	30	900	20	16.0	0.8766666666666667	0.8755555555555555	66.0
good_sales	30	900	20	17.0	0.8955555555555555	0.8822222222222222	67.0
good_sales	30	900	20	18.0	0.91	0.9088888888888887	25.0
good_sales	30	900	20	19.0	0.9044444444444444	0.9022222222222224	60.0
good_sales	30	900	20	20.0	0.93	0.93	19.0
good_sales	30	900	20	21.0	0.9244444444444444	0.9222222222222224	28.0
good_sales	30	900	20	22.0	0.8944444444444445	0.8933333333333333	61.0
good_sales	30	900	20	23.0	0.8877777777777778	0.8844444444444445	59.0
good_sales	30	900	20	24.0	0.8777777777777778	0.8722222222222222	33.0
good_sales	30	900	20	25.0	0.9122222222222224	0.9111111111111112	58.0
good_sales	30	900	20	26.0	0.8966666666666666	0.8933333333333333	37.0
good_sales	30	900	20	27.0	0.9266666666666666	0.9255555555555556	27.0
good_sales	30	900	20	28.0	0.9322222222222222	0.9311111111111112	53.0
good_sales	30	900	20	29.0	0.91	0.9066666666666666	40.0
good_sales	30	900	20	30.0	0.8666666666666667	0.8655555555555555	53.0
good_sales	40	1600	20	1.0	0.76625	0.740625	43.0
good_sales	40	1600	20	2.0	0.804375	0.776875	89.0
good_sales	40	1600	20	3.0	0.750625	0.674375	87.0
good_sales	40	1600	20	4.0	0.719375	0.611875	116.0
good_sales	40	1600	20	5.0	0.804375	0.7875	43.0
good_sales	40	1600	20	6.0	0.741875	0.67125	100.0
good_sales	40	1600	20	7.0	0.726875	0.675	86.0
good_sales	40	1600	20	8.0	0.73875	0.63375	64.0
good_sales	40	1600	20	9.0	0.79625	0.77375	43.0
good_sales	40	1600	20	10.0	0.76875	0.761875	48.0
good_sales	40	1600	20	11.0	0.725	0.67	100.0
good_sales	40	1600	20	12.0	0.76	0.731875	52.0
good_sales	40	1600	20	13.0	0.764375	0.710625	40.0
good_sales	40	1600	20	14.0	0.689375	0.620625	82.0
good_sales	40	1600	20	15.0	0.71875	0.59625	85.0
good_sales	40	1600	20	16.0	0.73625	0.6725	78.0
good_sales	40	1600	20	17.0	0.70625	0.65	92.0
good_sales	40	1600	20	18.0	0.806875	0.77625	44.0
good_sales	40	1600	20	19.0	0.765	0.729375	49.0
good_sales	40	1600	20	20.0	0.75375	0.711875	32.0
good_sales	40	1600	20	21.0	0.740625	0.69125	72.0
good_sales	40	1600	20	22.0	0.7675	0.69	75.0
good_sales	40	1600	20	23.0	0.738125	0.68625	100.0
good_sales	40	1600	20	24.0	0.75	0.691875	52.0
good_sales	40	1600	20	25.0	0.754375	0.728125	76.0
good_sales	40	1600	20	26.0	0.730625	0.66	36.0
good_sales	40	1600	20	27.0	0.743125	0.713125	70.0
good_sales	40	1600	20	28.0	0.741875	0.691875	33.0
good_sales	40	1600	20	29.0	0.7575	0.700625	74.0
good_sales	40	1600	20	30.0	0.765	0.7475	49.0
good_sales	50	2500	20	1.0	0.694	0.624	49.0
good_sales	50	2500	20	2.0	0.6724	0.5292	110.0
good_sales	50	2500	20	3.0	0.742	0.72	31.0
good_sales	50	2500	20	4.0	0.6632	0.4492	0.0
good_sales	50	2500	20	5.0	0.7216	0.6436	111.0
good_sales	50	2500	20	6.0	0.688	0.5712	73.0
good_sales	50	2500	20	7.0	0.7	0.6308	80.0
good_sales	50	2500	20	8.0	0.6848	0.5404	135.0
good_sales	50	2500	20	9.0	0.7028	0.602	85.0
good_sales	50	2500	20	10.0	0.674	0.6252	126.0
good_sales	50	2500	20	11.0	0.6548	0.446	0.0
good_sales	50	2500	20	12.0	0.69	0.6248	44.0
good_sales	50	2500	20	13.0	0.6852	0.512	161.0
good_sales	50	2500	20	14.0	0.6812	0.6076	138.0
good_sales	50	2500	20	15.0	0.7224	0.6656	43.0
good_sales	50	2500	20	16.0	0.722	0.676	41.0
good_sales	50	2500	20	17.0	0.6752	0.4956	0.0
good_sales	50	2500	20	18.0	0.7112	0.6548	43.0
good_sales	50	2500	20	19.0	0.6932	0.5524	98.0
good_sales	50	2500	20	20.0	0.6772	0.6012	76.0
good_sales	50	2500	20	21.0	0.7052	0.6352	51.0
good_sales	50	2500	20	22.0	0.7572	0.7264	89.0
good_sales	50	2500	20	23.0	0.6372	0.4276	0.0
good_sales	50	2500	20	24.0	0.686	0.6376	72.0
good_sales	50	2500	20	25.0	0.7148	0.6204	73.0
good_sales	50	2500	20	26.0	0.7184	0.6836	95.0
good_sales	50	2500	20	27.0	0.7216	0.586	96.0
good_sales	50	2500	20	28.0	0.6956	0.5928	44.0
good_sales	50	2500	20	29.0	0.7012	0.648	78.0
good_sales	50	2500	20	30.0	0.6992	0.6024	91.0
best_game_no_one_played	20	400	40	1.0	1.0	0.0175	0.0
best_game_no_one_played	20	400	40	2.0	1.0	0.0125	0.0
best_game_no_one_played	20	400	40	3.0	1.0	0.015	0.0
best_game_no_one_played	20	400	40	4.0	1.0	0.0225	0.0
best_game_no_one_played	20	400	40	5.0	1.0	0.035	0.0
best_game_no_one_played	20	400	40	6.0	1.0	0.0125	0.0
best_game_no_one_played	20	400	40	7.0	1.0	0.0125	0.0
best_game_no_one_played	20	400	40	8.0	1.0	0.0125	0.0
best_game_no_one_played	20	400	40	9.0	1.0	0.0225	0.0
best_game_no_one_played	20	400	40	10.0	1.0	0.0125	0.0
best_game_no_one_played	20	400	40	11.0	1.0	0.015	0.0
best_game_no_one_played	20	400	40	12.0	1.0	0.0125	0.0
best_game_no_one_played	20	400	40	13.0	1.0	0.025	0.0
best_game_no_one_played	20	400	40	14.0	1.0	0.0225	0.0
best_game_no_one_played	20	400	40	15.0	1.0	0.03	0.0
best_game_no_one_played	20	400	40	16.0	1.0	0.0125	0.0
best_game_no_one_played	20	400	40	17.0	1.0	0.015	0.0
best_game_no_one_played	20	400	40	18.0	1.0	0.0175	0.0
best_game_no_one_played	20	400	40	19.0	1.0	0.0275	0.0
best_game_no_one_played	20	400	40	20.0	1.0	0.02	0.0
best_game_no_one_played	20	400	40	21.0	1.0	0.0125	0.0
best_game_no_one_played	20	400	40	22.0	1.0	0.0175	0.0
best_game_no_one_played	20	400	40	23.0	1.0	0.0275	0.0
best_game_no_one_played	20	400	40	24.0	1.0	0.025	0.0
best_game_no_one_played	20	400	40	25.0	1.0	0.0175	0.0
best_game_no_one_played	20	400	40	26.0	1.0	0.025	0.0
best_game_no_one_played	20	400	40	27.0	1.0	0.045	0.0
best_game_no_one_played	20	400	40	28.0	1.0	0.0125	0.0
best_game_no_one_played	20	400	40	29.0	1.0	0.02	0.0
best_game_no_one_played	20	400	40	30.0	1.0	0.015	0.0
best_game_no_one_played	30	900	40	1.0	0.8811111111111111	0.0055555555555555	0.0
best_game_no_one_played	30	900	40	2.0	0.8955555555555555	0.0088888888888888	0.0
best_game_no_one_played	30	900	40	3.0	0.9277777777777778	0.0055555555555555	0.0
best_game_no_one_played	30	900	40	4.0	0.8911111111111111	0.0055555555555555	0.0
best_game_no_one_played	30	900	40	5.0	0.9133333333333332	0.0111111111111111	0.0
best_game_no_one_played	30	900	40	6.0	0.8533333333333334	0.0088888888888888	0.0
best_game_no_one_played	30	900	40	7.0	0.8466666666666667	0.0144444444444444	0.0
best_game_no_one_played	30	900	40	8.0	0.8977777777777778	0.01	0.0
best_game_no_one_played	30	900	40	9.0	0.89	0.0088888888888888	0.0
best_game_no_one_played	30	900	40	10.0	0.8822222222222222	0.0077777777777777	0.0
best_game_no_one_played	30	900	40	11.0	0.8855555555555555	0.01	0.0
best_game_no_one_played	30	900	40	12.0	0.9033333333333332	0.01	0.0
best_game_no_one_played	30	900	40	13.0	0.9244444444444444	0.0055555555555555	0.0
best_game_no_one_played	30	900	40	14.0	0.9088888888888887	0.02	0.0
best_game_no_one_played	30	900	40	15.0	0.8388888888888889	0.02	0.0
best_game_no_one_played	30	900	40	16.0	0.8977777777777778	0.0111111111111111	0.0
best_game_no_one_played	30	900	40	17.0	0.8788888888888889	0.0111111111111111	0.0
best_game_no_one_played	30	900	40	18.0	0.8666666666666667	0.01	0.0
best_game_no_one_played	30	900	40	19.0	0.9222222222222224	0.0255555555555555	0.0
best_game_no_one_played	30	900	40	20.0	0.9044444444444444	0.0166666666666666	0.0
best_game_no_one_played	30	900	40	21.0	0.8722222222222222	0.0211111111111111	0.0
best_game_no_one_played	30	900	40	22.0	0.8944444444444445	0.0066666666666666	0.0
best_game_no_one_played	30	900	40	23.0	0.8955555555555555	0.0111111111111111	0.0
best_game_no_one_played	30	900	40	24.0	0.9244444444444444	0.0066666666666666	0.0
best_game_no_one_played	30	900	40	25.0	0.8933333333333333	0.0133333333333333	0.0
best_game_no_one_played	30	900	40	26.0	0.91	0.0222222222222222	0.0
best_game_no_one_played	30	900	40	27.0	0.8911111111111111	0.0088888888888888	0.0
best_game_no_one_played	30	900	40	28.0	0.8988888888888888	0.0066666666666666	0.0
best_game_no_one_played	30	900	40	29.0	0.8877777777777778	0.0055555555555555	0.0
best_game_no_one_played	30	900	40	30.0	0.8822222222222222	0.0111111111111111	0.0
best_game_no_one_played	40	1600	40	1.0	0.7525	0.003125	0.0
best_game_no_one_played	40	1600	40	2.0	0.72375	0.00625	0.0
best_game_no_one_played	40	1600	40	3.0	0.75875	0.009375	0.0
best_game_no_one_played	40	1600	40	4.0	0.758125	0.004375	0.0
best_game_no_one_played	40	1600	40	5.0	0.74375	0.00625	0.0
best_game_no_one_played	40	1600	40	6.0	0.686875	0.003125	0.0
best_game_no_one_played	40	1600	40	7.0	0.795	0.005	0.0
best_game_no_one_played	40	1600	40	8.0	0.774375	0.004375	0.0
best_game_no_one_played	40	1600	40	9.0	0.7275	0.003125	0.0
best_game_no_one_played	40	1600	40	10.0	0.711875	0.01	0.0
best_game_no_one_played	40	1600	40	11.0	0.699375	0.00625	0.0
best_game_no_one_played	40	1600	40	12.0	0.76375	0.003125	0.0
best_game_no_one_played	40	1600	40	13.0	0.7525	0.010625	0.0
best_game_no_one_played	40	1600	40	14.0	0.671875	0.003125	0.0
best_game_no_one_played	40	1600	40	15.0	0.721875	0.005	0.0
best_game_no_one_played	40	1600	40	16.0	0.745	0.003125	0.0
best_game_no_one_played	40	1600	40	17.0	0.763125	0.00625	0.0
best_game_no_one_played	40	1600	40	18.0	0.746875	0.003125	0.0
best_game_no_one_played	40	1600	40	19.0	0.736875	0.008125	0.0
best_game_no_one_played	40	1600	40	20.0	0.755	0.00375	0.0
best_game_no_one_played	40	1600	40	21.0	0.745625	0.004375	0.0
best_game_no_one_played	40	1600	40	22.0	0.79875	0.005625	0.0
best_game_no_one_played	40	1600	40	23.0	0.78375	0.005	0.0
best_game_no_one_played	40	1600	40	24.0	0.691875	0.00375	0.0
best_game_no_one_played	40	1600	40	25.0	0.779375	0.005625	0.0
best_game_no_one_played	40	1600	40	26.0	0.72625	0.003125	0.0
best_game_no_one_played	40	1600	40	27.0	0.74125	0.005	0.0
best_game_no_one_played	40	1600	40	28.0	0.76375	0.005625	0.0
best_game_no_one_played	40	1600	40	29.0	0.7075	0.003125	0.0
best_game_no_one_played	40	1600	40	30.0	0.72375	0.005	0.0
best_game_no_one_played	50	2500	40	1.0	0.6496	0.002	0.0
best_game_no_one_played	50	2500	40	2.0	0.69	0.002	0.0
best_game_no_one_played	50	2500	40	3.0	0.652	0.0032	0.0
best_game_no_one_played	50	2500	40	4.0	0.6956	0.002	0.0
best_game_no_one_played	50	2500	40	5.0	0.7168	0.0024	0.0
best_game_no_one_played	50	2500	40	6.0	0.7144	0.0028	0.0
best_game_no_one_played	50	2500	40	7.0	0.6808	0.002	0.0
best_game_no_one_played	50	2500	40	8.0	0.71	0.002	0.0
best_game_no_one_played	50	2500	40	9.0	0.6848	0.002	0.0
best_game_no_one_played	50	2500	40	10.0	0.6732	0.0036	0.0
best_game_no_one_played	50	2500	40	11.0	0.6412	0.0036	0.0
best_game_no_one_played	50	2500	40	12.0	0.6784	0.0056	0.0
best_game_no_one_played	50	2500	40	13.0	0.6628	0.0024	0.0
best_game_no_one_played	50	2500	40	14.0	0.5272	0.002	0.0
best_game_no_one_played	50	2500	40	15.0	0.7124	0.002	0.0
best_game_no_one_played	50	2500	40	16.0	0.6284	0.0028	0.0
best_game_no_one_played	50	2500	40	17.0	0.6808	0.0028	0.0
best_game_no_one_played	50	2500	40	18.0	0.7016	0.0048	0.0
best_game_no_one_played	50	2500	40	19.0	0.722	0.0044	0.0
best_game_no_one_played	50	2500	40	20.0	0.7016	0.0028	0.0
best_game_no_one_played	50	2500	40	21.0	0.6996	0.002	0.0
best_game_no_one_played	50	2500	40	22.0	0.6696	0.004	0.0
best_game_no_one_played	50	2500	40	23.0	0.7056	0.0024	0.0
best_game_no_one_played	50	2500	40	24.0	0.664	0.0024	0.0
best_game_no_one_played	50	2500	40	25.0	0.65	0.0028	0.0
best_game_no_one_played	50	2500	40	26.0	0.6652	0.0044	0.0
best_game_no_one_played	50	2500	40	27.0	0.7156	0.0084	0.0
best_game_no_one_played	50	2500	40	28.0	0.6804	0.002	0.0
best_game_no_one_played	50	2500	40	29.0	0.6592	0.0032	0.0
best_game_no_one_played	50	2500	40	30.0	0.6724	0.0036	0.0
high_threshold	20	400	60	1.0	1.0	0.0125	0.0
high_threshold	20	400	60	2.0	1.0	0.0125	0.0
high_threshold	20	400	60	3.0	1.0	0.0125	0.0
high_threshold	20	400	60	4.0	1.0	0.0125	0.0
high_threshold	20	400	60	5.0	1.0	0.0125	0.0
high_threshold	20	400	60	6.0	1.0	0.0125	0.0
high_threshold	20	400	60	7.0	1.0	0.0125	0.0
high_threshold	20	400	60	8.0	1.0	0.0125	0.0
high_threshold	20	400	60	9.0	1.0	0.0125	0.0
high_threshold	20	400	60	10.0	1.0	0.0125	0.0
high_threshold	20	400	60	11.0	1.0	0.0125	0.0
high_threshold	20	400	60	12.0	1.0	0.0125	0.0
high_threshold	20	400	60	13.0	1.0	0.0125	0.0
high_threshold	20	400	60	14.0	1.0	0.0125	0.0
high_threshold	20	400	60	15.0	1.0	0.0125	0.0
high_threshold	20	400	60	16.0	1.0	0.0125	0.0
high_threshold	20	400	60	17.0	1.0	0.0125	0.0
high_threshold	20	400	60	18.0	1.0	0.0125	0.0
high_threshold	20	400	60	19.0	1.0	0.0125	0.0
high_threshold	20	400	60	20.0	1.0	0.0125	0.0
high_threshold	20	400	60	21.0	1.0	0.0125	0.0
high_threshold	20	400	60	22.0	1.0	0.0125	0.0
high_threshold	20	400	60	23.0	1.0	0.0125	0.0
high_threshold	20	400	60	24.0	1.0	0.0125	0.0
high_threshold	20	400	60	25.0	1.0	0.0125	0.0
high_threshold	20	400	60	26.0	1.0	0.0125	0.0
high_threshold	20	400	60	27.0	1.0	0.0125	0.0
high_threshold	20	400	60	28.0	1.0	0.0125	0.0
high_threshold	20	400	60	29.0	1.0	0.0125	0.0
high_threshold	20	400	60	30.0	1.0	0.0125	0.0
high_threshold	30	900	60	1.0	0.9155555555555556	0.0055555555555555	0.0
high_threshold	30	900	60	2.0	0.8866666666666667	0.0055555555555555	0.0
high_threshold	30	900	60	3.0	0.9066666666666666	0.0055555555555555	0.0
high_threshold	30	900	60	4.0	0.9033333333333332	0.0055555555555555	0.0
high_threshold	30	900	60	5.0	0.8966666666666666	0.0055555555555555	0.0
high_threshold	30	900	60	6.0	0.8811111111111111	0.0055555555555555	0.0
high_threshold	30	900	60	7.0	0.8733333333333333	0.0055555555555555	0.0
high_threshold	30	900	60	8.0	0.8688888888888889	0.0055555555555555	0.0
high_threshold	30	900	60	9.0	0.9055555555555556	0.0055555555555555	0.0
high_threshold	30	900	60	10.0	0.8777777777777778	0.0055555555555555	0.0
high_threshold	30	900	60	11.0	0.8944444444444445	0.0055555555555555	0.0
high_threshold	30	900	60	12.0	0.8511111111111112	0.0055555555555555	0.0
high_threshold	30	900	60	13.0	0.8888888888888888	0.0055555555555555	0.0
high_threshold	30	900	60	14.0	0.8977777777777778	0.0055555555555555	0.0
high_threshold	30	900	60	15.0	0.9122222222222224	0.0055555555555555	0.0
high_threshold	30	900	60	16.0	0.9344444444444444	0.0055555555555555	0.0
high_threshold	30	900	60	17.0	0.8888888888888888	0.0055555555555555	0.0
high_threshold	30	900	60	18.0	0.8822222222222222	0.0055555555555555	0.0
high_threshold	30	900	60	19.0	0.8766666666666667	0.0055555555555555	0.0
high_threshold	30	900	60	20.0	0.9044444444444444	0.0055555555555555	0.0
high_threshold	30	900	60	21.0	0.8566666666666667	0.0055555555555555	0.0
high_threshold	30	900	60	22.0	0.9122222222222224	0.0055555555555555	0.0
high_threshold	30	900	60	23.0	0.8988888888888888	0.0055555555555555	0.0
high_threshold	30	900	60	24.0	0.8722222222222222	0.0055555555555555	0.0
high_threshold	30	900	60	25.0	0.9255555555555556	0.0066666666666666	0.0
high_threshold	30	900	60	26.0	0.89	0.0055555555555555	0.0
high_threshold	30	900	60	27.0	0.8855555555555555	0.0055555555555555	0.0
high_threshold	30	900	60	28.0	0.92	0.0055555555555555	0.0
high_threshold	30	900	60	29.0	0.9033333333333332	0.0055555555555555	0.0
high_threshold	30	900	60	30.0	0.89	0.0055555555555555	0.0
high_threshold	40	1600	60	1.0	0.769375	0.003125	0.0
high_threshold	40	1600	60	2.0	0.75625	0.003125	0.0
high_threshold	40	1600	60	3.0	0.7725	0.003125	0.0
high_threshold	40	1600	60	4.0	0.715625	0.003125	0.0
high_threshold	40	1600	60	5.0	0.7475	0.003125	0.0
high_threshold	40	1600	60	6.0	0.755625	0.003125	0.0
high_threshold	40	1600	60	7.0	0.739375	0.003125	0.0
high_threshold	40	1600	60	8.0	0.7225	0.003125	0.0
high_threshold	40	1600	60	9.0	0.741875	0.003125	0.0
high_threshold	40	1600	60	10.0	0.801875	0.003125	0.0
high_threshold	40	1600	60	11.0	0.771875	0.003125	0.0
high_threshold	40	1600	60	12.0	0.749375	0.003125	0.0
high_threshold	40	1600	60	13.0	0.76625	0.003125	0.0
high_threshold	40	1600	60	14.0	0.77375	0.003125	0.0
high_threshold	40	1600	60	15.0	0.748125	0.003125	0.0
high_threshold	40	1600	60	16.0	0.783125	0.003125	0.0
high_threshold	40	1600	60	17.0	0.77125	0.003125	0.0
high_threshold	40	1600	60	18.0	0.7475	0.003125	0.0
high_threshold	40	1600	60	19.0	0.743125	0.003125	0.0
high_threshold	40	1600	60	20.0	0.755	0.003125	0.0
high_threshold	40	1600	60	21.0	0.76375	0.003125	0.0
high_threshold	40	1600	60	22.0	0.755625	0.003125	0.0
high_threshold	40	1600	60	23.0	0.751875	0.003125	0.0
high_threshold	40	1600	60	24.0	0.756875	0.003125	0.0
high_threshold	40	1600	60	25.0	0.759375	0.003125	0.0
high_threshold	40	1600	60	26.0	0.7575	0.003125	0.0
high_threshold	40	1600	60	27.0	0.76375	0.003125	0.0
high_threshold	40	1600	60	28.0	0.721875	0.003125	0.0
high_threshold	40	1600	60	29.0	0.73875	0.003125	0.0
high_threshold	40	1600	60	30.0	0.749375	0.003125	0.0
high_threshold	50	2500	60	1.0	0.73	0.002	0.0
high_threshold	50	2500	60	2.0	0.704	0.002	0.0
high_threshold	50	2500	60	3.0	0.7068	0.002	0.0
high_threshold	50	2500	60	4.0	0.7128	0.002	0.0
high_threshold	50	2500	60	5.0	0.6464	0.002	0.0
high_threshold	50	2500	60	6.0	0.6916	0.002	0.0
high_threshold	50	2500	60	7.0	0.6712	0.002	0.0
high_threshold	50	2500	60	8.0	0.6644	0.002	0.0
high_threshold	50	2500	60	9.0	0.672	0.002	0.0
high_threshold	50	2500	60	10.0	0.6996	0.002	0.0
high_threshold	50	2500	60	11.0	0.6708	0.002	0.0
high_threshold	50	2500	60	12.0	0.698	0.002	0.0
high_threshold	50	2500	60	13.0	0.7152	0.002	0.0
high_threshold	50	2500	60	14.0	0.6616	0.002	0.0
high_threshold	50	2500	60	15.0	0.7176	0.002	0.0
high_threshold	50	2500	60	16.0	0.7044	0.002	0.0
high_threshold	50	2500	60	17.0	0.6464	0.002	0.0
high_threshold	50	2500	60	18.0	0.7448	0.002	0.0
high_threshold	50	2500	60	19.0	0.71	0.002	0.0
high_threshold	50	2500	60	20.0	0.6936	0.002	0.0
high_threshold	50	2500	60	21.0	0.6636	0.002	0.0
high_threshold	50	2500	60	22.0	0.6528	0.0024	0.0
high_threshold	50	2500	60	23.0	0.6652	0.002	0.0
high_threshold	50	2500	60	24.0	0.6916	0.002	0.0
high_threshold	50	2500	60	25.0	0.6588	0.002	0.0
high_threshold	50	2500	60	26.0	0.6912	0.002	0.0
high_threshold	50	2500	60	27.0	0.72	0.002	0.0
high_threshold	50	2500	60	28.0	0.698	0.002	0.0
high_threshold	50	2500	60	29.0	0.6964	0.002	0.0
high_threshold	50	2500	60	30.0	0.674	0.002	0.0
sweep_thr10	20	400	10	1.0	1.0	1.0	12.0
sweep_thr10	20	400	10	2.0	1.0	1.0	22.0
sweep_thr10	20	400	10	3.0	1.0	1.0	10.0
sweep_thr10	20	400	10	4.0	1.0	1.0	6.0
sweep_thr10	20	400	10	5.0	1.0	1.0	10.0
sweep_thr10	20	400	10	6.0	1.0	1.0	9.0
sweep_thr10	20	400	10	7.0	1.0	1.0	9.0
sweep_thr10	20	400	10	8.0	1.0	1.0	10.0
sweep_thr10	20	400	10	9.0	1.0	1.0	16.0
sweep_thr10	20	400	10	10.0	1.0	1.0	8.0
sweep_thr10	20	400	10	11.0	1.0	1.0	18.0
sweep_thr10	20	400	10	12.0	1.0	1.0	7.0
sweep_thr10	20	400	10	13.0	1.0	1.0	12.0
sweep_thr10	20	400	10	14.0	1.0	1.0	13.0
sweep_thr10	20	400	10	15.0	1.0	1.0	7.0
sweep_thr10	20	400	10	16.0	1.0	1.0	7.0
sweep_thr10	20	400	10	17.0	1.0	1.0	15.0
sweep_thr10	20	400	10	18.0	1.0	1.0	10.0
sweep_thr10	20	400	10	19.0	1.0	1.0	15.0
sweep_thr10	20	400	10	20.0	1.0	1.0	7.0
sweep_thr10	20	400	10	21.0	1.0	1.0	11.0
sweep_thr10	20	400	10	22.0	1.0	1.0	9.0
sweep_thr10	20	400	10	23.0	1.0	1.0	9.0
sweep_thr10	20	400	10	24.0	1.0	1.0	8.0
sweep_thr10	20	400	10	25.0	1.0	1.0	16.0
sweep_thr10	20	400	10	26.0	1.0	1.0	12.0
sweep_thr10	20	400	10	27.0	1.0	1.0	11.0
sweep_thr10	20	400	10	28.0	1.0	1.0	7.0
sweep_thr10	20	400	10	29.0	1.0	1.0	8.0
sweep_thr10	20	400	10	30.0	1.0	1.0	7.0
sweep_thr10	30	900	10	1.0	0.9566666666666668	0.9566666666666668	13.0
sweep_thr10	30	900	10	2.0	0.91	0.91	19.0
sweep_thr10	30	900	10	3.0	0.9288888888888888	0.9266666666666666	13.0
sweep_thr10	30	900	10	4.0	0.9166666666666666	0.9166666666666666	11.0
sweep_thr10	30	900	10	5.0	0.8877777777777778	0.8866666666666667	18.0
sweep_thr10	30	900	10	6.0	0.9166666666666666	0.9166666666666666	15.0
sweep_thr10	30	900	10	7.0	0.8955555555555555	0.8933333333333333	31.0
sweep_thr10	30	900	10	8.0	0.9288888888888888	0.9288888888888888	11.0
sweep_thr10	30	900	10	9.0	0.9177777777777778	0.9177777777777778	15.0
sweep_thr10	30	900	10	10.0	0.9322222222222222	0.9311111111111112	10.0
sweep_thr10	30	900	10	11.0	0.9188888888888888	0.9188888888888888	12.0
sweep_thr10	30	900	10	12.0	0.8833333333333333	0.8833333333333333	16.0
sweep_thr10	30	900	10	13.0	0.9055555555555556	0.9044444444444444	15.0
sweep_thr10	30	900	10	14.0	0.9088888888888887	0.9044444444444444	17.0
sweep_thr10	30	900	10	15.0	0.9111111111111112	0.9111111111111112	11.0
sweep_thr10	30	900	10	16.0	0.9077777777777778	0.9	12.0
sweep_thr10	30	900	10	17.0	0.95	0.95	8.0
sweep_thr10	30	900	10	18.0	0.9177777777777778	0.9166666666666666	15.0
sweep_thr10	30	900	10	19.0	0.8833333333333333	0.8833333333333333	20.0
sweep_thr10	30	900	10	20.0	0.9011111111111112	0.9011111111111112	22.0
sweep_thr10	30	900	10	21.0	0.9122222222222224	0.9122222222222224	15.0
sweep_thr10	30	900	10	22.0	0.8866666666666667	0.8866666666666667	13.0
sweep_thr10	30	900	10	23.0	0.9466666666666668	0.9466666666666668	9.0
sweep_thr10	30	900	10	24.0	0.9044444444444444	0.9033333333333332	13.0
sweep_thr10	30	900	10	25.0	0.9044444444444444	0.9033333333333332	15.0
sweep_thr10	30	900	10	26.0	0.9255555555555556	0.9255555555555556	15.0
sweep_thr10	30	900	10	27.0	0.9366666666666666	0.9366666666666666	15.0
sweep_thr10	30	900	10	28.0	0.9022222222222224	0.9022222222222224	14.0
sweep_thr10	30	900	10	29.0	0.9077777777777778	0.9066666666666666	11.0
sweep_thr10	30	900	10	30.0	0.9133333333333332	0.9122222222222224	12.0
sweep_thr10	40	1600	10	1.0	0.76875	0.765625	15.0
sweep_thr10	40	1600	10	2.0	0.75625	0.746875	15.0
sweep_thr10	40	1600	10	3.0	0.77125	0.76375	18.0
sweep_thr10	40	1600	10	4.0	0.749375	0.74125	14.0
sweep_thr10	40	1600	10	5.0	0.741875	0.733125	22.0
sweep_thr10	40	1600	10	6.0	0.77	0.765	19.0
sweep_thr10	40	1600	10	7.0	0.793125	0.79	15.0
sweep_thr10	40	1600	10	8.0	0.758125	0.748125	19.0
sweep_thr10	40	1600	10	9.0	0.781875	0.77875	16.0
sweep_thr10	40	1600	10	10.0	0.79	0.783125	12.0
sweep_thr10	40	1600	10	11.0	0.73125	0.711875	21.0
sweep_thr10	40	1600	10	12.0	0.751875	0.74875	23.0
sweep_thr10	40	1600	10	13.0	0.830625	0.8275	12.0
sweep_thr10	40	1600	10	14.0	0.718125	0.690625	20.0
sweep_thr10	40	1600	10	15.0	0.77	0.758125	16.0
sweep_thr10	40	1600	10	16.0	0.775625	0.771875	14.0
sweep_thr10	40	1600	10	17.0	0.8175	0.81375	12.0
sweep_thr10	40	1600	10	18.0	0.7225	0.708125	15.0
sweep_thr10	40	1600	10	19.0	0.73875	0.73375	15.0
sweep_thr10	40	1600	10	20.0	0.761875	0.7575	21.0
sweep_thr10	40	1600	10	21.0	0.744375	0.72625	26.0
sweep_thr10	40	1600	10	22.0	0.77125	0.751875	18.0
sweep_thr10	40	1600	10	23.0	0.758125	0.740625	23.0
sweep_thr10	40	1600	10	24.0	0.75375	0.746875	32.0
sweep_thr10	40	1600	10	25.0	0.774375	0.769375	13.0
sweep_thr10	40	1600	10	26.0	0.796875	0.794375	15.0
sweep_thr10	40	1600	10	27.0	0.7275	0.698125	20.0
sweep_thr10	40	1600	10	28.0	0.754375	0.74875	18.0
sweep_thr10	40	1600	10	29.0	0.73875	0.665625	30.0
sweep_thr10	40	1600	10	30.0	0.780625	0.76375	15.0
sweep_thr10	50	2500	10	1.0	0.6912	0.6808	20.0
sweep_thr10	50	2500	10	2.0	0.6388	0.6088	74.0
sweep_thr10	50	2500	10	3.0	0.6836	0.67	20.0
sweep_thr10	50	2500	10	4.0	0.6832	0.6548	21.0
sweep_thr10	50	2500	10	5.0	0.666	0.616	38.0
sweep_thr10	50	2500	10	6.0	0.6656	0.6096	28.0
sweep_thr10	50	2500	10	7.0	0.7024	0.6676	18.0
sweep_thr10	50	2500	10	8.0	0.6636	0.6356	24.0
sweep_thr10	50	2500	10	9.0	0.6416	0.5804	42.0
sweep_thr10	50	2500	10	10.0	0.6408	0.5252	151.0
sweep_thr10	50	2500	10	11.0	0.6828	0.6644	28.0
sweep_thr10	50	2500	10	12.0	0.6924	0.6792	21.0
sweep_thr10	50	2500	10	13.0	0.6832	0.6524	17.0
sweep_thr10	50	2500	10	14.0	0.6668	0.6132	24.0
sweep_thr10	50	2500	10	15.0	0.6552	0.5912	71.0
sweep_thr10	50	2500	10	16.0	0.724	0.7192	19.0
sweep_thr10	50	2500	10	17.0	0.7092	0.6836	24.0
sweep_thr10	50	2500	10	18.0	0.7012	0.6724	20.0
sweep_thr10	50	2500	10	19.0	0.6548	0.6308	57.0
sweep_thr10	50	2500	10	20.0	0.7024	0.6624	19.0
sweep_thr10	50	2500	10	21.0	0.7324	0.718	20.0
sweep_thr10	50	2500	10	22.0	0.6884	0.6548	17.0
sweep_thr10	50	2500	10	23.0	0.692	0.6724	23.0
sweep_thr10	50	2500	10	24.0	0.7028	0.6964	23.0
sweep_thr10	50	2500	10	25.0	0.7408	0.7332	16.0
sweep_thr10	50	2500	10	26.0	0.6724	0.65	19.0
sweep_thr10	50	2500	10	27.0	0.6952	0.682	20.0
sweep_thr10	50	2500	10	28.0	0.6448	0.5632	82.0
sweep_thr10	50	2500	10	29.0	0.6936	0.6776	33.0
sweep_thr10	50	2500	10	30.0	0.6804	0.6332	24.0
sweep_thr20	20	400	20	1.0	1.0	1.0	20.0
sweep_thr20	20	400	20	2.0	1.0	1.0	35.0
sweep_thr20	20	400	20	3.0	1.0	1.0	14.0
sweep_thr20	20	400	20	4.0	1.0	1.0	12.0
sweep_thr20	20	400	20	5.0	1.0	1.0	15.0
sweep_thr20	20	400	20	6.0	1.0	1.0	12.0
sweep_thr20	20	400	20	7.0	1.0	1.0	16.0
sweep_thr20	20	400	20	8.0	1.0	1.0	27.0
sweep_thr20	20	400	20	9.0	1.0	1.0	22.0
sweep_thr20	20	400	20	10.0	1.0	1.0	26.0
sweep_thr20	20	400	20	11.0	1.0	1.0	17.0
sweep_thr20	20	400	20	12.0	1.0	1.0	17.0
sweep_thr20	20	400	20	13.0	1.0	1.0	12.0
sweep_thr20	20	400	20	14.0	1.0	1.0	22.0
sweep_thr20	20	400	20	15.0	1.0	1.0	13.0
sweep_thr20	20	400	20	16.0	1.0	1.0	14.0
sweep_thr20	20	400	20	17.0	1.0	1.0	14.0
sweep_thr20	20	400	20	18.0	1.0	1.0	18.0
sweep_thr20	20	400	20	19.0	1.0	1.0	28.0
sweep_thr20	20	400	20	20.0	1.0	1.0	13.0
sweep_thr20	20	400	20	21.0	1.0	1.0	28.0
sweep_thr20	20	400	20	22.0	1.0	1.0	20.0
sweep_thr20	20	400	20	23.0	1.0	1.0	11.0
sweep_thr20	20	400	20	24.0	1.0	1.0	25.0
sweep_thr20	20	400	20	25.0	1.0	1.0	12.0
sweep_thr20	20	400	20	26.0	1.0	1.0	14.0
sweep_thr20	20	400	20	27.0	1.0	1.0	13.0
sweep_thr20	20	400	20	28.0	1.0	1.0	15.0
sweep_thr20	20	400	20	29.0	1.0	1.0	15.0
sweep_thr20	20	400	20	30.0	1.0	1.0	24.0
sweep_thr20	30	900	20	1.0	0.9122222222222224	0.9122222222222224	19.0
sweep_thr20	30	900	20	2.0	0.9188888888888888	0.9155555555555556	22.0
sweep_thr20	30	900	20	3.0	0.9222222222222224	0.9177777777777778	35.0
sweep_thr20	30	900	20	4.0	0.8888888888888888	0.8688888888888889	43.0
sweep_thr20	30	900	20	5.0	0.8688888888888889	0.8622222222222222	26.0
sweep_thr20	30	900	20	6.0	0.93	0.9288888888888888	25.0
sweep_thr20	30	900	20	7.0	0.88	0.8733333333333333	64.0
sweep_thr20	30	900	20	8.0	0.9066666666666666	0.9055555555555556	19.0
sweep_thr20	30	900	20	9.0	0.9177777777777778	0.9155555555555556	20.0
sweep_thr20	30	900	20	10.0	0.9211111111111112	0.9188888888888888	26.0
sweep_thr20	30	900	20	11.0	0.9177777777777778	0.91	36.0
sweep_thr20	30	900	20	12.0	0.9133333333333332	0.9133333333333332	25.0
sweep_thr20	30	900	20	13.0	0.9122222222222224	0.91	26.0
sweep_thr20	30	900	20	14.0	0.8622222222222222	0.8611111111111112	69.0
sweep_thr20	30	900	20	15.0	0.9222222222222224	0.9222222222222224	33.0
sweep_thr20	30	900	20	16.0	0.8944444444444445	0.8888888888888888	29.0
sweep_thr20	30	900	20	17.0	0.9055555555555556	0.9044444444444444	19.0
sweep_thr20	30	900	20	18.0	0.9255555555555556	0.9222222222222224	21.0
sweep_thr20	30	900	20	19.0	0.87	0.8688888888888889	20.0
sweep_thr20	30	900	20	20.0	0.9055555555555556	0.9022222222222224	65.0
sweep_thr20	30	900	20	21.0	0.9388888888888888	0.9388888888888888	31.0
sweep_thr20	30	900	20	22.0	0.8666666666666667	0.8633333333333333	41.0
sweep_thr20	30	900	20	23.0	0.9033333333333332	0.9033333333333332	23.0
sweep_thr20	30	900	20	24.0	0.89	0.8888888888888888	27.0
sweep_thr20	30	900	20	25.0	0.9122222222222224	0.9122222222222224	25.0
sweep_thr20	30	900	20	26.0	0.8977777777777778	0.8888888888888888	28.0
sweep_thr20	30	900	20	27.0	0.9166666666666666	0.9155555555555556	44.0
sweep_thr20	30	900	20	28.0	0.9211111111111112	0.92	25.0
sweep_thr20	30	900	20	29.0	0.9333333333333332	0.9322222222222222	30.0
sweep_thr20	30	900	20	30.0	0.9211111111111112	0.9211111111111112	22.0
sweep_thr20	40	1600	20	1.0	0.76625	0.74125	38.0
sweep_thr20	40	1600	20	2.0	0.73125	0.70125	54.0
sweep_thr20	40	1600	20	3.0	0.724375	0.669375	76.0
sweep_thr20	40	1600	20	4.0	0.775	0.60875	90.0
sweep_thr20	40	1600	20	5.0	0.76	0.744375	91.0
sweep_thr20	40	1600	20	6.0	0.75375	0.733125	95.0
sweep_thr20	40	1600	20	7.0	0.786875	0.705	30.0
sweep_thr20	40	1600	20	8.0	0.74	0.7175	78.0
sweep_thr20	40	1600	20	9.0	0.7275	0.684375	49.0
sweep_thr20	40	1600	20	10.0	0.7425	0.6975	55.0
sweep_thr20	40	1600	20	11.0	0.759375	0.72125	82.0
sweep_thr20	40	1600	20	12.0	0.753125	0.68875	94.0
sweep_thr20	40	1600	20	13.0	0.75	0.7175	44.0
sweep_thr20	40	1600	20	14.0	0.71875	0.67625	74.0
sweep_thr20	40	1600	20	15.0	0.724375	0.6625	101.0
sweep_thr20	40	1600	20	16.0	0.809375	0.7875	28.0
sweep_thr20	40	1600	20	17.0	0.768125	0.684375	108.0
sweep_thr20	40	1600	20	18.0	0.74125	0.72625	85.0
sweep_thr20	40	1600	20	19.0	0.770625	0.754375	50.0
sweep_thr20	40	1600	20	20.0	0.754375	0.721875	35.0
sweep_thr20	40	1600	20	21.0	0.739375	0.723125	72.0
sweep_thr20	40	1600	20	22.0	0.781875	0.76125	44.0
sweep_thr20	40	1600	20	23.0	0.72125	0.68125	70.0
sweep_thr20	40	1600	20	24.0	0.749375	0.70375	53.0
sweep_thr20	40	1600	20	25.0	0.7925	0.75625	24.0
sweep_thr20	40	1600	20	26.0	0.771875	0.74875	72.0
sweep_thr20	40	1600	20	27.0	0.78875	0.769375	31.0
sweep_thr20	40	1600	20	28.0	0.776875	0.748125	62.0
sweep_thr20	40	1600	20	29.0	0.76	0.724375	66.0
sweep_thr20	40	1600	20	30.0	0.6875	0.644375	61.0
sweep_thr20	50	2500	20	1.0	0.6592	0.4636	0.0
sweep_thr20	50	2500	20	2.0	0.7132	0.636	33.0
sweep_thr20	50	2500	20	3.0	0.6624	0.6108	106.0
sweep_thr20	50	2500	20	4.0	0.704	0.636	56.0
sweep_thr20	50	2500	20	5.0	0.6928	0.618	50.0
sweep_thr20	50	2500	20	6.0	0.6908	0.5956	49.0
sweep_thr20	50	2500	20	7.0	0.6852	0.5596	105.0
sweep_thr20	50	2500	20	8.0	0.6484	0.4848	0.0
sweep_thr20	50	2500	20	9.0	0.7	0.5828	122.0
sweep_thr20	50	2500	20	10.0	0.7084	0.6216	79.0
sweep_thr20	50	2500	20	11.0	0.7	0.604	137.0
sweep_thr20	50	2500	20	12.0	0.6688	0.6188	68.0
sweep_thr20	50	2500	20	13.0	0.6776	0.6072	98.0
sweep_thr20	50	2500	20	14.0	0.668	0.5308	163.0
sweep_thr20	50	2500	20	15.0	0.6764	0.6116	96.0
sweep_thr20	50	2500	20	16.0	0.6436	0.5528	117.0
sweep_thr20	50	2500	20	17.0	0.7072	0.6504	81.0
sweep_thr20	50	2500	20	18.0	0.7136	0.5816	70.0
sweep_thr20	50	2500	20	19.0	0.6868	0.4856	0.0
sweep_thr20	50	2500	20	20.0	0.654	0.3456	0.0
sweep_thr20	50	2500	20	21.0	0.6488	0.4248	0.0
sweep_thr20	50	2500	20	22.0	0.6552	0.5736	117.0
sweep_thr20	50	2500	20	23.0	0.6888	0.6312	109.0
sweep_thr20	50	2500	20	24.0	0.7148	0.6444	120.0
sweep_thr20	50	2500	20	25.0	0.708	0.6124	45.0
sweep_thr20	50	2500	20	26.0	0.6772	0.5644	150.0
sweep_thr20	50	2500	20	27.0	0.6528	0.5884	69.0
sweep_thr20	50	2500	20	28.0	0.6816	0.5596	173.0
sweep_thr20	50	2500	20	29.0	0.6452	0.5624	111.0
sweep_thr20	50	2500	20	30.0	0.6712	0.4244	0.0
sweep_thr30	20	400	30	1.0	1.0	1.0	31.0
sweep_thr30	20	400	30	2.0	1.0	1.0	49.0
sweep_thr30	20	400	30	3.0	1.0	1.0	34.0
sweep_thr30	20	400	30	4.0	1.0	1.0	35.0
sweep_thr30	20	400	30	5.0	1.0	1.0	47.0
sweep_thr30	20	400	30	6.0	1.0	1.0	24.0
sweep_thr30	20	400	30	7.0	1.0	1.0	51.0
sweep_thr30	20	400	30	8.0	1.0	1.0	35.0
sweep_thr30	20	400	30	9.0	1.0	1.0	24.0
sweep_thr30	20	400	30	10.0	1.0	1.0	25.0
sweep_thr30	20	400	30	11.0	1.0	1.0	24.0
sweep_thr30	20	400	30	12.0	1.0	1.0	36.0
sweep_thr30	20	400	30	13.0	1.0	1.0	33.0
sweep_thr30	20	400	30	14.0	1.0	1.0	30.0
sweep_thr30	20	400	30	15.0	1.0	1.0	27.0
sweep_thr30	20	400	30	16.0	1.0	1.0	34.0
sweep_thr30	20	400	30	17.0	1.0	1.0	51.0
sweep_thr30	20	400	30	18.0	1.0	1.0	45.0
sweep_thr30	20	400	30	19.0	1.0	1.0	36.0
sweep_thr30	20	400	30	20.0	1.0	1.0	29.0
sweep_thr30	20	400	30	21.0	1.0	1.0	25.0
sweep_thr30	20	400	30	22.0	1.0	1.0	39.0
sweep_thr30	20	400	30	23.0	1.0	1.0	23.0
sweep_thr30	20	400	30	24.0	1.0	1.0	38.0
sweep_thr30	20	400	30	25.0	1.0	1.0	37.0
sweep_thr30	20	400	30	26.0	1.0	1.0	21.0
sweep_thr30	20	400	30	27.0	1.0	1.0	33.0
sweep_thr30	20	400	30	28.0	1.0	1.0	48.0
sweep_thr30	20	400	30	29.0	1.0	1.0	24.0
sweep_thr30	20	400	30	30.0	1.0	1.0	29.0
sweep_thr30	30	900	30	1.0	0.9011111111111112	0.8711111111111111	76.0
sweep_thr30	30	900	30	2.0	0.9288888888888888	0.92	57.0
sweep_thr30	30	900	30	3.0	0.9122222222222224	0.9077777777777778	73.0
sweep_thr30	30	900	30	4.0	0.8922222222222222	0.8855555555555555	86.0
sweep_thr30	30	900	30	5.0	0.91	0.9055555555555556	89.0
sweep_thr30	30	900	30	6.0	0.9166666666666666	0.9033333333333332	79.0
sweep_thr30	30	900	30	7.0	0.8666666666666667	0.8533333333333334	80.0
sweep_thr30	30	900	30	8.0	0.94	0.9333333333333332	73.0
sweep_thr30	30	900	30	9.0	0.9066666666666666	0.8988888888888888	67.0
sweep_thr30	30	900	30	10.0	0.9311111111111112	0.9288888888888888	60.0
sweep_thr30	30	900	30	11.0	0.9188888888888888	0.9133333333333332	83.0
sweep_thr30	30	900	30	12.0	0.8833333333333333	0.8777777777777778	81.0
sweep_thr30	30	900	30	13.0	0.9033333333333332	0.8977777777777778	86.0
sweep_thr30	30	900	30	14.0	0.8833333333333333	0.8633333333333333	65.0
sweep_thr30	30	900	30	15.0	0.9133333333333332	0.9133333333333332	65.0
sweep_thr30	30	900	30	16.0	0.9188888888888888	0.9077777777777778	61.0
sweep_thr30	30	900	30	17.0	0.8922222222222222	0.89	67.0
sweep_thr30	30	900	30	18.0	0.8955555555555555	0.8877777777777778	69.0
sweep_thr30	30	900	30	19.0	0.9033333333333332	0.8933333333333333	61.0
sweep_thr30	30	900	30	20.0	0.8733333333333333	0.8666666666666667	74.0
sweep_thr30	30	900	30	21.0	0.9	0.8811111111111111	81.0
sweep_thr30	30	900	30	22.0	0.9188888888888888	0.9155555555555556	66.0
sweep_thr30	30	900	30	23.0	0.9066666666666666	0.9033333333333332	59.0
sweep_thr30	30	900	30	24.0	0.9322222222222222	0.9311111111111112	72.0
sweep_thr30	30	900	30	25.0	0.9522222222222222	0.9511111111111112	77.0
sweep_thr30	30	900	30	26.0	0.8922222222222222	0.8855555555555555	72.0
sweep_thr30	30	900	30	27.0	0.9066666666666666	0.9	79.0
sweep_thr30	30	900	30	28.0	0.89	0.8833333333333333	71.0
sweep_thr30	30	900	30	29.0	0.9155555555555556	0.91	45.0
sweep_thr30	30	900	30	30.0	0.8744444444444445	0.83	67.0
sweep_thr30	40	1600	30	1.0	0.818125	0.71375	140.0
sweep_thr30	40	1600	30	2.0	0.73625	0.65125	121.0
sweep_thr30	40	1600	30	3.0	0.713125	0.58875	98.0
sweep_thr30	40	1600	30	4.0	0.765625	0.573125	131.0
sweep_thr30	40	1600	30	5.0	0.76125	0.588125	123.0
sweep_thr30	40	1600	30	6.0	0.74125	0.586875	121.0
sweep_thr30	40	1600	30	7.0	0.75625	0.55625	136.0
sweep_thr30	40	1600	30	8.0	0.751875	0.60375	101.0
sweep_thr30	40	1600	30	9.0	0.7775	0.611875	116.0
sweep_thr30	40	1600	30	10.0	0.76625	0.584375	124.0
sweep_thr30	40	1600	30	11.0	0.784375	0.604375	133.0
sweep_thr30	40	1600	30	12.0	0.805	0.713125	108.0
sweep_thr30	40	1600	30	13.0	0.770625	0.673125	112.0
sweep_thr30	40	1600	30	14.0	0.795	0.6775	98.0
sweep_thr30	40	1600	30	15.0	0.793125	0.63375	109.0
sweep_thr30	40	1600	30	16.0	0.74625	0.6225	88.0
sweep_thr30	40	1600	30	17.0	0.7725	0.6275	149.0
sweep_thr30	40	1600	30	18.0	0.751875	0.566875	124.0
sweep_thr30	40	1600	30	19.0	0.75875	0.548125	134.0
sweep_thr30	40	1600	30	20.0	0.739375	0.618125	133.0
sweep_thr30	40	1600	30	21.0	0.76875	0.570625	141.0
sweep_thr30	40	1600	30	22.0	0.778125	0.65125	113.0
sweep_thr30	40	1600	30	23.0	0.7375	0.57	129.0
sweep_thr30	40	1600	30	24.0	0.75	0.675625	113.0
sweep_thr30	40	1600	30	25.0	0.72875	0.5675	135.0
sweep_thr30	40	1600	30	26.0	0.756875	0.598125	145.0
sweep_thr30	40	1600	30	27.0	0.713125	0.005	0.0
sweep_thr30	40	1600	30	28.0	0.734375	0.560625	113.0
sweep_thr30	40	1600	30	29.0	0.779375	0.633125	100.0
sweep_thr30	40	1600	30	30.0	0.811875	0.658125	130.0
sweep_thr30	50	2500	30	1.0	0.7196	0.4412	0.0
sweep_thr30	50	2500	30	2.0	0.6972	0.4708	0.0
sweep_thr30	50	2500	30	3.0	0.7096	0.4652	0.0
sweep_thr30	50	2500	30	4.0	0.6792	0.3336	0.0
sweep_thr30	50	2500	30	5.0	0.694	0.4212	0.0
sweep_thr30	50	2500	30	6.0	0.6608	0.3592	0.0
sweep_thr30	50	2500	30	7.0	0.6672	0.372	0.0
sweep_thr30	50	2500	30	8.0	0.7244	0.4124	0.0
sweep_thr30	50	2500	30	9.0	0.6432	0.3812	0.0
sweep_thr30	50	2500	30	10.0	0.6952	0.4152	0.0
sweep_thr30	50	2500	30	11.0	0.7416	0.4924	0.0
sweep_thr30	50	2500	30	12.0	0.7112	0.42	0.0
sweep_thr30	50	2500	30	13.0	0.6344	0.3544	0.0
sweep_thr30	50	2500	30	14.0	0.6732	0.4376	0.0
sweep_thr30	50	2500	30	15.0	0.6596	0.0032	0.0
sweep_thr30	50	2500	30	16.0	0.6888	0.356	0.0
sweep_thr30	50	2500	30	17.0	0.7468	0.4136	0.0
sweep_thr30	50	2500	30	18.0	0.6652	0.4652	0.0
sweep_thr30	50	2500	30	19.0	0.7228	0.4188	0.0
sweep_thr30	50	2500	30	20.0	0.6732	0.3764	0.0
sweep_thr30	50	2500	30	21.0	0.6352	0.3952	0.0
sweep_thr30	50	2500	30	22.0	0.69	0.4372	0.0
sweep_thr30	50	2500	30	23.0	0.6852	0.4232	0.0
sweep_thr30	50	2500	30	24.0	0.676	0.476	0.0
sweep_thr30	50	2500	30	25.0	0.718	0.4456	0.0
sweep_thr30	50	2500	30	26.0	0.686	0.3948	0.0
sweep_thr30	50	2500	30	27.0	0.644	0.4096	0.0
sweep_thr30	50	2500	30	28.0	0.6752	0.3348	0.0
sweep_thr30	50	2500	30	29.0	0.6832	0.4	0.0
sweep_thr30	50	2500	30	30.0	0.672	0.3796	0.0
sweep_thr50	20	400	50	1.0	1.0	0.0125	0.0
sweep_thr50	20	400	50	2.0	1.0	0.0125	0.0
sweep_thr50	20	400	50	3.0	1.0	0.015	0.0
sweep_thr50	20	400	50	4.0	1.0	0.0125	0.0
sweep_thr50	20	400	50	5.0	1.0	0.0125	0.0
sweep_thr50	20	400	50	6.0	1.0	0.0125	0.0
sweep_thr50	20	400	50	7.0	1.0	0.015	0.0
sweep_thr50	20	400	50	8.0	1.0	0.0125	0.0
sweep_thr50	20	400	50	9.0	1.0	0.0175	0.0
sweep_thr50	20	400	50	10.0	1.0	0.0125	0.0
sweep_thr50	20	400	50	11.0	1.0	0.0125	0.0
sweep_thr50	20	400	50	12.0	1.0	0.0125	0.0
sweep_thr50	20	400	50	13.0	1.0	0.015	0.0
sweep_thr50	20	400	50	14.0	1.0	0.0125	0.0
sweep_thr50	20	400	50	15.0	1.0	0.0125	0.0
sweep_thr50	20	400	50	16.0	1.0	0.0125	0.0
sweep_thr50	20	400	50	17.0	1.0	0.0125	0.0
sweep_thr50	20	400	50	18.0	1.0	0.0125	0.0
sweep_thr50	20	400	50	19.0	1.0	0.0125	0.0
sweep_thr50	20	400	50	20.0	1.0	0.0125	0.0
sweep_thr50	20	400	50	21.0	1.0	0.0125	0.0
sweep_thr50	20	400	50	22.0	1.0	0.0125	0.0
sweep_thr50	20	400	50	23.0	1.0	0.0125	0.0
sweep_thr50	20	400	50	24.0	1.0	0.0175	0.0
sweep_thr50	20	400	50	25.0	1.0	0.0125	0.0
sweep_thr50	20	400	50	26.0	1.0	0.0125	0.0
sweep_thr50	20	400	50	27.0	1.0	0.0125	0.0
sweep_thr50	20	400	50	28.0	1.0	0.0125	0.0
sweep_thr50	20	400	50	29.0	1.0	0.0125	0.0
sweep_thr50	20	400	50	30.0	1.0	0.0125	0.0
sweep_thr50	30	900	50	1.0	0.9144444444444444	0.0055555555555555	0.0
sweep_thr50	30	900	50	2.0	0.8544444444444445	0.0055555555555555	0.0
sweep_thr50	30	900	50	3.0	0.9088888888888887	0.0055555555555555	0.0
sweep_thr50	30	900	50	4.0	0.9222222222222224	0.0066666666666666	0.0
sweep_thr50	30	900	50	5.0	0.8866666666666667	0.0055555555555555	0.0
sweep_thr50	30	900	50	6.0	0.9177777777777778	0.0055555555555555	0.0
sweep_thr50	30	900	50	7.0	0.8877777777777778	0.0066666666666666	0.0
sweep_thr50	30	900	50	8.0	0.8811111111111111	0.0055555555555555	0.0
sweep_thr50	30	900	50	9.0	0.8388888888888889	0.0055555555555555	0.0
sweep_thr50	30	900	50	10.0	0.9144444444444444	0.0066666666666666	0.0
sweep_thr50	30	900	50	11.0	0.8666666666666667	0.0055555555555555	0.0
sweep_thr50	30	900	50	12.0	0.8722222222222222	0.0055555555555555	0.0
sweep_thr50	30	900	50	13.0	0.8855555555555555	0.0055555555555555	0.0
sweep_thr50	30	900	50	14.0	0.8966666666666666	0.0066666666666666	0.0
sweep_thr50	30	900	50	15.0	0.9188888888888888	0.0055555555555555	0.0
sweep_thr50	30	900	50	16.0	0.92	0.0055555555555555	0.0
sweep_thr50	30	900	50	17.0	0.8877777777777778	0.0066666666666666	0.0
sweep_thr50	30	900	50	18.0	0.8544444444444445	0.0055555555555555	0.0
sweep_thr50	30	900	50	19.0	0.8811111111111111	0.0055555555555555	0.0
sweep_thr50	30	900	50	20.0	0.8988888888888888	0.0055555555555555	0.0
sweep_thr50	30	900	50	21.0	0.8988888888888888	0.0055555555555555	0.0
sweep_thr50	30	900	50	22.0	0.9066666666666666	0.0077777777777777	0.0
sweep_thr50	30	900	50	23.0	0.9288888888888888	0.0088888888888888	0.0
sweep_thr50	30	900	50	24.0	0.8944444444444445	0.0055555555555555	0.0
sweep_thr50	30	900	50	25.0	0.9244444444444444	0.0055555555555555	0.0
sweep_thr50	30	900	50	26.0	0.8844444444444445	0.0066666666666666	0.0
sweep_thr50	30	900	50	27.0	0.8955555555555555	0.0055555555555555	0.0
sweep_thr50	30	900	50	28.0	0.8844444444444445	0.0055555555555555	0.0
sweep_thr50	30	900	50	29.0	0.8733333333333333	0.0055555555555555	0.0
sweep_thr50	30	900	50	30.0	0.9311111111111112	0.0055555555555555	0.0
sweep_thr50	40	1600	50	1.0	0.7475	0.004375	0.0
sweep_thr50	40	1600	50	2.0	0.753125	0.003125	0.0
sweep_thr50	40	1600	50	3.0	0.7425	0.003125	0.0
sweep_thr50	40	1600	50	4.0	0.715625	0.003125	0.0
sweep_thr50	40	1600	50	5.0	0.780625	0.00375	0.0
sweep_thr50	40	1600	50	6.0	0.689375	0.00375	0.0
sweep_thr50	40	1600	50	7.0	0.78125	0.003125	0.0
sweep_thr50	40	1600	50	8.0	0.715625	0.00375	0.0
sweep_thr50	40	1600	50	9.0	0.71375	0.003125	0.0
sweep_thr50	40	1600	50	10.0	0.718125	0.00375	0.0
sweep_thr50	40	1600	50	11.0	0.761875	0.003125	0.0
sweep_thr50	40	1600	50	12.0	0.751875	0.003125	0.0
sweep_thr50	40	1600	50	13.0	0.759375	0.004375	0.0
sweep_thr50	40	1600	50	14.0	0.75375	0.00375	0.0
sweep_thr50	40	1600	50	15.0	0.716875	0.00375	0.0
sweep_thr50	40	1600	50	16.0	0.703125	0.003125	0.0
sweep_thr50	40	1600	50	17.0	0.758125	0.003125	0.0
sweep_thr50	40	1600	50	18.0	0.75125	0.00375	0.0
sweep_thr50	40	1600	50	19.0	0.7475	0.003125	0.0
sweep_thr50	40	1600	50	20.0	0.735625	0.003125	0.0
sweep_thr50	40	1600	50	21.0	0.77125	0.003125	0.0
sweep_thr50	40	1600	50	22.0	0.75125	0.003125	0.0
sweep_thr50	40	1600	50	23.0	0.765	0.003125	0.0
sweep_thr50	40	1600	50	24.0	0.7325	0.003125	0.0
sweep_thr50	40	1600	50	25.0	0.765	0.003125	0.0
sweep_thr50	40	1600	50	26.0	0.790625	0.003125	0.0
sweep_thr50	40	1600	50	27.0	0.751875	0.003125	0.0
sweep_thr50	40	1600	50	28.0	0.7175	0.003125	0.0
sweep_thr50	40	1600	50	29.0	0.76875	0.003125	0.0
sweep_thr50	40	1600	50	30.0	0.768125	0.003125	0.0
sweep_thr50	50	2500	50	1.0	0.7052	0.0024	0.0
sweep_thr50	50	2500	50	2.0	0.6764	0.002	0.0
sweep_thr50	50	2500	50	3.0	0.6708	0.002	0.0
sweep_thr50	50	2500	50	4.0	0.6724	0.002	0.0
sweep_thr50	50	2500	50	5.0	0.718	0.0024	0.0
sweep_thr50	50	2500	50	6.0	0.726	0.002	0.0
sweep_thr50	50	2500	50	7.0	0.6364	0.002	0.0
sweep_thr50	50	2500	50	8.0	0.6672	0.002	0.0
sweep_thr50	50	2500	50	9.0	0.634	0.002	0.0
sweep_thr50	50	2500	50	10.0	0.7476	0.002	0.0
sweep_thr50	50	2500	50	11.0	0.6848	0.002	0.0
sweep_thr50	50	2500	50	12.0	0.6724	0.002	0.0
sweep_thr50	50	2500	50	13.0	0.664	0.002	0.0
sweep_thr50	50	2500	50	14.0	0.7256	0.002	0.0
sweep_thr50	50	2500	50	15.0	0.6648	0.002	0.0
sweep_thr50	50	2500	50	16.0	0.6936	0.0024	0.0
sweep_thr50	50	2500	50	17.0	0.6616	0.002	0.0
sweep_thr50	50	2500	50	18.0	0.6896	0.002	0.0
sweep_thr50	50	2500	50	19.0	0.6728	0.0024	0.0
sweep_thr50	50	2500	50	20.0	0.6268	0.002	0.0
sweep_thr50	50	2500	50	21.0	0.678	0.002	0.0
sweep_thr50	50	2500	50	22.0	0.6336	0.002	0.0
sweep_thr50	50	2500	50	23.0	0.6792	0.002	0.0
sweep_thr50	50	2500	50	24.0	0.7172	0.002	0.0
sweep_thr50	50	2500	50	25.0	0.6456	0.002	0.0
sweep_thr50	50	2500	50	26.0	0.6784	0.0024	0.0
sweep_thr50	50	2500	50	27.0	0.7008	0.002	0.0
sweep_thr50	50	2500	50	28.0	0.7008	0.002	0.0
sweep_thr50	50	2500	50	29.0	0.6712	0.002	0.0
sweep_thr50	50	2500	50	30.0	0.718	0.0028	0.0
sweep_thr70	20	400	70	1.0	1.0	0.0125	0.0
sweep_thr70	20	400	70	2.0	1.0	0.0125	0.0
sweep_thr70	20	400	70	3.0	1.0	0.0125	0.0
sweep_thr70	20	400	70	4.0	1.0	0.0125	0.0
sweep_thr70	20	400	70	5.0	1.0	0.0125	0.0
sweep_thr70	20	400	70	6.0	1.0	0.0125	0.0
sweep_thr70	20	400	70	7.0	1.0	0.0125	0.0
sweep_thr70	20	400	70	8.0	1.0	0.0125	0.0
sweep_thr70	20	400	70	9.0	1.0	0.0125	0.0
sweep_thr70	20	400	70	10.0	1.0	0.0125	0.0
sweep_thr70	20	400	70	11.0	1.0	0.0125	0.0
sweep_thr70	20	400	70	12.0	1.0	0.0125	0.0
sweep_thr70	20	400	70	13.0	1.0	0.0125	0.0
sweep_thr70	20	400	70	14.0	1.0	0.0125	0.0
sweep_thr70	20	400	70	15.0	1.0	0.0125	0.0
sweep_thr70	20	400	70	16.0	1.0	0.0125	0.0
sweep_thr70	20	400	70	17.0	1.0	0.0125	0.0
sweep_thr70	20	400	70	18.0	1.0	0.0125	0.0
sweep_thr70	20	400	70	19.0	1.0	0.0125	0.0
sweep_thr70	20	400	70	20.0	1.0	0.0125	0.0
sweep_thr70	20	400	70	21.0	1.0	0.0125	0.0
sweep_thr70	20	400	70	22.0	1.0	0.0125	0.0
sweep_thr70	20	400	70	23.0	1.0	0.0125	0.0
sweep_thr70	20	400	70	24.0	1.0	0.0125	0.0
sweep_thr70	20	400	70	25.0	1.0	0.0125	0.0
sweep_thr70	20	400	70	26.0	1.0	0.0125	0.0
sweep_thr70	20	400	70	27.0	1.0	0.0125	0.0
sweep_thr70	20	400	70	28.0	1.0	0.0125	0.0
sweep_thr70	20	400	70	29.0	1.0	0.0125	0.0
sweep_thr70	20	400	70	30.0	1.0	0.0125	0.0
sweep_thr70	30	900	70	1.0	0.8588888888888889	0.0055555555555555	0.0
sweep_thr70	30	900	70	2.0	0.8911111111111111	0.0055555555555555	0.0
sweep_thr70	30	900	70	3.0	0.8933333333333333	0.0055555555555555	0.0
sweep_thr70	30	900	70	4.0	0.8811111111111111	0.0055555555555555	0.0
sweep_thr70	30	900	70	5.0	0.8966666666666666	0.0055555555555555	0.0
sweep_thr70	30	900	70	6.0	0.8466666666666667	0.0055555555555555	0.0
sweep_thr70	30	900	70	7.0	0.9122222222222224	0.0055555555555555	0.0
sweep_thr70	30	900	70	8.0	0.8966666666666666	0.0055555555555555	0.0
sweep_thr70	30	900	70	9.0	0.8666666666666667	0.0055555555555555	0.0
sweep_thr70	30	900	70	10.0	0.9144444444444444	0.0055555555555555	0.0
sweep_thr70	30	900	70	11.0	0.8988888888888888	0.0055555555555555	0.0
sweep_thr70	30	900	70	12.0	0.8655555555555555	0.0055555555555555	0.0
sweep_thr70	30	900	70	13.0	0.8922222222222222	0.0055555555555555	0.0
sweep_thr70	30	900	70	14.0	0.8944444444444445	0.0055555555555555	0.0
sweep_thr70	30	900	70	15.0	0.8522222222222222	0.0055555555555555	0.0
sweep_thr70	30	900	70	16.0	0.8666666666666667	0.0055555555555555	0.0
sweep_thr70	30	900	70	17.0	0.8888888888888888	0.0055555555555555	0.0
sweep_thr70	30	900	70	18.0	0.8833333333333333	0.0055555555555555	0.0
sweep_thr70	30	900	70	19.0	0.9033333333333332	0.0055555555555555	0.0
sweep_thr70	30	900	70	20.0	0.9533333333333334	0.0055555555555555	0.0
sweep_thr70	30	900	70	21.0	0.8655555555555555	0.0055555555555555	0.0
sweep_thr70	30	900	70	22.0	0.8588888888888889	0.0055555555555555	0.0
sweep_thr70	30	900	70	23.0	0.91	0.0055555555555555	0.0
sweep_thr70	30	900	70	24.0	0.8877777777777778	0.0055555555555555	0.0
sweep_thr70	30	900	70	25.0	0.8722222222222222	0.0055555555555555	0.0
sweep_thr70	30	900	70	26.0	0.8877777777777778	0.0055555555555555	0.0
sweep_thr70	30	900	70	27.0	0.9144444444444444	0.0055555555555555	0.0
sweep_thr70	30	900	70	28.0	0.8922222222222222	0.0055555555555555	0.0
sweep_thr70	30	900	70	29.0	0.8555555555555555	0.0055555555555555	0.0
sweep_thr70	30	900	70	30.0	0.8933333333333333	0.0055555555555555	0.0
sweep_thr70	40	1600	70	1.0	0.781875	0.003125	0.0
sweep_thr70	40	1600	70	2.0	0.7275	0.003125	0.0
sweep_thr70	40	1600	70	3.0	0.715	0.003125	0.0
sweep_thr70	40	1600	70	4.0	0.815	0.003125	0.0
sweep_thr70	40	1600	70	5.0	0.775625	0.003125	0.0
sweep_thr70	40	1600	70	6.0	0.78	0.003125	0.0
sweep_thr70	40	1600	70	7.0	0.728125	0.003125	0.0
sweep_thr70	40	1600	70	8.0	0.721875	0.003125	0.0
sweep_thr70	40	1600	70	9.0	0.760625	0.003125	0.0
sweep_thr70	40	1600	70	10.0	0.779375	0.003125	0.0
sweep_thr70	40	1600	70	11.0	0.78	0.003125	0.0
sweep_thr70	40	1600	70	12.0	0.7575	0.003125	0.0
sweep_thr70	40	1600	70	13.0	0.6975	0.003125	0.0
sweep_thr70	40	1600	70	14.0	0.7525	0.003125	0.0
sweep_thr70	40	1600	70	15.0	0.719375	0.003125	0.0
sweep_thr70	40	1600	70	16.0	0.736875	0.003125	0.0
sweep_thr70	40	1600	70	17.0	0.71125	0.003125	0.0
sweep_thr70	40	1600	70	18.0	0.714375	0.003125	0.0
sweep_thr70	40	1600	70	19.0	0.70875	0.003125	0.0
sweep_thr70	40	1600	70	20.0	0.745625	0.003125	0.0
sweep_thr70	40	1600	70	21.0	0.765625	0.003125	0.0
sweep_thr70	40	1600	70	22.0	0.766875	0.003125	0.0
sweep_thr70	40	1600	70	23.0	0.756875	0.003125	0.0
sweep_thr70	40	1600	70	24.0	0.744375	0.003125	0.0
sweep_thr70	40	1600	70	25.0	0.769375	0.003125	0.0
sweep_thr70	40	1600	70	26.0	0.7525	0.003125	0.0
sweep_thr70	40	1600	70	27.0	0.7525	0.003125	0.0
sweep_thr70	40	1600	70	28.0	0.7425	0.003125	0.0
sweep_thr70	40	1600	70	29.0	0.72875	0.003125	0.0
sweep_thr70	40	1600	70	30.0	0.746875	0.003125	0.0
sweep_thr70	50	2500	70	1.0	0.684	0.002	0.0
sweep_thr70	50	2500	70	2.0	0.6916	0.002	0.0
sweep_thr70	50	2500	70	3.0	0.6684	0.002	0.0
sweep_thr70	50	2500	70	4.0	0.7164	0.002	0.0
sweep_thr70	50	2500	70	5.0	0.6392	0.002	0.0
sweep_thr70	50	2500	70	6.0	0.7	0.002	0.0
sweep_thr70	50	2500	70	7.0	0.732	0.002	0.0
sweep_thr70	50	2500	70	8.0	0.7124	0.002	0.0
sweep_thr70	50	2500	70	9.0	0.6496	0.002	0.0
sweep_thr70	50	2500	70	10.0	0.7216	0.002	0.0
sweep_thr70	50	2500	70	11.0	0.6896	0.002	0.0
sweep_thr70	50	2500	70	12.0	0.6956	0.002	0.0
sweep_thr70	50	2500	70	13.0	0.7088	0.002	0.0
sweep_thr70	50	2500	70	14.0	0.702	0.002	0.0
sweep_thr70	50	2500	70	15.0	0.716	0.002	0.0
sweep_thr70	50	2500	70	16.0	0.658	0.002	0.0
sweep_thr70	50	2500	70	17.0	0.6564	0.002	0.0
sweep_thr70	50	2500	70	18.0	0.7116	0.002	0.0
sweep_thr70	50	2500	70	19.0	0.6436	0.002	0.0
sweep_thr70	50	2500	70	20.0	0.6764	0.002	0.0
sweep_thr70	50	2500	70	21.0	0.7056	0.002	0.0
sweep_thr70	50	2500	70	22.0	0.6572	0.002	0.0
sweep_thr70	50	2500	70	23.0	0.6792	0.002	0.0
sweep_thr70	50	2500	70	24.0	0.676	0.002	0.0
sweep_thr70	50	2500	70	25.0	0.674	0.002	0.0
sweep_thr70	50	2500	70	26.0	0.6656	0.002	0.0
sweep_thr70	50	2500	70	27.0	0.6936	0.002	0.0
sweep_thr70	50	2500	70	28.0	0.6968	0.002	0.0
sweep_thr70	50	2500	70	29.0	0.7056	0.002	0.0
sweep_thr70	50	2500	70	30.0	0.6904	0.002	0.0
	20	400	10					1.0	0.0	1.0	0.0	0.0	30.0
	30	900	10					0.913963	0.018275	0.913111	0.018565	0.000852	30.0
	40	1600	10					0.763292	0.025822	0.751437	0.034241	0.011854	30.0
	50	2500	10					0.683053	0.025805	0.649947	0.045985	0.033107	30.0
	20	400	20					1.0	0.0	1.0	0.0	0.0	60.0
	30	900	20					0.906148	0.020056	0.903444	0.021381	0.002704	60.0
	40	1600	20					0.752635	0.026774	0.706344	0.044967	0.046292	60.0
	50	2500	20					0.68826	0.02508	0.581907	0.075609	0.106353	60.0
	20	400	30					1.0	0.0	1.0	0.0	0.0	30.0
	30	900	30					0.906	0.019659	0.897	0.024994	0.009	30.0
	40	1600	30					0.762104	0.026222	0.594437	0.118324	0.167667	30.0
	50	2500	30					0.685733	0.028873	0.396853	0.083758	0.28888	30.0
	20	400	40					1.0	0.0	0.019667	0.007712	0.980333	30.0
	30	900	40					0.892	0.021404	0.011333	0.005431	0.880667	30.0
	40	1600	40					0.741688	0.030836	0.005125	0.002069	0.736563	30.0
	50	2500	40					0.67684	0.037014	0.00308	0.001375	0.67376	30.0
	20	400	50					1.0	0.0	0.013083	0.001397	0.986917	30.0
	30	900	50					0.89437	0.023081	0.005963	0.000785	0.888407	30.0
	40	1600	50					0.745958	0.024689	0.003354	0.000378	0.742604	30.0
	50	2500	50					0.681093	0.029622	0.002093	0.000198	0.679	30.0
	20	400	60					1.0	0.0	0.0125	0.0	0.9875	30.0
	30	900	60					0.89337	0.019053	0.005593	0.000199	0.887778	30.0
	40	1600	60					0.755021	0.017768	0.003125	0.0	0.751896	30.0
	50	2500	60					0.689093	0.025164	0.002013	7.2e-05	0.68708	30.0
	20	400	70					1.0	0.0	0.0125	0.0	0.9875	30.0
	30	900	70					0.886481	0.022575	0.005556	0.0	0.880926	30.0
	40	1600	70					0.747833	0.02675	0.003125	0.0	0.744708	30.0
	50	2500	70					0.68724	0.024152	0.002	0.0	0.68524	30.0
