# Supplementary material for: Using a mixed opinion dynamics and innovation diffusion model to explore the ‘best game no one played’ phenomenon
Source: PLoS One. 2026 May 19;21(5):e0349217. doi: 10.1371/journal.pone.0349217 (PMC13186339; doi:10.1371/journal.pone.0349217)
Supplement: S4 File — Includes analysis and visualization code for generating Table 3, Figs 7–10, and finite-size scaling results from the raw data shown in S1–S3 Files. (ZIP) [file pone.0349217.s004.zip]

Archive with 4 entries (4 files):
- finite_size_scaling.py
- generate_table3_and_figs.py
- reproduce_table3_figs.py
- run_mechanism_decomposition.py
